# Supplementary material for: Crystal structure of 1,3-bis­[(E)-4-meth­oxy­benzyl­idene­amino]­propan-2-ol
Source: Acta Crystallogr E Crystallogr Commun. 2016 Nov 4;72(Pt 12):1731–3. doi: 10.1107/S2056989016016947 (PMC5137596; doi:10.1107/S2056989016016947)
Supplement: Supplementary file 1 [file e-72-01731-sup1.cif]

##############################################################################
#                                                                            #
# This CIF contains the data in a paper accepted for publication in          #
# Acta Crystallographica Section E. It conforms to the requirements of       #
# Notes for Authors for Acta Crystallographica Section E, and has been       #
# peer reviewed under the auspices of the IUCr Commission on Journals.       #
#                                                                            #
# Full details of the Crystallographic Information File format               #
# are given in the paper "The Crystallographic Information File (CIF):       #
# a New Standard Archive File for Crystallography" by S. R. Hall, F. H.      #
# Allen and I. D. Brown [Acta Cryst. (1991), A47, 655-685].                  #
#                                                                            #
# The current version of the core CIF dictionary is obtainable from          #
# ftp://ftp.iucr.org/pub/cif_core.dic.                                       #
#                                                                            #
# Software is freely available for graphical display of the structure(s)     #
# in this CIF. For information consult the CIF software page                 #
# http://www.iucr.org/resources/cif/software.                                #
#                                                                            #
# This file may be used for bona fide research purposes within the           #
# scientific community so long as proper attribution is given to the journal # 
# article from which it was obtained.                                        #
#                                                                            #
##############################################################################
data_I
_database_code_depnum_ccdc_archive 'CCDC 1511139'
_audit_creation_method     'SHELXL-2014/7'
_journal_date_recd_electronic     2016-10-18
_journal_date_accepted     2016-10-22
_journal_name_full     'Acta Crystallographica, Section E'
_journal_year     2016
_journal_volume     72
_journal_issue     12
_journal_page_first     1731
_journal_page_last     1733
_journal_paper_category     GO
_journal_paper_doi     10.1107/S2056989016016947
_journal_coeditor_code     HB7623
_publ_contact_author_name     'Augusto Rivera'
_publ_contact_author_address
;
Universidad Nacional de Colombia
Sede Bogot\'a
Facultad de Ciencias
Departamento de Qu\'imica
Cra 30 No. 45-03
Bogot\'a
C\'odigo Postal 111321
Colombia
;
_publ_contact_author_email     'ariverau@unal.edu.co'
_publ_contact_author_fax     '571-3165220'
_publ_contact_author_phone     '571-3165000'
_publ_section_title
;
Crystal structure of 1,3-bis[(<i>E</i>)-4-methoxybenzylideneamino]propan-2-ol
;
loop_
    _publ_author_name
    _publ_author_footnote
    _publ_author_address
    'Rivera, Augusto' .
;
Universidad Nacional de Colombia
Sede Bogot\'a
Facultad de Ciencias
Departamento de Qu\'imica
Cra 30 No. 45-03
Bogot\'a
C\'odigo Postal 111321
Colombia
;
    'Miranda-Carvajal, Ingrid' .
;
Universidad Nacional de Colombia
Sede Bogot\'a
Facultad de Ciencias
Departamento de Qu\'imica
Cra 30 No. 45-03
Bogot\'a
C\'odigo Postal 111321
Colombia
;
    'R\'ios-Motta, Jaime' .
;
Universidad Nacional de Colombia
Sede Bogot\'a
Facultad de Ciencias
Departamento de Qu\'imica
Cra 30 No. 45-03
Bogot\'a
C\'odigo Postal 111321
Colombia
;
    'Bolte, Michael' .
;
Institut f\"ur Anorganische Chemie
J. W. Goethe-Universit\"at Frankfurt
Max-von Laue-Strasse 7,
60438 Frankfurt/Main,
Germany
;
_publ_section_synopsis
;
In the crystal of 1,3-bis[(<i>E</i>)-4-methoxybenzylideneamino]propan-2-ol,
molecules are linked by O---H...N hydrogen bonds into <i>C</i>(5)
supramolecular chains propagating along the <i>a</i>-axis direction.
;
_chemical_name_systematic
;
1,3-Bis[(<i>E</i>)-4-methoxybenzylideneamino]propan-2-ol
;
_chemical_name_common     ?
_chemical_formula_moiety     'C19 H22 N2 O3'
_chemical_formula_sum     'C19 H22 N2 O3'
_chemical_formula_iupac     'C19 H22 N2 O3'
_chemical_formula_weight     326.38
_chemical_melting_point     ?
_shelx_space_group_comment
;
The symmetry employed for this shelxl refinement is uniquely defined
by the following loop, which should always be used as a source of
symmetry information in preference to the above space-group names.
They are only intended as comments.
;
_space_group_crystal_system     orthorhombic
_space_group_name_H-M_alt     'P n a 21'
_space_group_name_Hall     'P 2c -2n'
loop_
    _space_group_symop_operation_xyz
    'x, y, z'
    '-x, -y, z+1/2'
    'x+1/2, -y+1/2, z'
    '-x+1/2, y+1/2, z+1/2'
_cell_length_a     7.9081(3)
_cell_length_b     5.8434(3)
_cell_length_c     37.4435(16)
_cell_angle_alpha     90
_cell_angle_beta     90
_cell_angle_gamma     90
_cell_volume     1730.27(13)
_cell_formula_units_Z     4
_cell_measurement_reflns_used     12316
_cell_measurement_theta_min     2.18
_cell_measurement_theta_max     26.03
_cell_measurement_temperature     173(2)
_exptl_crystal_description     plate
_exptl_crystal_colour     colourless
_exptl_crystal_size_max     0.28
_exptl_crystal_size_mid     0.19
_exptl_crystal_size_min     0.08
_exptl_crystal_density_diffrn     1.253
_exptl_crystal_density_meas     ?
_exptl_crystal_density_method     ?
_exptl_crystal_F_000     696
_exptl_absorpt_coefficient_mu     0.085
_exptl_absorpt_correction_type     multi-scan
_exptl_absorpt_process_details
;
(X-AREA; Stoe & Cie, 2001)
;
_shelx_estimated_absorpt_T_min     0.977
_shelx_estimated_absorpt_T_max     0.993
_exptl_absorpt_correction_T_min     0.625
_exptl_absorpt_correction_T_max     1.000
_diffrn_ambient_temperature     173(2)
_diffrn_radiation_type     MoK\a
_diffrn_radiation_wavelength     0.71073
_diffrn_measurement_device_type     'Stoe IPDS II two-circle'
_diffrn_measurement_method     \w
_diffrn_detector_area_resol_mean     ?
_diffrn_reflns_number     12316
_diffrn_reflns_av_R_equivalents     0.0375
_diffrn_reflns_theta_min     2.176
_diffrn_reflns_theta_max     25.584
_diffrn_reflns_theta_full     25.000
_diffrn_measured_fraction_theta_max     0.997
_diffrn_measured_fraction_theta_full     0.997
_diffrn_reflns_limit_h_min     -9
_diffrn_reflns_limit_h_max     9
_diffrn_reflns_limit_k_min     -7
_diffrn_reflns_limit_k_max     7
_diffrn_reflns_limit_l_min     -41
_diffrn_reflns_limit_l_max     45
_refine_special_details     ?
_reflns_number_total     3084
_reflns_number_gt     2786
_reflns_threshold_expression     'I > 2\s(I)'
_refine_ls_structure_factor_coef     Fsqd
_refine_ls_matrix_type     full
_refine_ls_R_factor_all     0.0505
_refine_ls_R_factor_gt     0.0462
_refine_ls_wR_factor_gt     0.1198
_refine_ls_wR_factor_ref     0.1231
_refine_ls_goodness_of_fit_ref     1.010
_refine_ls_restrained_S_all     1.010
_refine_ls_number_reflns     3084
_refine_ls_number_parameters     224
_refine_ls_number_restraints     1
_refine_ls_hydrogen_treatment     mixed
_refine_ls_weighting_scheme     calc
_refine_ls_weighting_details
                      'w=1/[\s^2^(Fo^2^)+(0.0961P)^2^] where P=(Fo^2^+2Fc^2^)/3'
_atom_sites_solution_hydrogens     mixed
_atom_sites_solution_primary     ?
_atom_sites_solution_secondary     ?
_refine_ls_shift/su_max     0.000
_refine_ls_shift/su_mean     0.000
_refine_diff_density_max     0.152
_refine_diff_density_min     -0.162
_refine_ls_extinction_method
;
SHELXL2014 (Sheldrick, 2015)
;
_refine_ls_extinction_coef     0.046(8)
_refine_ls_extinction_expression
                                  'Fc^*^=kFc[1+0.001xFc^2^\l^3^/sin(2\q)]^-1/4^'
_refine_ls_abs_structure_details     none
loop_
    _atom_type_symbol
    _atom_type_description
    _atom_type_scat_dispersion_real
    _atom_type_scat_dispersion_imag
    _atom_type_scat_source
    'C' 'C' 0.0033 0.0016
                         'International Tables Vol C Tables 4.2.6.8 and 6.1.1.4'
    'H' 'H' 0.0000 0.0000
                         'International Tables Vol C Tables 4.2.6.8 and 6.1.1.4'
    'N' 'N' 0.0061 0.0033
                         'International Tables Vol C Tables 4.2.6.8 and 6.1.1.4'
    'O' 'O' 0.0106 0.0060
                         'International Tables Vol C Tables 4.2.6.8 and 6.1.1.4'
_computing_data_collection
;
X-AREA (Stoe & Cie, 2001)
;
_computing_cell_refinement
;
X-AREA (Stoe & Cie, 2001)
;
_computing_data_reduction
;
X-AREA (Stoe & Cie, 2001)
;
_computing_structure_solution
;
SHELXS97 (Sheldrick, 2008)
;
_computing_structure_refinement
;
SHELXL2014 (Sheldrick, 2015)
;
_computing_molecular_graphics
;
XP in SHELXTL-Plus (Sheldrick, 2008)
;
_computing_publication_material
;
SHELXL2014 (Sheldrick, 2015)
;
loop_
    _atom_site_type_symbol
    _atom_site_label
    _atom_site_fract_x
    _atom_site_fract_y
    _atom_site_fract_z
    _atom_site_U_iso_or_equiv
    _atom_site_adp_type
    _atom_site_calc_flag
    _atom_site_occupancy
    _atom_site_disorder_assembly
    _atom_site_disorder_group
    N N1 0.5510(4) 0.4188(4) 0.44173(8) 0.0467(6) Uani d 1 . .
    N N2 0.3474(4) 0.4764(4) 0.54792(8) 0.0453(6) Uani d 1 . .
    O O1 0.7066(3) 0.4483(4) 0.53519(7) 0.0513(6) Uani d 1 . .
    H H1 0.754(7) 0.302(9) 0.5410(13) 0.073(13) Uiso d 1 . .
    O O2 0.1888(4) 0.4687(4) 0.28786(6) 0.0547(6) Uani d 1 . .
    O O3 0.0967(3) 0.4509(4) 0.71286(7) 0.0542(6) Uani d 1 . .
    C C1 0.5258(4) 0.5772(6) 0.41931(9) 0.0463(7) Uani d 1 . .
    H H1A 0.5738 0.7234 0.4238 0.056 Uiso calc 1 . .
    C C2 0.6638(5) 0.4706(6) 0.47176(9) 0.0518(8) Uani d 1 . .
    H H2A 0.6906 0.6361 0.4716 0.062 Uiso calc 1 . .
    H H2B 0.7711 0.3856 0.4687 0.062 Uiso calc 1 . .
    C C3 0.5858(4) 0.4072(5) 0.50766(9) 0.0461(7) Uani d 1 . .
    H H3 0.5540 0.2416 0.5076 0.055 Uiso calc 1 . .
    C C4 0.4306(4) 0.5507(5) 0.51505(9) 0.0491(8) Uani d 1 . .
    H H4A 0.4637 0.7134 0.5173 0.059 Uiso calc 1 . .
    H H4B 0.3507 0.5371 0.4948 0.059 Uiso calc 1 . .
    C C5 0.3529(4) 0.6102(5) 0.57466(9) 0.0448(7) Uani d 1 . .
    H H5 0.4082 0.7533 0.5717 0.054 Uiso calc 1 . .
    C C11 0.4253(4) 0.5452(5) 0.38653(9) 0.0414(7) Uani d 1 . .
    C C12 0.4251(5) 0.7189(5) 0.36069(10) 0.0477(7) Uani d 1 . .
    H H12 0.4806 0.8597 0.3655 0.057 Uiso calc 1 . .
    C C13 0.3447(4) 0.6874(6) 0.32820(9) 0.0484(8) Uani d 1 . .
    H H13 0.3464 0.8057 0.3108 0.058 Uiso calc 1 . .
    C C14 0.2617(4) 0.4832(5) 0.32098(9) 0.0442(7) Uani d 1 . .
    C C15 0.2578(4) 0.3105(5) 0.34676(9) 0.0436(7) Uani d 1 . .
    H H15 0.1994 0.1716 0.3421 0.052 Uiso calc 1 . .
    C C16 0.3392(4) 0.3430(5) 0.37899(8) 0.0437(7) Uani d 1 . .
    H H16 0.3365 0.2247 0.3964 0.052 Uiso calc 1 . .
    C C17 0.1278(5) 0.2506(6) 0.27655(10) 0.0553(8) Uani d 1 . .
    H H17A 0.2219 0.1415 0.2758 0.083 Uiso calc 1 . .
    H H17B 0.0778 0.2645 0.2527 0.083 Uiso calc 1 . .
    H H17C 0.0420 0.1961 0.2934 0.083 Uiso calc 1 . .
    C C21 0.2798(4) 0.5588(5) 0.60975(9) 0.0435(7) Uani d 1 . .
    C C22 0.3029(4) 0.7163(5) 0.63743(9) 0.0472(7) Uani d 1 . .
    H H22 0.3628 0.8540 0.6328 0.057 Uiso calc 1 . .
    C C23 0.2409(5) 0.6766(5) 0.67121(9) 0.0499(8) Uani d 1 . .
    H H23 0.2581 0.7865 0.6896 0.060 Uiso calc 1 . .
    C C24 0.1526(4) 0.4751(5) 0.67851(9) 0.0445(7) Uani d 1 . .
    C C25 0.1277(4) 0.3152(5) 0.65135(9) 0.0445(7) Uani d 1 . .
    H H25 0.0677 0.1776 0.6561 0.053 Uiso calc 1 . .
    C C26 0.1910(4) 0.3579(5) 0.61733(9) 0.0455(7) Uani d 1 . .
    H H26 0.1734 0.2485 0.5989 0.055 Uiso calc 1 . .
    C C27 0.0252(5) 0.2384(6) 0.72315(10) 0.0582(9) Uani d 1 . .
    H H27A -0.0747 0.2069 0.7085 0.087 Uiso calc 1 . .
    H H27B -0.0079 0.2450 0.7484 0.087 Uiso calc 1 . .
    H H27C 0.1086 0.1163 0.7197 0.087 Uiso calc 1 . .
loop_
    _atom_site_aniso_label
    _atom_site_aniso_U_11
    _atom_site_aniso_U_22
    _atom_site_aniso_U_33
    _atom_site_aniso_U_12
    _atom_site_aniso_U_13
    _atom_site_aniso_U_23
    N1 0.0514(14) 0.0482(13) 0.0404(13) -0.0007(12) 0.0008(12) -0.0031(12)
    N2 0.0506(15) 0.0425(13) 0.0429(14) 0.0044(11) -0.0030(12) -0.0012(11)
    O1 0.0585(14) 0.0457(12) 0.0498(13) 0.0004(11) -0.0133(11) -0.0031(10)
    O2 0.0675(16) 0.0507(13) 0.0459(14) 0.0031(11) -0.0074(11) 0.0050(10)
    O3 0.0623(15) 0.0522(13) 0.0479(13) -0.0001(11) 0.0034(12) -0.0082(10)
    C1 0.0470(17) 0.0461(16) 0.0459(18) -0.0049(14) 0.0055(14) -0.0027(13)
    C2 0.0499(18) 0.056(2) 0.049(2) -0.0019(14) -0.0035(15) -0.0018(14)
    C3 0.0507(17) 0.0425(15) 0.0451(17) -0.0028(13) -0.0076(14) -0.0013(13)
    C4 0.0588(18) 0.0434(16) 0.0451(18) 0.0032(14) -0.0021(14) 0.0040(14)
    C5 0.0472(17) 0.0373(15) 0.0501(18) 0.0021(12) -0.0068(14) 0.0020(13)
    C11 0.0440(16) 0.0396(16) 0.0405(16) 0.0009(12) 0.0048(13) -0.0003(12)
    C12 0.0526(18) 0.0377(15) 0.0529(18) 0.0008(14) 0.0095(14) 0.0011(13)
    C13 0.0595(19) 0.0396(16) 0.0462(19) 0.0048(13) 0.0062(14) 0.0082(13)
    C14 0.0446(16) 0.0453(16) 0.0428(17) 0.0074(12) 0.0050(14) 0.0021(13)
    C15 0.0464(16) 0.0381(16) 0.0464(17) -0.0004(13) 0.0050(13) 0.0016(12)
    C16 0.0482(17) 0.0396(15) 0.0432(17) 0.0010(13) 0.0043(13) 0.0059(13)
    C17 0.0550(19) 0.061(2) 0.0503(19) -0.0044(16) -0.0028(15) 0.0035(15)
    C21 0.0439(16) 0.0383(15) 0.0482(18) 0.0037(12) -0.0056(13) -0.0018(12)
    C22 0.0511(18) 0.0375(16) 0.0530(18) -0.0005(13) -0.0054(15) -0.0027(13)
    C23 0.0587(19) 0.0419(15) 0.0491(19) 0.0014(15) -0.0078(15) -0.0095(13)
    C24 0.0453(16) 0.0438(16) 0.0444(17) 0.0066(13) -0.0016(13) -0.0049(13)
    C25 0.0459(16) 0.0398(16) 0.0478(17) -0.0018(13) -0.0018(14) -0.0040(13)
    C26 0.0486(17) 0.0400(15) 0.0478(17) 0.0019(13) -0.0026(14) -0.0082(13)
    C27 0.060(2) 0.062(2) 0.0529(19) -0.0114(17) 0.0086(17) -0.0079(15)
_geom_special_details
;
 All esds (except the esd in the dihedral angle between two l.s. planes)
 are estimated using the full covariance matrix.  The cell esds are taken
 into account individually in the estimation of esds in distances, angles
 and torsion angles; correlations between esds in cell parameters are only
 used when they are defined by crystal symmetry.  An approximate (isotropic)
 treatment of cell esds is used for estimating esds involving l.s. planes.
;
loop_
    _geom_bond_atom_site_label_1
    _geom_bond_atom_site_label_2
    _geom_bond_site_symmetry_2
    _geom_bond_distance
    _geom_bond_publ_flag
    N1 C1 . 1.265(4) ?
    N1 C2 . 1.467(5) ?
    N2 C5 . 1.271(4) ?
    N2 C4 . 1.461(4) ?
    O1 C3 . 1.426(4) ?
    O1 H1 . 0.96(5) ?
    O2 C14 . 1.370(4) ?
    O2 C17 . 1.427(4) ?
    O3 C24 . 1.367(4) ?
    O3 C27 . 1.418(4) ?
    C1 C11 . 1.474(5) ?
    C1 H1A . 0.9500 ?
    C2 C3 . 1.525(5) ?
    C2 H2A . 0.9900 ?
    C2 H2B . 0.9900 ?
    C3 C4 . 1.511(5) ?
    C3 H3 . 1.0000 ?
    C4 H4A . 0.9900 ?
    C4 H4B . 0.9900 ?
    C5 C21 . 1.466(5) ?
    C5 H5 . 0.9500 ?
    C11 C16 . 1.393(4) ?
    C11 C12 . 1.402(5) ?
    C12 C13 . 1.385(5) ?
    C12 H12 . 0.9500 ?
    C13 C14 . 1.388(5) ?
    C13 H13 . 0.9500 ?
    C14 C15 . 1.397(5) ?
    C15 C16 . 1.381(5) ?
    C15 H15 . 0.9500 ?
    C16 H16 . 0.9500 ?
    C17 H17A . 0.9800 ?
    C17 H17B . 0.9800 ?
    C17 H17C . 0.9800 ?
    C21 C26 . 1.397(5) ?
    C21 C22 . 1.398(5) ?
    C22 C23 . 1.376(5) ?
    C22 H22 . 0.9500 ?
    C23 C24 . 1.396(5) ?
    C23 H23 . 0.9500 ?
    C24 C25 . 1.395(4) ?
    C25 C26 . 1.391(5) ?
    C25 H25 . 0.9500 ?
    C26 H26 . 0.9500 ?
    C27 H27A . 0.9800 ?
    C27 H27B . 0.9800 ?
    C27 H27C . 0.9800 ?
loop_
    _geom_angle_atom_site_label_1
    _geom_angle_atom_site_label_2
    _geom_angle_atom_site_label_3
    _geom_angle_site_symmetry_1
    _geom_angle_site_symmetry_3
    _geom_angle
    _geom_angle_publ_flag
    C1 N1 C2 . . 117.0(3) ?
    C5 N2 C4 . . 117.7(3) ?
    C3 O1 H1 . . 106(3) ?
    C14 O2 C17 . . 117.8(3) ?
    C24 O3 C27 . . 118.4(3) ?
    N1 C1 C11 . . 123.0(3) ?
    N1 C1 H1A . . 118.5 ?
    C11 C1 H1A . . 118.5 ?
    N1 C2 C3 . . 112.3(3) ?
    N1 C2 H2A . . 109.1 ?
    C3 C2 H2A . . 109.1 ?
    N1 C2 H2B . . 109.1 ?
    C3 C2 H2B . . 109.1 ?
    H2A C2 H2B . . 107.9 ?
    O1 C3 C4 . . 108.6(3) ?
    O1 C3 C2 . . 109.0(3) ?
    C4 C3 C2 . . 110.8(3) ?
    O1 C3 H3 . . 109.5 ?
    C4 C3 H3 . . 109.5 ?
    C2 C3 H3 . . 109.5 ?
    N2 C4 C3 . . 110.8(3) ?
    N2 C4 H4A . . 109.5 ?
    C3 C4 H4A . . 109.5 ?
    N2 C4 H4B . . 109.5 ?
    C3 C4 H4B . . 109.5 ?
    H4A C4 H4B . . 108.1 ?
    N2 C5 C21 . . 124.5(3) ?
    N2 C5 H5 . . 117.8 ?
    C21 C5 H5 . . 117.8 ?
    C16 C11 C12 . . 118.3(3) ?
    C16 C11 C1 . . 122.7(3) ?
    C12 C11 C1 . . 118.9(3) ?
    C13 C12 C11 . . 120.7(3) ?
    C13 C12 H12 . . 119.7 ?
    C11 C12 H12 . . 119.7 ?
    C12 C13 C14 . . 120.2(3) ?
    C12 C13 H13 . . 119.9 ?
    C14 C13 H13 . . 119.9 ?
    O2 C14 C13 . . 115.4(3) ?
    O2 C14 C15 . . 124.8(3) ?
    C13 C14 C15 . . 119.8(3) ?
    C16 C15 C14 . . 119.6(3) ?
    C16 C15 H15 . . 120.2 ?
    C14 C15 H15 . . 120.2 ?
    C15 C16 C11 . . 121.4(3) ?
    C15 C16 H16 . . 119.3 ?
    C11 C16 H16 . . 119.3 ?
    O2 C17 H17A . . 109.5 ?
    O2 C17 H17B . . 109.5 ?
    H17A C17 H17B . . 109.5 ?
    O2 C17 H17C . . 109.5 ?
    H17A C17 H17C . . 109.5 ?
    H17B C17 H17C . . 109.5 ?
    C26 C21 C22 . . 117.9(3) ?
    C26 C21 C5 . . 123.5(3) ?
    C22 C21 C5 . . 118.5(3) ?
    C23 C22 C21 . . 121.6(3) ?
    C23 C22 H22 . . 119.2 ?
    C21 C22 H22 . . 119.2 ?
    C22 C23 C24 . . 120.0(3) ?
    C22 C23 H23 . . 120.0 ?
    C24 C23 H23 . . 120.0 ?
    O3 C24 C25 . . 124.8(3) ?
    O3 C24 C23 . . 115.7(3) ?
    C25 C24 C23 . . 119.5(3) ?
    C26 C25 C24 . . 119.8(3) ?
    C26 C25 H25 . . 120.1 ?
    C24 C25 H25 . . 120.1 ?
    C25 C26 C21 . . 121.2(3) ?
    C25 C26 H26 . . 119.4 ?
    C21 C26 H26 . . 119.4 ?
    O3 C27 H27A . . 109.5 ?
    O3 C27 H27B . . 109.5 ?
    H27A C27 H27B . . 109.5 ?
    O3 C27 H27C . . 109.5 ?
    H27A C27 H27C . . 109.5 ?
    H27B C27 H27C . . 109.5 ?
loop_
    _geom_torsion_atom_site_label_1
    _geom_torsion_atom_site_label_2
    _geom_torsion_atom_site_label_3
    _geom_torsion_atom_site_label_4
    _geom_torsion_site_symmetry_1
    _geom_torsion_site_symmetry_2
    _geom_torsion_site_symmetry_3
    _geom_torsion_site_symmetry_4
    _geom_torsion
    _geom_torsion_publ_flag
    C2 N1 C1 C11 . . . . 175.6(3) ?
    C1 N1 C2 C3 . . . . 129.7(3) ?
    N1 C2 C3 O1 . . . . 176.2(3) ?
    N1 C2 C3 C4 . . . . -64.4(4) ?
    C5 N2 C4 C3 . . . . 110.7(3) ?
    O1 C3 C4 N2 . . . . -65.3(3) ?
    C2 C3 C4 N2 . . . . 175.0(3) ?
    C4 N2 C5 C21 . . . . -178.3(3) ?
    N1 C1 C11 C16 . . . . 5.1(5) ?
    N1 C1 C11 C12 . . . . -170.5(3) ?
    C16 C11 C12 C13 . . . . -1.6(5) ?
    C1 C11 C12 C13 . . . . 174.3(3) ?
    C11 C12 C13 C14 . . . . 0.6(5) ?
    C17 O2 C14 C13 . . . . 169.3(3) ?
    C17 O2 C14 C15 . . . . -10.5(5) ?
    C12 C13 C14 O2 . . . . -179.0(3) ?
    C12 C13 C14 C15 . . . . 0.8(5) ?
    O2 C14 C15 C16 . . . . 178.6(3) ?
    C13 C14 C15 C16 . . . . -1.2(4) ?
    C14 C15 C16 C11 . . . . 0.2(5) ?
    C12 C11 C16 C15 . . . . 1.1(5) ?
    C1 C11 C16 C15 . . . . -174.5(3) ?
    N2 C5 C21 C26 . . . . -2.0(5) ?
    N2 C5 C21 C22 . . . . 176.6(3) ?
    C26 C21 C22 C23 . . . . 0.1(5) ?
    C5 C21 C22 C23 . . . . -178.6(3) ?
    C21 C22 C23 C24 . . . . 0.1(5) ?
    C27 O3 C24 C25 . . . . 7.6(5) ?
    C27 O3 C24 C23 . . . . -172.2(3) ?
    C22 C23 C24 O3 . . . . 179.7(3) ?
    C22 C23 C24 C25 . . . . -0.1(5) ?
    O3 C24 C25 C26 . . . . -179.8(3) ?
    C23 C24 C25 C26 . . . . 0.1(5) ?
    C24 C25 C26 C21 . . . . 0.1(5) ?
    C22 C21 C26 C25 . . . . -0.2(5) ?
    C5 C21 C26 C25 . . . . 178.4(3) ?
loop_
    _geom_hbond_atom_site_label_D
    _geom_hbond_atom_site_label_H
    _geom_hbond_atom_site_label_A
    _geom_hbond_site_symmetry_A
    _geom_hbond_distance_DH
    _geom_hbond_distance_HA
    _geom_hbond_distance_DA
    _geom_hbond_angle_DHA
    O1 H1 N2 3 0.96(5) 1.80(5) 2.761(4) 175(4)
    C17 H17B O3 2_564 0.98 2.63 3.447(5) 141.5
    C27 H27B O2 2_565 0.98 2.65 3.415(4) 134.9
    C12 H12 Cg1 4_565 0.95 2.99 3.658(4) 129
    C22 H22 Cg2 4_565 0.95 2.92 3.628(3) 132
_shelx_hkl_file
;
  -8   0  -4    0.83    2.91   0
  -8   0  -2   88.23    4.88   0
  -8   0  -1    0.78    3.57   0
  -8   0   0   10.43    3.70   0
  -8   0   1    2.61    3.54   0
  -8   0   4    3.53    3.37   0
  -8   1 -24    5.57    3.14   0
  -8   1 -23    2.02    3.56   0
  -7   0 -13    0.45    2.53   0
  -7   0 -12   -0.70    2.65   0
  -7   0  13    0.44    4.66   0
  -7   1 -27    8.51    2.92   0
  -7   1 -26    1.21    3.59   0
  -6   0 -16   80.02    3.45   0
  -6   1 -29    4.81    2.82   0
  -6   1 -28    8.04    3.54   0
  -6   1  31    8.57    5.59   0
  -5   0 -18    1.33    2.54   0
  -5   1 -30   22.11    3.07   0
  -5   1  32    8.33    4.49   0
  -4   0 -18   87.41    3.39   0
  -4   1 -30    6.70    2.71   0
  -4   1  32   16.28    3.52   0
  -4   2 -37   11.67    3.32   0
  -3   0 -18    0.10    2.37   0
  -3   0  20    0.75    3.78   0
  -3   2 -37    3.72    2.79   0
  -3   2  39    5.60    3.66   0
  -2   0 -16  977.10    8.78   0
  -2   0  18   34.32    4.34   0
  -2   1 -28  265.69    5.20   0
  -2   2 -36    4.55    2.88   0
  -2   2  38    7.03    3.69   0
  -1   0 -12    0.31    2.45   0
  -1   0  14    0.04    2.95   0
  -1   1 -26  238.71    5.28   0
  -1   1  28  146.46    4.01   0
  -1   2 -34   27.87    3.66   0
  -1   2  36   79.94    3.66   0
  -1   3 -40   17.03    3.25   0
   0   1 -23   64.58    3.93   0
   0   2 -32   75.96    3.73   0
   0   2  34  110.97    3.84   0
   0   3 -38   -0.59    2.95   0
   0   3  40    1.33    3.02   0
   1   3  37   18.98    3.06   0
   2   1 -10  262.89   15.43   0
   2   1  12   34.41    2.92   0
   2   2 -24  294.07    7.27   0
   2   2  26    0.49    2.54   0
   2   3  33   20.81    2.88   0
   2   4 -36    2.17    4.31   0
   3   2 -17  190.85   10.38   0
   3   2  19  118.56    3.51   0
   3   2  20   45.72    3.33   0
   3   3  29    6.08    3.29   0
   3   4 -32   32.93    5.21   0
   3   4  34    6.05    2.90   0
   4   2  -4  451.99    8.66   0
   4   2  -3   34.60    3.78   0
   4   2  -2  235.65    6.11   0
   4   2   6  656.30    8.03   0
   4   3  21    4.17    2.48   0
   4   3  22    3.66    2.50   0
   4   4  29    3.57    3.04   0
   5   3  -7  189.96    6.45   0
   5   3   7  190.29    4.61   0
   5   3   8  116.36    4.05   0
   5   3   9  114.47    4.40   0
   6   5 -15   13.37    6.29   0
   6   5  15   11.90    3.28   0
  -8   1 -22    8.54    3.14   0
  -7   0 -11    0.99    2.61   0
  -7   0 -10    0.51    2.54   0
  -7   0  -9   -0.78    3.27   0
  -7   1 -25    9.78    3.10   0
  -6   0 -15   54.96    3.34   0
  -6   1 -27   -0.25    2.71   0
  -5   0 -17    0.14    2.41   0
  -5   0 -16    0.65    2.47   0
  -5   2 -36    5.27    2.90   0
  -4   0 -17  387.42    5.58   0
  -4   0  21  190.04    8.75   0
  -4   1 -29    7.05    2.76   0
  -4   2 -36    3.84    2.91   0
  -3   0 -17   -0.30    2.32   0
  -3   0 -16   -0.28    2.79   0
  -3   1 -29    6.22    2.59   0
  -3   1  32   38.93    3.84   0
  -3   2 -36    0.66    2.85   0
  -2   1  31   12.80    3.43   0
  -2   2 -35   12.28    2.97   0
  -2   2  39   15.17    3.94   0
  -1   0 -11    1.61    2.72   0
  -1   1  29   11.77    2.80   0
  -1   2  37   24.76    3.20   0
  -1   3 -39    9.33    3.90   0
   0   0   3    0.21    4.25   0
   0   1  26    4.44    2.60   0
   0   2 -31    6.63    3.35   0
   0   2  35    0.52    3.22   0
   0   3 -37    9.88    3.94   0
   0   3  41    1.19    3.90   0
   1   2 -28   78.21    4.30   0
   1   3  38    2.55    3.06   0
   2   2  27   72.08    3.12   0
   2   3 -31    4.88    3.41   0
   2   3  34   16.82    2.97   0
   2   3  35    1.93    3.55   0
   3   2  21   36.25    2.73   0
   3   3  30    3.75    2.64   0
   4   2  -5  276.28    7.57   0
   4   2   8  137.83    4.43   0
   4   4 -26   20.69    6.88   0
   4   4  30    4.84    3.02   0
   5   3  -8  122.70    5.83   0
   5   3  10   72.11    3.57   0
   5   3  11   26.86    3.02   0
   5   4  22    7.17    2.71   0
   5   4  23    8.31    3.51   0
   6   4  -4  104.53    5.34   0
   6   4   0   -0.19    3.45   0
   6   4   1   18.18    3.51   0
   6   4   2   26.16    3.98   0
   6   4   6   12.62    3.83   0
   6   4   7    8.13    3.62   0
  -8   1 -21   20.24    3.64   0
  -8   1 -20    6.51    3.96   0
  -7   0  -8    1.60    2.66   0
  -7   0  -7    3.28    3.38   0
  -7   0  12    0.34    4.21   0
  -7   1 -24   40.91    3.75   0
  -6   1 -26   11.01    2.89   0
  -5   0 -15    4.76    2.54   0
  -5   1 -28   28.32    3.20   0
  -5   1 -27    9.80    3.53   0
  -5   2 -35    4.60    3.10   0
  -4   0 -16  390.28    5.58   0
  -4   1 -28   28.00    3.13   0
  -4   1  33   23.36    3.98   0
  -4   2 -35    1.71    3.56   0
  -3   0 -15    2.54    2.88   0
  -3   1 -28   14.81    2.66   0
  -3   1  33   11.12    3.45   0
  -3   2 -35    0.60    2.95   0
  -3   2  40    2.87    3.15   0
  -2   0 -14 6462.09   23.06   0
  -2   1 -27   41.16    3.07   0
  -2   1  32   13.16    3.43   0
  -2   2 -34   10.27    3.60   0
  -1   0 -10    1.26    2.76   0
  -1   0  15   -0.62    3.25   0
  -1   1 -25   92.00    3.47   0
  -1   1  30   49.67    4.21   0
  -1   2 -33   19.77    3.00   0
  -1   2  38    6.39    3.58   0
   0   0   4 1168.92   20.97   0
   0   0   5    0.95    5.49   0
   0   1 -22    1.31    2.33   0
   1   2  33   18.71    3.38   0
   1   3 -34   -1.22    3.50   0
   1   3  39   14.31    3.30   0
   2   2  28  484.24    5.88   0
   3   3  31   18.23    2.96   0
   4   2  -6  679.73   11.57   0
   4   2  11  322.01    5.56   0
   4   3  24  188.00    4.57   0
   4   3  25   12.15    3.55   0
   4   4  31   13.91    3.13   0
   5   3  -9  119.26    6.54   0
   5   3  12   29.00    3.06   0
   6   4  -6   15.39    4.16   0
   6   4   8   25.69    3.23   0
   6   4   9    6.32    3.01   0
   6   4  10    6.36    3.44   0
  -9   1 -14   15.45    3.37   0
  -9   1 -13    1.43    3.86   0
  -8   1 -19    7.37    3.27   0
  -7   0  -6    2.14    2.77   0
  -7   0  -5    2.68    3.42   0
  -7   0  -4    1.64    3.25   0
  -7   0  10    1.29    4.50   0
  -7   0  11    1.56    4.07   0
  -7   1 -23   19.45    2.90   0
  -6   0 -11   23.09    2.91   0
  -6   1 -25    4.88    2.66   0
  -6   1  32   13.51    5.97   0
  -5   0 -14    1.90    2.63   0
  -5   0 -13   -1.02    3.12   0
  -5   1 -26   48.64    4.02   0
  -5   1  33   -0.51    4.45   0
  -5   2 -34   11.87    3.29   0
  -4   1 -27   10.79    2.80   0
  -3   0 -14    0.54    2.98   0
  -3   0  21    3.86    3.69   0
  -3   2 -34    4.26    3.46   0
  -3   2  41    4.29    4.05   0
  -2   0 -13 1200.31   10.33   0
  -2   1 -26   20.65    2.75   0
  -2   2  40    6.38    3.28   0
  -2   3 -39   11.06    3.53   0
  -1   0  -9    0.45    2.89   0
  -1   0  16    1.37    3.12   0
  -1   1 -24   77.90    3.44   0
  -1   2  39    6.57    3.68   0
  -1   3 -38    7.38    3.23   0
   0   0   7    4.25    5.77   0
   0   1 -21   75.04    4.23   0
   0   1  28   12.44    4.03   0
   0   2 -30  224.86    5.72   0
   0   3 -36    1.32    3.18   0
   1   1 -17 1154.24   13.14   0
   1   1  23  242.01    4.72   0
   1   2 -27   70.04    4.30   0
   1   2  34   29.21    3.60   0
   1   3  40   11.65    3.51   0
   2   1  16  530.63    6.54   0
   2   1  17  314.65    5.62   0
   2   2  29  575.70    6.62   0
   2   3  37   14.25    3.91   0
   2   4 -35    5.29    3.95   0
   3   3  32   22.19    3.12   0
   4   2  -7  173.84    7.10   0
   4   2  13   75.73    3.42   0
   4   3  26  103.08    4.05   0
   5   3  16   40.28    3.77   0
   5   4  25   20.07    3.35   0
   5   4  26    4.12    3.82   0
   6   4  -7    4.59    4.19   0
   6   4  11    2.72    2.86   0
   6   4  12    1.41    2.92   0
   6   4  13    2.75    3.47   0
  -9   1 -12   16.62    3.33   0
  -9   1 -11    0.66    3.98   0
  -8   1 -18   10.64    3.28   0
  -8   1 -17   32.30    4.27   0
  -7   0  -3   -1.94    2.94   0
  -7   0  -2   -0.36    3.34   0
  -7   0  -1    0.89    3.38   0
  -7   0   9    0.60    3.93   0
  -7   1 -22    2.04    2.82   0
  -7   1 -21    5.50    3.49   0
  -6   0 -10  132.72    4.07   0
  -6   0  -9  137.51    4.53   0
  -6   0  16  101.56    8.93   0
  -6   1 -24    7.56    2.88   0
  -5   0 -12   -1.58    2.59   0
  -5   1 -25   77.27    4.17   0
  -5   2 -33    8.33    3.19   0
  -4   0 -14  272.24    5.07   0
  -4   0 -13 1474.88   11.00   0
  -4   0  22  118.22    7.81   0
  -4   1 -26   16.28    2.90   0
  -4   1  34    4.65    3.57   0
  -4   2 -34   15.82    3.13   0
  -3   0 -13    3.12    2.90   0
  -3   1 -26  163.07    4.35   0
  -3   1  34   27.67    3.94   0
  -2   0  20  760.99   10.72   0
  -2   1 -25  175.99    4.48   0
  -2   1  33   58.47    4.14   0
  -2   2  41    7.42    3.98   0
  -2   3 -38   13.20    3.96   0
  -1   1  31 1205.83    9.97   0
  -1   3 -37   17.05    4.20   0
   0   1  29 1120.82    9.39   0
   0   2  37    4.74    3.10   0
   1   1  24   83.15    3.56   0
   1   3 -33    4.26    3.68   0
   2   2  30   73.10    3.44   0
   3   2  25  234.89    4.55   0
   3   3  33    7.17    3.04   0
   4   2  14   18.81    2.83   0
   4   3  27    3.73    2.85   0
   5   3  17   30.59    2.96   0
   5   3  18    7.23    3.47   0
   5   4  27    8.44    3.29   0
   6   4  -8   21.19    4.75   0
   6   4  14    4.68    2.97   0
   6   4  15    4.68    2.89   0
  -9   1 -10   12.14    3.56   0
  -9   1  -9   45.60    5.06   0
  -8   1 -16    6.01    3.16   0
  -7   0   0    2.04    2.76   0
  -7   0   1    3.44    3.28   0
  -7   0   2    2.96    3.22   0
  -7   0   3    1.23    3.20   0
  -7   0   4    1.58    3.35   0
  -7   0   5   -0.88    3.42   0
  -7   0   6   -0.27    3.33   0
  -7   0   7    2.60    3.54   0
  -7   0   8    0.17    3.39   0
  -7   1 -20    1.45    2.74   0
  -6   1 -23   -0.32    2.68   0
  -6   2 -31   18.67    3.37   0
  -5   0 -11   -0.29    2.56   0
  -5   1 -24    5.85    2.97   0
  -5   1  34    6.97    4.55   0
  -5   2 -32    0.07    3.17   0
  -4   0 -12  494.98    6.60   0
  -4   1 -25   15.36    2.78   0
  -4   2 -33   15.23    3.03   0
  -3   0 -12    0.33    3.05   0
  -3   0  22    0.26    3.55   0
  -3   1 -25   81.00    3.68   0
  -3   2 -33    6.00    2.86   0
  -3   3 -38    2.85    3.38   0
  -2   0 -11  561.07    7.62   0
  -2   1 -24  229.86    5.26   0
  -2   1  34  119.21    4.99   0
  -2   2 -32   14.37    3.07   0
  -1   0  -8   -0.62    3.10   0
  -1   0  17    0.63    3.28   0
  -1   1 -23  260.32    5.12   0
  -1   1  32  405.09    6.67   0
  -1   2  40    8.37    3.35   0
   0   0   9    8.96    4.44   0
   0   1 -20   41.97    3.97   0
   0   2 -29    1.99    3.02   0
   0   2  38  223.45    5.14   0
   0   3 -35   15.44    3.42   0
   1   1 -16  529.08    9.57   0
   1   2 -26   25.81    3.79   0
   1   2  35   18.83    3.02   0
   1   4 -37    1.25    3.18   0
   2   1  19   22.07    2.76   0
   2   2 -22   91.23    5.20   0
   2   2  31    3.75    2.88   0
   2   2  32   20.13    3.55   0
   2   3 -29   81.98    5.43   0
   2   3  39   10.78    3.97   0
   2   4 -34    3.85    4.17   0
   3   3  34    1.85    2.90   0
   3   4 -30    4.84    5.08   0
   4   2  -8  136.51    7.08   0
   4   2  17  278.56    5.18   0
   4   3  28   72.62    3.77   0
   4   3  29   20.09    3.07   0
   5   3 -11   30.43    5.65   0
   5   3  19  112.47    3.82   0
   5   3  20  108.29    4.52   0
   5   4  28    3.38    3.04   0
   5   4  29    3.06    3.70   0
   6   4  -9    5.34    4.45   0
   6   4  17   35.96    3.48   0
   6   4  18   14.02    3.49   0
  -9   1  -8    0.16    3.11   0
  -9   1  -7    4.85    4.00   0
  -8   1 -15    1.45    3.03   0
  -8   1 -14   -0.07    3.75   0
  -7   1 -19    5.17    3.26   0
  -7   2 -28    3.34    3.18   0
  -6   0  -6  310.33    5.78   0
  -6   1 -22   19.85    3.14   0
  -6   1  33    2.49    6.00   0
  -6   2 -30   13.51    3.23   0
  -5   0 -10    8.82    2.81   0
  -5   0  -9   -0.79    2.92   0
  -5   1 -23   86.88    3.72   0
  -5   2 -31    8.37    3.16   0
  -4   0 -11  401.00    6.06   0
  -4   1 -24   74.48    3.33   0
  -4   1  35   40.41    4.54   0
  -4   2 -32   -1.83    2.76   0
  -3   0 -11    3.33    3.15   0
  -3   1 -24    1.48    2.67   0
  -3   2 -32   54.32    3.53   0
  -3   3 -37    4.19    4.02   0
  -2   0 -10  689.29    8.69   0
  -2   0  21  248.15    6.84   0
  -2   2 -31    5.18    3.19   0
  -2   2  42   10.20    3.61   0
  -1   0  -7    0.71    3.47   0
  -1   0  18   -0.38    3.18   0
  -1   1 -22  191.23    4.56   0
  -1   1  33  110.98    4.79   0
  -1   2 -30  359.59    6.69   0
  -1   2  41    4.59    3.27   0
  -1   3 -36    5.73    3.19   0
   0   0  10  977.72   13.06   0
   0   0  11    6.25    4.88   0
   0   1  30   16.83    3.29   0
   0   2  39   -2.56    3.17   0
   0   3 -34    4.13    3.93   0
   1   2  36   83.01    4.23   0
   1   3 -32   -1.61    3.69   0
   1   4 -36    8.07    4.14   0
   2   1  20   63.39    3.30   0
   2   1  21   55.88    3.66   0
   3   2  27  111.05    3.78   0
   3   3  35    1.39    3.12   0
   3   3  36   17.40    4.11   0
   4   2  18  200.71    4.62   0
   4   4 -25    0.83    6.20   0
   5   3  21  264.18    5.08   0
   6   4 -10    6.59    5.12   0
   6   4  19   14.93    3.27   0
   6   4  20   16.89    3.50   0
  -9   1  -6    9.50    3.52   0
  -9   1  -5   28.10    4.68   0
  -9   1  -4   13.26    4.33   0
  -7   1 -18   14.40    3.10   0
  -7   2 -27    2.41    3.12   0
  -6   0  -4   12.23    2.90   0
  -6   1 -21   10.65    2.95   0
  -6   1 -20    5.49    3.41   0
  -6   2 -29    6.30    3.03   0
  -5   0  -8    0.11    2.43   0
  -5   1 -22   37.38    3.24   0
  -5   1  35    7.05    5.16   0
  -5   2 -30   18.83    3.38   0
  -4   0 -10 1137.42    9.83   0
  -4   0  23   96.28    7.21   0
  -4   1 -23   26.91    2.94   0
  -4   2 -31   27.69    3.20   0
  -3   0 -10   -1.70    3.19   0
  -3   0  23    0.59    3.64   0
  -3   1  36  105.91    5.27   0
  -3   2 -31   29.12    3.24   0
  -2   0  -9  754.22    9.54   0
  -2   0  22    4.56    3.97   0
  -2   1 -23   95.67    3.62   0
  -2   1  35   52.21    4.56   0
  -2   3 -36   17.83    3.58   0
  -1   0  19   -0.63    3.12   0
  -1   2  42   18.25    4.22   0
  -1   3 -35   60.13    4.64   0
   0   0  12 2616.17   19.51   0
   0   1 -19 2097.33   15.33   0
   0   2  40   81.79    4.09   0
   1   1  28  141.36    4.26   0
   1   2 -25   21.07    3.62   0
   1   2  37   25.27    3.34   0
   2   1  22   31.12    2.87   0
   2   2  34    9.03    2.94   0
   3   1   4 1711.51   14.51   0
   3   1   5 1193.48   11.99   0
   3   1   6  845.59    9.93   0
   3   1   7 2230.16   15.05   0
   3   1   8  559.39    8.08   0
   3   1   9  315.86    6.22   0
   3   2 -16  462.69   15.60   0
   3   2  28  117.49    4.04   0
   3   2  29   82.65    3.57   0
   3   3  37    5.13    3.19   0
   4   2  -9  287.56   10.67   0
   4   2  20   24.25    2.95   0
   4   2  21  307.36    5.61   0
   4   3  31   37.65    3.54   0
   4   3  32   -1.06    3.86   0
   5   3  23   17.59    3.02   0
   5   3  24   16.94    3.57   0
   6   4  21    6.19    3.49   0
   6   4  22   12.43    3.52   0
   6   4  23   14.01    3.96   0
  -9   1  -3   21.42    3.77   0
  -9   1  -2   12.79    4.32   0
  -8   1 -12   20.24    3.44   0
  -8   1 -11   32.07    4.23   0
  -8   1  24    4.98    8.81   0
  -7   1 -16   24.99    3.21   0
  -7   2 -26    1.17    3.28   0
  -6   0  -2   80.55    4.30   0
  -6   0  -1  111.43    4.57   0
  -6   1 -19   13.06    3.07   0
  -6   2 -28    3.47    3.24   0
  -5   0  -7    0.10    2.47   0
  -5   1 -21  103.35    3.93   0
  -5   2 -29    0.44    2.92   0
  -4   0  -9  259.03    5.17   0
  -4   1 -22   14.62    3.26   0
  -4   1  36    3.50    3.98   0
  -4   2 -30   32.67    3.40   0
  -3   1 -23    4.25    2.68   0
  -3   2 -30    8.69    3.71   0
  -3   3 -36   17.04    3.62   0
  -2   1 -22   33.96    2.96   0
  -2   1  36   30.20    4.18   0
  -2   2 -30   69.23    3.85   0
  -1   0  -6    0.03    3.80   0
  -1   0  20    1.51    3.09   0
  -1   2 -29   27.19    3.34   0
  -1   2  43    2.19    4.05   0
   0   0  13   29.31    5.32   0
   0   0  14  449.94    8.50   0
   0   1  32    8.35    3.28   0
   0   2 -27    6.09    3.64   0
   0   2  41    3.01    3.16   0
   0   4 -37    5.63    4.19   0
   1   1 -15  191.06    6.46   0
   1   1  29    8.05    3.20   0
   1   2  38    8.03    3.28   0
   1   3 -31   94.98    5.19   0
   2   1  23  119.90    3.69   0
   2   2 -21  266.34    7.59   0
   2   2  35   10.90    2.91   0
   3   1   2 1796.77   15.76   0
   3   1   3  337.99    7.29   0
   3   1  10  742.37    8.19   0
   3   1  12  732.84    7.98   0
   3   2  30   12.62    2.99   0
   3   3 -24   47.38    5.70   0
   3   3  38   -0.07    3.27   0
   4   2  23  295.22    5.51   0
   4   3  33    5.80    3.43   0
   5   3 -12   29.18    6.45   0
   6   4 -11    1.64    5.18   0
   6   4  24   33.23    4.05   0
  -9   1  -1    6.16    3.41   0
  -9   1   0    8.54    4.23   0
  -9   1   1    8.49    4.15   0
  -9   1   2   17.64    4.34   0
  -9   1  13   -1.76    4.72   0
  -9   1  14   11.74    5.14   0
  -8   1 -10    6.19    2.98   0
  -8   1  -9    1.85    3.68   0
  -8   2 -21   24.26    3.85   0
  -7   1 -15   32.78    3.31   0
  -7   2 -25    6.99    3.43   0
  -7   2 -24   21.21    4.24   0
  -6   0   0    2.57    3.37   0
  -6   0   1  115.91    4.76   0
  -6   0  14  206.23    9.38   0
  -6   1 -18    3.90    2.88   0
  -6   1  34   17.62    6.72   0
  -6   2 -27    3.05    3.23   0
  -5   0  -6    0.91    2.57   0
  -5   0  -5    2.65    3.08   0
  -5   1 -20   23.35    2.90   0
  -5   1  36   15.03    5.72   0
  -5   2 -28   23.17    3.80   0
  -4   1  37    6.33    4.65   0
  -4   2 -29   29.41    3.33   0
  -4   3 -35    3.57    3.43   0
  -3   0  -9    5.76    2.87   0
  -3   0  24    1.65    3.63   0
  -3   1 -22   19.04    2.86   0
  -3   1  37  120.90    5.59   0
  -3   3 -35    5.59    3.26   0
  -2   0  -8  261.48    6.32   0
  -2   3 -35    2.84    3.19   0
  -1   0  21    0.99    3.09   0
  -1   1 -20   51.81    4.00   0
  -1   1  35  235.23    5.35   0
  -1   2 -28   89.45    4.52   0
  -1   3 -34    2.45    2.99   0
   0   1 -18    6.80    2.87   0
   0   2  42    6.48    4.08   0
   1   1  30   36.75    3.50   0
   1   2 -24   29.24    3.60   0
   1   2  39    5.48    3.21   0
   2   1  24  253.37    4.94   0
   2   1  25  203.36    4.67   0
   2   2  36    5.55    2.96   0
   2   4 -32   14.33    5.02   0
   3   1  13  370.53    5.91   0
   3   1  15  489.09    6.61   0
   3   2  31   39.98    3.28   0
   3   4 -29    0.44    4.86   0
   4   3  34    4.70    3.23   0
   5   3  26    8.91    2.96   0
   6   3   4   64.44    4.35   0
   6   3   5    9.30    3.63   0
   6   3   6   39.52    4.12   0
   6   3   8   39.81    4.13   0
   6   3   9    3.69    3.54   0
   6   3  10    3.42    3.60   0
   6   3  11   13.88    3.68   0
  -9   1   3   22.77    4.42   0
  -9   1   5   30.99    4.70   0
  -9   1   6    5.17    4.30   0
  -9   1   7    8.32    4.37   0
  -9   1   8    0.64    4.18   0
  -9   1   9   68.38    6.02   0
  -9   1  10   13.80    5.00   0
  -9   1  11    4.96    4.20   0
  -9   1  12   17.81    4.81   0
  -8   1  -8   59.33    4.69   0
  -8   2 -20   12.64    3.46   0
  -7   1 -14  135.35    4.29   0
  -7   1 -13   49.76    3.98   0
  -7   2 -23   14.79    3.50   0
  -6   0   2   79.64    4.57   0
  -6   0   4   11.40    3.95   0
  -6   0  12  300.89    9.98   0
  -6   0  13   39.00    5.70   0
  -6   1 -17   99.47    3.87   0
  -6   2 -26    5.83    3.24   0
  -5   0  -4    0.66    3.26   0
  -5   1 -19   43.58    3.18   0
  -5   3 -33   21.87    3.66   0
  -4   0  24   49.24    5.90   0
  -4   3 -34    2.35    3.34   0
  -3   0  25    1.89    3.75   0
  -3   1 -21  113.71    3.83   0
  -3   1  38   33.39    4.34   0
  -3   2 -29   61.73    3.68   0
  -3   3 -34   -2.03    4.05   0
  -2   0  -7 2460.60   17.49   0
  -2   0  24  305.96    6.95   0
  -2   1 -21   63.28    3.28   0
  -2   1  37    9.54    3.29   0
  -2   3 -34   12.46    3.37   0
  -1   0  -5   -0.49    4.05   0
  -1   0  22   -0.82    3.32   0
  -1   1  36   90.15    4.34   0
  -1   3 -33    4.62    3.64   0
  -1   4 -37    0.22    4.24   0
   0   1  34    7.88    3.03   0
   0   2  43   -1.49    3.88   0
   0   4 -36    2.17    4.31   0
   1   1  31 1102.43    9.37   0
   1   2  40    2.91    3.21   0
   1   3 -30   13.57    3.81   0
   1   4 -34    7.75    4.36   0
   2   2  37   34.11    3.59   0
   2   3 -27   19.69    4.59   0
   3   1  16   54.51    3.35   0
   3   1  17  476.45    6.38   0
   3   2  32   64.26    3.75   0
   3   2  33    8.74    3.60   0
   4   2  25    9.19    2.87   0
   4   2  26   22.59    3.23   0
   4   3  35    3.36    3.20   0
   5   3  28   12.69    3.32   0
   5   3  29    2.46    3.15   0
   6   3   1    8.42    3.56   0
   6   3   2   14.04    3.80   0
   6   3   3   35.70    3.44   0
   6   3  12  173.87    4.86   0
   6   3  13  152.44    4.65   0
   6   3  14   68.92    3.77   0
   6   3  16    9.19    3.73   0
   6   4 -12    2.04    5.69   0
   7   4   8   11.07    4.29   0
  -8   1  -7   26.02    3.29   0
  -8   1  -6    5.05    3.80   0
  -8   2 -19   14.34    3.66   0
  -7   1 -12  112.42    4.70   0
  -6   0   5   90.67    4.80   0
  -6   0   7  434.19    9.01   0
  -6   0   8  132.90    6.24   0
  -6   0   9  156.51    6.59   0
  -6   0  10  133.31    6.57   0
  -6   0  11   24.22    5.27   0
  -6   2 -25    9.77    3.13   0
  -5   0  -3    0.48    2.79   0
  -5   1 -18  487.99    6.55   0
  -5   2 -27   20.53    3.24   0
  -5   3 -32    8.85    3.58   0
  -4   0  -6  140.05    4.48   0
  -4   1  38   18.10    4.39   0
  -4   2 -28    6.73    2.98   0
  -4   3 -33    1.32    3.20   0
  -3   0  -7   -5.17    2.96   0
  -3   1 -20    1.93    2.59   0
  -3   2 -28   98.95    4.04   0
  -2   0  25   94.95    4.75   0
  -2   1 -20   57.07    3.30   0
  -2   1  38   25.43    4.29   0
  -2   2 -28  373.48    6.13   0
  -2   3 -33   15.32    4.18   0
  -1   0  23    0.07    3.43   0
  -1   1 -19  778.83    8.53   0
  -1   1  37   29.60    3.94   0
  -1   2 -27   72.36    3.66   0
   0   1 -17   71.09    4.38   0
   0   1  35   55.09    3.70   0
   1   1 -14  312.29    8.16   0
   1   2  41    2.25    3.35   0
   2   1  27   50.47    3.32   0
   2   1  28  308.64    5.85   0
   2   2 -20   75.35    5.20   0
   2   2  38    5.70    3.11   0
   3   1  18  698.89    7.56   0
   3   1  19   47.58    3.35   0
   3   1  20    2.46    3.35   0
   3   2  34   -0.22    2.99   0
   4   2 -10   69.89    7.88   0
   4   2  27   11.55    2.99   0
   4   2  28    9.63    3.69   0
   5   2   3   78.30    4.34   0
   5   2   5  208.79    5.66   0
   5   2   6   27.32    3.12   0
   5   2  10   15.35    2.85   0
   5   2  12  231.78    5.05   0
   5   2  13    3.80    2.74   0
   5   2  14  328.59    6.04   0
   5   2  15  131.23    4.58   0
   6   3  -1    7.29    3.71   0
   6   3   0   38.46    4.19   0
   6   3  17   24.38    3.50   0
   6   3  19   25.12    4.07   0
   7   4   2    2.65    3.85   0
   7   4   3    7.78    4.21   0
   7   4   4   12.95    4.24   0
   7   4   5    0.32    4.02   0
   7   4   6    1.78    3.44   0
   7   4   7    9.68    3.41   0
   7   4   9    5.82    3.49   0
   7   4  10    7.37    3.80   0
   7   4  11    5.22    3.45   0
   7   4  12   13.14    3.58   0
   7   4  13   11.21    3.52   0
   7   4  14   23.46    4.02   0
   7   4  15   20.53    4.54   0
   7   4  16    6.17    4.10   0
  -8   1  -5    9.73    3.15   0
  -8   1  -4   12.59    3.94   0
  -8   1  23    5.50    7.88   0
  -8   2 -18   33.58    4.12   0
  -8   2 -17   40.33    4.96   0
  -7   1 -11   35.67    3.43   0
  -7   2 -21    6.55    3.16   0
  -6   1 -15   11.49    2.74   0
  -6   2 -24    8.93    3.18   0
  -5   0  -2    2.00    2.88   0
  -5   0  -1    2.06    3.38   0
  -5   1 -17   29.09    3.97   0
  -5   1  37   20.41    5.88   0
  -5   2 -26   17.05    3.20   0
  -5   3 -31   -1.17    3.97   0
  -4   0  -5  157.28    4.65   0
  -4   0  25    2.84    5.25   0
  -4   1 -19   48.70    3.22   0
  -4   2 -27    8.77    3.17   0
  -4   3 -32    6.32    3.96   0
  -3   0  -6    6.16    3.23   0
  -3   0  26    1.09    3.85   0
  -3   1  39   18.35    4.20   0
  -3   3 -33    7.79    3.27   0
  -2   0  -6 4394.13   24.37   0
  -2   1 -19   27.87    3.62   0
  -2   1  39    7.51    4.05   0
  -2   2 -27   72.49    3.98   0
  -1   0  -4    0.07    4.24   0
  -1   0  24    0.99    3.49   0
  -1   1  38   36.58    4.54   0
  -1   3 -32    2.94    3.00   0
  -1   4 -36    2.32    3.52   0
   0   0  19   52.90    5.08   0
   0   0  20 1732.01   13.38   0
   0   1  36    1.79    2.92   0
   0   3 -31    8.10    3.21   0
   0   4 -35    3.71    3.28   0
   1   2 -23    1.09    3.32   0
   1   2  42   13.16    3.71   0
   1   3 -29    9.17    3.77   0
   1   4 -33    3.15    4.26   0
   2   1  29  116.06    4.07   0
   2   2  39   12.23    3.35   0
   3   1  -2 1822.00   18.95   0
   3   1  22   21.90    3.48   0
   3   2  35   -0.49    2.89   0
   3   3 -23    7.08    4.62   0
   3   4 -28   26.30    5.44   0
   4   2  29   30.57    3.33   0
   5   2   1    2.87    3.42   0
   5   2  18  159.05    4.92   0
   5   3 -13  145.31   11.00   0
   5   3  31    0.39    3.29   0
   5   3  32    9.30    3.52   0
   6   3  -2   18.19    3.88   0
   6   3  20   35.61    3.72   0
   6   3  21   14.05    3.25   0
   6   3  22   26.62    4.30   0
   7   4   0    2.29    3.93   0
   7   4   1   -0.49    3.93   0
   7   4  17    0.27    3.35   0
  -8   1  -3   39.87    4.45   0
  -8   1  -2   19.57    4.33   0
  -8   2 -16   35.29    4.04   0
  -7   1 -10   48.18    3.70   0
  -7   2 -20   26.30    3.26   0
  -6   2 -23    9.13    3.14   0
  -6   3 -29    8.88    3.34   0
  -5   0   0    3.24    3.71   0
  -5   2 -25   12.07    3.25   0
  -4   0  -4  109.97    4.45   0
  -4   1 -18   48.62    3.23   0
  -4   1  39    3.80    4.27   0
  -4   2 -26   14.03    3.08   0
  -3   0  -5    0.55    3.61   0
  -3   0  27    0.59    4.01   0
  -3   1 -19   64.30    3.47   0
  -3   1  40   38.41    4.74   0
  -2   1  40    5.54    4.15   0
  -2   3 -32   31.69    3.69   0
  -2   4 -36    2.48    3.35   0
  -1   0  25    0.69    3.44   0
  -1   1 -18   16.87    2.88   0
  -1   1  39   14.66    4.23   0
  -1   2 -26   22.99    3.19   0
   0   0  21   34.24    4.36   0
   0   1 -16    3.40    3.27   0
   0   1  37   90.62    4.07   0
   0   3 -30   -0.30    3.91   0
   1   1  34   14.91    3.05   0
   1   2  43    3.70    3.26   0
   2   1  30    4.53    2.79   0
   2   2  40    7.84    3.43   0
   2   2  41    6.56    4.23   0
   2   3 -26    3.85    3.74   0
   3   1  23    3.08    2.69   0
   3   1  24    1.86    3.24   0
   3   2  36   -1.11    3.03   0
   3   2  37    3.40    3.89   0
   4   2  30   39.48    3.32   0
   5   2   0  240.19    6.57   0
   5   2  19   43.59    3.34   0
   5   2  20   16.56    3.03   0
   5   2  21   43.23    3.87   0
   5   3  33   39.53    3.95   0
   6   3  -3   31.35    4.39   0
   6   3  23   76.57    4.16   0
   6   4 -13    2.48    6.65   0
   7   4  -2    3.26    4.78   0
   7   4  -1   -1.03    4.02   0
  -8   1  -1    5.87    4.28   0
  -8   2 -15   10.83    3.65   0
  -7   1  -8   83.91    4.70   0
  -7   2 -19    6.30    3.03   0
  -6   1 -13  205.48    4.84   0
  -6   2 -22   14.78    3.45   0
  -6   3 -28    6.40    3.42   0
  -5   0   1    1.16    3.48   0
  -5   1 -15  183.31    5.25   0
  -5   1  38   34.67    6.38   0
  -5   2 -24   21.40    3.41   0
  -5   3 -30   11.85    3.63   0
  -4   0  -3  324.15    6.68   0
  -4   0  26   41.95    5.83   0
  -4   1 -17   50.40    3.36   0
  -4   1  40    4.50    4.91   0
  -4   2 -25    6.61    3.06   0
  -4   3 -31   34.41    3.58   0
  -3   1 -18  647.29    7.35   0
  -3   2 -26   96.45    3.95   0
  -2   0  27  131.49    5.09   0
  -2   1 -18   83.43    3.80   0
  -2   2 -26    4.63    2.74   0
  -2   4 -35    6.42    4.37   0
  -1   0  26    2.07    3.40   0
  -1   1  40   12.79    4.19   0
  -1   2 -25   20.95    3.77   0
  -1   4 -35   21.27    3.53   0
   0   0  22   83.08    4.38   0
   0   0  23   16.24    3.87   0
   0   1  38    3.27    3.15   0
   0   4 -34    5.96    3.54   0
   1   0  11    2.35    3.64   0
   1   0  12    0.41    3.75   0
   1   1 -13   36.53    4.31   0
   1   1  35  243.45    5.25   0
   1   1  36   93.33    4.67   0
   1   2 -22   87.99    4.76   0
   2   1  31   22.14    2.98   0
   2   1  32    8.76    3.58   0
   2   2  42    7.14    4.56   0
   2   4 -30    4.40    4.50   0
   3   1  -3  310.33    9.33   0
   3   2  38    5.05    3.48   0
   4   2  32    1.78    2.96   0
   5   2  -1    1.30    3.43   0
   5   2  22    1.73    3.03   0
   5   2  23   13.11    3.03   0
   5   2  24   23.11    3.76   0
   6   3  -4   61.02    4.83   0
   6   3  25    3.88    3.34   0
   6   3  26   11.57    3.40   0
   6   3  27    1.22    4.09   0
   7   4  -3    9.91    5.05   0
  -9   2  -8   18.10    3.77   0
  -9   2  -7    0.36    4.31   0
  -8   1   0    0.23    3.56   0
  -8   1   1   10.11    4.30   0
  -8   1   2   17.78    4.31   0
  -8   1  22    8.94    6.94   0
  -8   2 -14    9.16    3.48   0
  -8   2 -13   30.21    4.59   0
  -7   1  -7   34.87    3.56   0
  -7   2 -18   15.34    3.47   0
  -7   3 -24    9.82    4.24   0
  -6   2 -21   25.47    3.31   0
  -6   3 -27    1.68    3.59   0
  -5   0   2   -0.33    2.89   0
  -5   0   3   -1.25    3.50   0
  -5   2 -23   10.52    3.36   0
  -4   0  -2  163.58    5.22   0
  -4   1 -16   22.63    3.68   0
  -4   2 -24  672.78    7.95   0
  -4   3 -30   27.01    3.44   0
  -3   0  -4    0.24    3.06   0
  -3   0  28    1.42    4.02   0
  -3   1 -17  488.72    7.17   0
  -3   1  41    4.37    4.39   0
  -3   2 -25  222.72    4.98   0
  -2   1  41   10.85    3.67   0
  -2   2 -25   76.39    4.27   0
  -1   0  -3    0.24    4.55   0
  -1   0  27    0.57    3.38   0
  -1   1  41    5.15    4.25   0
  -1   4 -34    7.74    4.39   0
   0   0  24  300.27    6.21   0
   0   1  39   14.67    3.48   0
   0   4 -33   -0.16    4.27   0
   1   0   8    1.28    3.46   0
   1   0   9    1.05    3.24   0
   1   0  10    0.06    3.11   0
   1   0  13   -0.46    3.04   0
   1   0  14   -0.79    2.97   0
   1   0  15    1.94    3.01   0
   1   0  16    0.87    2.86   0
   1   0  17    1.15    3.43   0
   1   1  37   29.16    4.23   0
   2   1  33   55.21    3.56   0
   2   2 -19  182.54    6.91   0
   3   1  26  218.67    4.79   0
   3   2 -15   78.70    8.80   0
   3   2  39    1.08    3.48   0
   3   4 -27   27.04    5.70   0
   4   2  33   17.24    3.49   0
   4   2  34   22.26    3.59   0
   4   3 -18  118.67   11.23   0
   5   2  -2   49.23    4.33   0
   5   2  25   11.00    3.03   0
   6   3  -5    7.29    4.63   0
   6   3  28    6.80    3.41   0
   6   3  29   10.63    4.21   0
   7   4  -4   13.80    5.15   0
  -9   2  -5   12.13    4.45   0
  -8   1   3   40.66    4.76   0
  -8   1   4   10.47    4.29   0
  -8   1  21   23.32    7.04   0
  -8   2 -12    4.90    3.46   0
  -7   1  -6   79.96    4.06   0
  -7   2 -17   15.94    3.19   0
  -7   3 -23    7.93    4.20   0
  -6   2 -20   27.05    3.48   0
  -6   3 -26   13.19    3.94   0
  -5   0   4    0.98    3.50   0
  -5   1 -14  178.92    4.83   0
  -5   2 -22    6.20    3.09   0
  -5   3 -28   13.47    3.58   0
  -4   0  -1  225.64    6.36   0
  -4   0  27  107.79    7.26   0
  -4   3 -29   14.99    3.20   0
  -3   0  -3    0.32    3.89   0
  -3   0  29    2.42    4.17   0
  -3   1  42   14.25    4.68   0
  -3   3 -30    2.98    3.08   0
  -2   0  29  204.03    6.07   0
  -2   1 -17  361.25    6.07   0
  -2   1  42    3.75    4.39   0
  -2   4 -34    9.05    3.67   0
  -1   0  28   -0.52    3.42   0
  -1   2 -24   32.27    3.78   0
   0   1 -15  426.19    7.95   0
   0   1  40    1.74    3.23   0
   0   2 -23    8.28    3.62   0
   1   0   7   -0.07    3.77   0
   1   0  18   -0.25    2.68   0
   1   0  19    0.86    2.64   0
   1   1  38   30.73    4.42   0
   1   3 -27   41.92    4.40   0
   2   3 -25   13.96    3.92   0
   3   1  -4 1789.63   22.29   0
   3   1  29    5.62    2.93   0
   3   2  40    7.02    3.39   0
   3   2  41    2.11    4.10   0
   3   3 -22   19.29    5.33   0
   4   1   8  101.83    4.46   0
   4   1   9  190.67    4.85   0
   4   1  12   40.69    3.18   0
   4   1  13   95.09    3.74   0
   4   1  15    0.24    2.65   0
   4   1  16   18.54    2.96   0
   4   1  17   47.47    3.88   0
   4   2  35    1.05    3.25   0
   4   2  36    1.67    4.26   0
   5   2  -3   74.88    5.10   0
   5   2  27   23.33    3.35   0
   5   2  28   23.01    3.27   0
   6   3  -6   35.71    5.66   0
   6   4 -14    2.90    7.93   0
   7   4  -5    0.66    4.88   0
  -9   2  -4   -1.72    3.64   0
  -8   1   5    6.88    4.28   0
  -8   1   6    8.57    4.14   0
  -8   1  20    7.85    6.01   0
  -8   2 -11   94.10    4.73   0
  -7   1  -5    5.94    3.12   0
  -7   1  -4   16.85    3.90   0
  -7   2 -16   82.89    4.57   0
  -7   3 -22   -1.28    4.25   0
  -6   1  -9  105.31    4.62   0
  -6   2 -19  117.82    4.41   0
  -6   3 -25   -0.01    3.59   0
  -5   0   5    2.93    3.51   0
  -5   0   6    0.12    3.94   0
  -5   1 -13  125.96    4.29   0
  -5   2 -21   42.81    3.60   0
  -5   3 -27   40.51    3.83   0
  -4   0   0  307.69    7.16   0
  -4   1 -15    0.90    2.79   0
  -4   2 -23  275.41    5.45   0
  -4   3 -28   72.06    4.54   0
  -4   4 -32   36.17    5.10   0
  -3   1 -16   39.19    3.33   0
  -3   3 -29    3.31    3.12   0
  -3   4 -33   25.00    4.22   0
  -2   0  30  138.29    5.42   0
  -2   1 -16  493.48    7.10   0
  -2   1  43    5.12    4.46   0
  -2   2 -24  290.08    5.53   0
  -1   0  29    0.73    3.55   0
  -1   3 -29   10.82    3.21   0
  -1   4 -33    2.83    3.51   0
   0   0  26   98.15    4.11   0
   0   0  27   28.24    4.50   0
   0   1  41    2.20    3.28   0
   0   3 -28    4.04    3.90   0
   0   4 -32    5.03    4.23   0
   1   0   6   -0.36    4.07   0
   1   0  20    2.26    2.50   0
   1   0  21    0.62    2.54   0
   1   0  22   -1.19    3.27   0
   1   1  39   16.18    3.52   0
   1   4 -31   46.53    4.70   0
   2   1  35   57.55    3.76   0
   2   1  36   27.62    3.98   0
   2   4 -29    4.53    4.03   0
   3   1  30  196.26    4.68   0
   3   1  31   96.70    4.67   0
   4   1   6 1014.06   10.68   0
   4   1  18   55.60    3.53   0
   4   1  19   63.25    3.49   0
   4   2  37   17.32    3.65   0
   5   2  29    2.08    3.11   0
   5   2  30   26.94    3.57   0
   7   3  10   54.05    4.83   0
   7   3  11   15.42    4.41   0
   7   3  12   22.22    4.29   0
   7   3  14  116.79    5.69   0
   7   3  15   34.46    4.73   0
   7   3  16   44.31    4.84   0
   7   3  17   15.27    4.28   0
   7   4  -6    3.42    5.61   0
  -9   2  -3    6.88    3.61   0
  -9   2  -2   14.80    4.74   0
  -8   1   7   25.01    4.36   0
  -8   1   8   77.01    5.46   0
  -8   1   9    1.72    3.95   0
  -8   1  10   10.14    4.97   0
  -8   1  18   12.24    6.04   0
  -8   1  19   11.93    5.95   0
  -8   2 -10   22.99    3.69   0
  -7   1  -3  119.55    5.14   0
  -7   2 -15    6.65    3.39   0
  -7   2 -14    9.88    3.99   0
  -7   3 -21   31.35    4.06   0
  -6   2 -18  139.44    4.54   0
  -6   3 -24   57.10    4.30   0
  -5   0   7    0.93    3.85   0
  -5   1 -12   52.39    3.43   0
  -5   2 -20   18.89    3.97   0
  -5   3 -26    8.36    3.27   0
  -4   0  28  110.66    7.80   0
  -4   1 -14  619.55    7.38   0
  -4   2 -22  138.91    4.45   0
  -3   0  -2    0.21    3.14   0
  -3   0  30    1.55    3.76   0
  -3   1 -15  491.68    6.78   0
  -3   2 -23  123.07    4.18   0
  -3   4 -32   27.20    4.75   0
  -2   0  31   96.39    5.16   0
  -1   0  -2    0.82    5.51   0
  -1   0  30    0.96    3.67   0
  -1   1  43   28.06    3.81   0
  -1   2 -23    3.28    2.95   0
   0   0  28 1588.31   12.36   0
   0   1 -14   -1.15    3.55   0
   0   1  42    1.32    3.48   0
   1   0   5    0.20    4.24   0
   1   0  23   -1.15    2.56   0
   1   0  24    2.68    3.24   0
   1   1 -12  219.85    7.72   0
   1   1  40    6.87    3.47   0
   2   1  37    5.94    3.26   0
   3   1  32   34.46    3.36   0
   4   1   4  286.57    6.71   0
   4   1  22   16.01    3.11   0
   4   1  24   85.71    3.76   0
   4   2 -11  355.43   17.86   0
   4   2  38    6.11    3.44   0
   4   2  39    5.81    4.16   0
   5   2  -4  159.41    6.04   0
   5   2  31    9.32    3.26   0
   6   2  11  267.32    6.46   0
   6   2  12   51.21    4.48   0
   6   2  14   73.26    4.68   0
   6   2  15   65.71    4.53   0
   6   2  17  144.61    5.15   0
   6   3  -7   41.37    6.07   0
   7   3   6    7.68    4.47   0
   7   3   7   36.31    4.78   0
   7   3   8    3.11    2.99   0
   7   3   9   31.97    3.99   0
   7   3  18   22.89    3.85   0
   7   3  19   44.90    4.05   0
   7   3  20   79.94    4.48   0
   7   3  21   29.36    4.10   0
   7   3  22   10.87    4.68   0
  -9   2  -1    0.37    3.77   0
  -9   2   0    9.67    4.70   0
  -8   1  11   38.80    5.00   0
  -8   1  12   30.45    4.87   0
  -8   1  14    3.89    4.99   0
  -8   1  15    2.49    5.09   0
  -8   1  16    8.39    5.31   0
  -8   1  17   43.37    6.00   0
  -8   2  -9    7.69    3.41   0
  -8   2  -8   28.67    4.61   0
  -7   1  -2   12.03    3.50   0
  -7   2 -13   87.72    4.73   0
  -7   3 -20   67.60    4.71   0
  -6   1  -7  108.16    4.55   0
  -6   2 -17  131.19    4.70   0
  -6   3 -23   59.09    4.29   0
  -5   0   8   -0.27    3.84   0
  -5   3 -25   57.10    4.43   0
  -4   0  29   89.10    7.15   0
  -4   1 -13   97.13    3.80   0
  -4   2 -21  306.41    5.55   0
  -4   3 -27    1.95    3.20   0
  -4   4 -31   15.40    3.73   0
  -3   0  -1    0.91    3.73   0
  -3   0  31    2.21    4.39   0
  -3   2 -22   15.83    3.78   0
  -2   0  32   17.26    4.20   0
  -2   1 -15  722.96    8.54   0
  -2   4 -32   20.60    3.75   0
  -1   0  31    1.47    3.12   0
  -1   1  44    1.73    3.72   0
  -1   3 -28   31.90    3.49   0
   0   0  30 1694.69   12.61   0
   0   1  43   21.84    3.99   0
   0   4 -31   -0.72    4.20   0
   1   0   4    0.82    4.49   0
   1   0  25    0.42    2.61   0
   1   0  26    2.73    3.42   0
   1   1  41    6.30    3.44   0
   1   2 -20   79.80    4.85   0
   1   3 -26  131.85    4.97   0
   2   1  38   22.33    3.62   0
   3   1  33   11.98    3.16   0
   4   1   3   66.50    4.48   0
   4   1  25   21.91    3.02   0
   4   1  26   27.01    3.28   0
   4   1  27   19.23    3.97   0
   5   2  33    6.74    3.47   0
   5   2  34   20.21    3.61   0
   6   2   8  101.31    5.16   0
   6   2  20   28.34    3.39   0
   6   2  21   26.94    3.47   0
   6   2  22   15.02    4.06   0
   7   3   4   15.03    4.41   0
   7   3   5   13.00    4.37   0
   7   3  24    5.54    3.54   0
   7   4  -7    7.13    5.26   0
  -9   2   1    0.90    3.63   0
  -9   2   2   21.99    4.91   0
  -8   2  -7   14.41    3.73   0
  -8   3 -15   14.22    4.17   0
  -7   1  -1   20.74    3.40   0
  -7   2 -12   10.66    4.05   0
  -7   3 -19   34.15    4.15   0
  -6   1  -6    9.50    3.72   0
  -6   2 -16  471.13    6.99   0
  -6   3 -22   29.24    3.93   0
  -5   0   9    0.99    4.01   0
  -5   0  10    8.24    4.73   0
  -5   1 -10  380.38    6.20   0
  -5   2 -19   46.37    3.61   0
  -4   4 -30    2.63    3.64   0
  -3   0  32    2.52    4.48   0
  -3   3 -27  118.15    4.49   0
  -3   4 -31   15.09    3.63   0
  -2   0  33  743.00   10.23   0
  -2   2 -22   94.63    4.05   0
  -1   0  32   -0.09    3.04   0
  -1   0  33    1.71    3.81   0
  -1   2 -22   80.11    3.74   0
   0   1  44    2.44    3.70   0
   0   2 -21    6.38    3.86   0
   1   0  27   -1.19    2.72   0
   1   1  42   15.99    3.58   0
   2   0  13 1273.88   11.50   0
   2   0  14 6163.47   23.84   0
   2   0  15  827.40    9.20   0
   2   0  17  969.47    9.47   0
   2   0  18   34.30    3.74   0
   2   1  39   11.60    3.32   0
   2   1  40    1.91    4.12   0
   3   1  -5 1268.77   20.88   0
   3   1  35   58.86    3.72   0
   3   1  36   89.55    4.89   0
   4   1   2  635.63    9.62   0
   4   1  29   10.48    3.26   0
   5   2  -5  225.21    7.60   0
   5   2  35    5.53    3.67   0
   5   2  36    6.99    3.57   0
   6   2   5   32.80    4.29   0
   6   2   6    9.05    3.95   0
   6   2  23   11.72    3.51   0
   6   2  24    5.48    3.50   0
   6   2  25    4.00    3.07   0
   6   2  26   11.14    4.17   0
   6   3  -8   39.74    6.10   0
   7   3   2    1.77    4.07   0
   7   3   3    6.41    4.13   0
  -9   2   3    4.00    3.75   0
  -9   2   4    3.51    4.79   0
  -8   2  -6    1.01    3.42   0
  -8   3 -14   -0.20    3.82   0
  -7   1   1   25.65    4.07   0
  -7   2 -11   28.40    3.54   0
  -7   3 -18   24.48    4.00   0
  -6   1  -5   37.97    4.03   0
  -6   2 -15   64.62    3.84   0
  -6   3 -21   15.25    4.29   0
  -5   0  11    0.08    4.40   0
  -5   0  12   10.01    5.51   0
  -5   1  -9  263.72    5.43   0
  -5   2 -18  143.26    4.43   0
  -5   3 -24   23.06    3.64   0
  -5   4 -28    8.71    3.65   0
  -4   0   3  357.35    8.23   0
  -4   0  30   65.64    6.72   0
  -4   1 -12   41.50    3.30   0
  -4   2 -20   25.75    3.24   0
  -4   3 -25   14.03    4.04   0
  -4   4 -29    3.87    4.25   0
  -3   0   0    2.74    4.07   0
  -3   0  33    0.71    4.39   0
  -3   1 -13  363.41    6.25   0
  -3   2 -21   32.54    3.35   0
  -3   4 -30    3.13    4.38   0
  -2   3 -27   21.41    3.16   0
  -1   0  34    2.32    3.80   0
  -1   3 -27   40.06    3.53   0
   0   0  32  415.29    7.06   0
   0   1 -13   88.67    5.27   0
   0   3 -26    1.56    4.07   0
   0   4 -30   22.72    4.71   0
   1   0  28   -2.05    2.69   0
   1   0  29    1.18    2.85   0
   1   1  43   22.60    3.94   0
   1   1  44    2.10    4.33   0
   2   0  10  751.48    9.67   0
   2   0  11  496.70    7.73   0
   2   0  19  639.59    7.64   0
   2   0  22    6.87    2.74   0
   2   1  41    7.21    3.77   0
   3   1  37  117.27    4.71   0
   4   1   1  176.09    6.07   0
   4   1  30   11.99    3.14   0
   4   1  31    8.72    3.23   0
   6   2   4    3.86    3.88   0
   6   2  27    3.08    3.36   0
   6   2  28    3.56    3.24   0
   6   2  29    1.26    4.47   0
   7   3   1    9.42    4.17   0
   7   4  -8   14.83    6.26   0
  -9   2   5   13.57    3.96   0
  -8   2  -5   62.88    4.14   0
  -8   3 -13   10.76    3.85   0
  -7   1   2    8.98    3.33   0
  -7   1   3  120.80    5.22   0
  -7   2 -10   70.22    4.04   0
  -7   3 -17    9.61    3.73   0
  -6   1  -4    9.90    3.68   0
  -6   2 -14   70.96    3.84   0
  -6   3 -20   29.21    4.39   0
  -5   0  13   -2.81    5.69   0
  -5   0  19    1.41    8.28   0
  -5   1  -8  229.87    5.66   0
  -5   2 -17   73.34    3.78   0
  -5   3 -23   23.15    3.29   0
  -5   4 -27    5.94    3.65   0
  -4   0   4  134.42    5.97   0
  -4   0  31   57.77    6.38   0
  -4   1 -11  225.92    5.13   0
  -4   2 -19  103.45    4.08   0
  -3   2 -20   46.42    4.05   0
  -2   0  -1 1613.36   18.78   0
  -2   2 -21  248.81    5.49   0
  -2   3 -26    3.69    3.75   0
  -2   4 -30    4.08    3.57   0
  -1   0  35   -1.25    4.09   0
   0   0  33   22.86    3.86   0
   0   0  34  185.75    5.78   0
   0   5 -32    0.12    4.68   0
   1   0   3    0.78    4.78   0
   1   0  30   -0.66    3.05   0
   1   0  31    0.65    3.81   0
   1   2 -19  111.63    5.45   0
   2   0   9  653.51    9.15   0
   2   0  23  118.38    3.98   0
   2   1  42    4.42    3.60   0
   2   3 -23  259.51    7.07   0
   3   1  38   32.62    3.67   0
   4   1  32   20.65    3.67   0
   4   1  33   26.16    3.55   0
   5   1  14  164.60    4.93   0
   5   1  16  170.36    4.72   0
   5   1  17   29.19    3.33   0
   5   1  19   43.88    4.15   0
   5   1  20   30.82    3.83   0
   5   2  -6   26.62    4.84   0
   6   2   2   21.28    4.20   0
   6   2   3   89.91    4.35   0
   6   2  30    7.98    3.60   0
   6   2  31   16.81    3.69   0
  -9   2   7    5.12    3.74   0
  -9   2   8   21.34    5.06   0
  -9   2   9    0.39    4.71   0
  -8   2  -3   19.47    4.31   0
  -7   2  -9  165.78    4.96   0
  -7   3 -16   46.26    4.13   0
  -6   1  -3   41.96    4.05   0
  -6   2 -13   52.04    3.68   0
  -6   4 -24   42.39    4.16   0
  -5   0  14    0.68    5.27   0
  -5   0  15    6.73    5.89   0
  -5   0  16    1.23    6.59   0
  -5   0  18   -0.06    8.00   0
  -5   2 -16   72.01    3.69   0
  -5   3 -22   60.15    4.10   0
  -5   4 -26    9.46    3.60   0
  -4   1 -10  227.48    5.60   0
  -4   2 -18  185.06    5.17   0
  -4   3 -24  160.68    4.82   0
  -4   4 -28   10.79    3.50   0
  -3   0   1   -0.79    3.65   0
  -3   0  34    1.74    3.83   0
  -3   1 -12  719.26    8.43   0
  -3   3 -25  229.10    5.43   0
  -3   4 -29    5.06    3.49   0
  -2   0  36   84.49    5.90   0
  -2   1 -13  129.22    4.52   0
  -1   0  -1    0.24    4.68   0
  -1   0  36    0.09    4.02   0
  -1   1 -13   38.58    3.68   0
   0   0  35    7.02    4.03   0
   0   2 -20   16.00    3.29   0
   0   4 -29    4.99    4.19   0
   1   0  32    3.11    3.03   0
   1   0  33    1.30    3.69   0
   1   1 -11  442.75   10.96   0
   2   0  26   46.18    3.42   0
   2   0  28  385.53    6.76   0
   2   1  43    5.94    3.72   0
   2   2 -17  316.86    8.93   0
   3   1  40   25.37    3.95   0
   4   1   0   20.59    3.81   0
   4   1  34    2.11    3.24   0
   4   1  35   37.64    3.80   0
   5   1  10  393.32    6.90   0
   5   1  13  127.20    4.32   0
   5   1  21  122.51    4.27   0
   5   1  24    8.90    3.14   0
   5   1  25   87.75    4.72   0
   6   2   1  109.42    5.20   0
   6   2  32    3.48    3.50   0
   6   3  -9    5.49    5.74   0
   7   3  -1    7.92    4.11   0
   7   4  -9    6.84    6.36   0
  -8   2  -2    8.82    3.41   0
  -8   3 -11   45.79    4.34   0
  -7   1   5    5.97    3.99   0
  -7   2  -8   64.45    3.96   0
  -7   3 -15   37.11    3.84   0
  -6   2 -12   54.86    4.23   0
  -6   3 -19   28.47    3.73   0
  -6   4 -23    8.40    3.76   0
  -5   0  17   -0.46    6.82   0
  -5   2 -15  154.37    5.05   0
  -5   3 -21  221.44    5.61   0
  -5   4 -25   23.66    4.61   0
  -4   3 -23  139.38    4.66   0
  -3   0  35    1.63    3.88   0
  -3   2 -19  104.64    4.11   0
  -3   3 -24   49.34    4.27   0
  -3   4 -28   19.12    3.76   0
  -2   2 -20   85.90    3.85   0
  -2   3 -25   11.49    3.22   0
  -2   4 -29    1.97    3.48   0
  -1   0  37   -0.40    4.46   0
  -1   2 -20   86.05    3.90   0
   0   0  36   26.62    3.67   0
   0   1 -12    0.98    4.08   0
   1   0  34    0.18    3.22   0
   1   3 -24   39.87    3.58   0
   2   0   7 2935.19   19.62   0
   3   1  41    4.76    3.60   0
   3   1  42   20.08    4.48   0
   4   1  -1  168.61    6.47   0
   4   1  36    3.84    3.59   0
   4   1  37    0.15    3.42   0
   5   1   8  229.76    6.00   0
   5   1   9  305.64    5.91   0
   5   1  26   61.22    3.86   0
   5   1  27    2.23    3.24   0
   5   1  28   37.38    3.68   0
   6   2   0    0.87    4.14   0
   7   3  -2   -0.05    4.40   0
   8   3  14    3.06    4.53   0
   8   3  15    8.92    4.92   0
   8   3  16    7.74    4.75   0
  -8   2  -1   27.42    3.96   0
  -8   3 -10   73.74    5.06   0
  -8   3  -9   -3.29    4.47   0
  -7   1   6   89.46    5.04   0
  -7   1   7   41.01    4.36   0
  -7   2  -7   23.58    3.37   0
  -7   3 -14  109.26    5.00   0
  -6   1  -1   27.09    3.96   0
  -6   3 -18   94.65    4.19   0
  -6   4 -22   17.25    3.92   0
  -5   3 -20  139.79    5.37   0
  -4   0   6  181.97    7.35   0
  -4   0  33   40.65    6.35   0
  -4   3 -22    8.11    3.81   0
  -4   4 -26   22.70    4.63   0
  -3   0   2   -0.66    3.51   0
  -3   0  36    2.83    4.02   0
  -3   1 -11  461.21    6.96   0
  -2   0  38  153.08    6.50   0
  -2   1 -12   27.42    3.43   0
  -2   4 -28   10.23    4.42   0
  -1   0  38    1.51    4.46   0
  -1   5 -31   21.38    4.39   0
   0   0  38   17.69    4.44   0
   0   2 -19    0.57    3.72   0
   1   0   2   -0.42    4.66   0
   1   0  35    0.32    3.19   0
   1   0  36    0.10    3.80   0
   1   2 -18   18.41    4.11   0
   1   5 -30   26.76    5.16   0
   2   0  32   12.24    3.18   0
   3   0  14    2.26    3.32   0
   3   0  15    2.26    2.89   0
   3   0  16   -0.48    2.72   0
   3   0  17    3.17    2.93   0
   3   0  18    0.83    2.91   0
   3   0  19   -0.71    3.09   0
   3   0  20   -0.79    2.92   0
   3   0  21    4.58    2.98   0
   3   0  22    0.11    2.88   0
   3   0  23   -0.31    2.86   0
   3   0  24    1.64    3.65   0
   4   1  38   10.41    3.69   0
   4   1  39    2.61    4.37   0
   5   1   6  112.77    4.96   0
   5   1  29   51.50    3.83   0
   5   1  30   28.22    3.48   0
   5   1  31    2.50    3.13   0
   5   2  -7  213.91    8.67   0
   7   2  13   87.95    5.17   0
   7   2  14    7.92    3.40   0
   7   2  15    5.61    3.42   0
   7   2  16   79.10    4.40   0
   7   2  17   15.12    3.55   0
   7   2  18   12.52    3.85   0
   7   2  19    6.58    3.59   0
   7   2  20   32.13    3.90   0
   7   2  21   11.32    3.63   0
   7   2  22   15.51    3.63   0
   7   2  23   13.44    4.00   0
   7   2  24   27.60    4.02   0
   7   2  25    8.42    4.54   0
   8   3  11   41.43    5.37   0
   8   3  12    5.04    3.94   0
   8   3  13    9.22    3.98   0
  -8   2   1   24.24    4.56   0
  -8   3  -8   14.82    4.73   0
  -7   2  -6   11.05    3.19   0
  -7   3 -13  107.66    5.16   0
  -6   1   0    9.97    3.83   0
  -6   3 -17   21.79    3.53   0
  -6   4 -21    5.22    3.84   0
  -5   1  -5   24.79    3.07   0
  -5   2 -14  286.06    5.44   0
  -5   4 -24   18.21    3.93   0
  -4   1  -8   98.81    4.66   0
  -4   2 -16   98.97    4.01   0
  -3   0  37   -0.44    3.97   0
  -3   1 -10  716.19    8.75   0
  -3   3 -23    5.76    3.15   0
  -3   4 -27   24.94    3.85   0
  -2   0  39   16.30    4.50   0
  -2   3 -24   27.86    3.41   0
  -2   5 -30   14.88    5.01   0
  -1   0  39   -0.40    3.79   0
  -1   1 -12  270.29    6.39   0
  -1   2 -19  120.92    4.30   0
   0   0  39    4.98    4.06   0
   0   3 -24    1.18    3.28   0
   0   5 -30    0.91    4.63   0
   1   0  37    0.38    3.26   0
   1   4 -27  171.86    5.83   0
   2   0  33  752.62    7.97   0
   2   0  34  532.43    7.86   0
   3   0  12   -0.99    2.93   0
   3   0  13    0.88    2.84   0
   3   0  25    2.00    2.92   0
   3   0  26   -0.05    2.95   0
   3   0  27   -2.22    3.08   0
   3   1  -6  873.68   20.69   0
   3   2 -14  218.72   11.45   0
   4   1  40   -0.13    3.63   0
   4   3 -17  126.50   10.45   0
   5   1   5   25.92    4.01   0
   5   1  32    9.42    3.45   0
   5   1  33    0.69    3.42   0
   5   1  34    9.27    4.31   0
   6   2  -1  101.38    5.29   0
   7   2  11   25.58    3.73   0
   7   2  12    9.10    3.41   0
   7   2  26    6.68    3.83   0
   7   2  27    1.68    3.80   0
   7   2  28    3.88    3.95   0
   7   3  -3    8.23    4.15   0
   7   4 -10    7.25    7.19   0
   8   3   8   13.06    4.60   0
   8   3   9    2.67    3.69   0
  -8   2   2    5.39    3.74   0
  -8   2   3   21.43    4.82   0
  -8   3  -7    3.28    3.75   0
  -7   1   9   49.76    4.70   0
  -7   1  10   53.17    5.29   0
  -7   2  -5   30.02    3.55   0
  -7   3 -12   22.13    3.83   0
  -7   4 -17    2.87    3.71   0
  -6   1   1   25.51    3.98   0
  -6   2 -10  547.65    7.39   0
  -6   3 -16    6.19    3.36   0
  -6   4 -20   12.06    4.73   0
  -5   2 -13    1.11    3.25   0
  -5   3 -19  102.40    4.47   0
  -5   4 -23   10.30    3.75   0
  -4   0   7  801.87   13.49   0
  -4   0  34  185.14    8.52   0
  -4   3 -21    5.11    3.22   0
  -4   4 -25    2.28    3.34   0
  -3   0   3    3.43    4.46   0
  -3   0  38    1.10    4.95   0
  -3   2 -17  198.38    4.76   0
  -3   4 -26   77.87    4.29   0
  -2   0  40   19.75    4.54   0
  -2   1 -11  169.68    5.10   0
  -2   2 -18   48.40    3.44   0
  -2   4 -27   64.49    4.29   0
  -1   0  40    4.66    3.67   0
  -1   0  41    0.76    4.55   0
   0   0  40   32.03    3.79   0
   0   4 -27    2.44    4.55   0
   1   0  38   -0.16    3.27   0
   1   0  39    4.35    4.11   0
   2   0  35  515.62    7.05   0
   2   0  36   70.08    4.97   0
   3   0  10   -1.24    3.03   0
   3   0  11   -0.34    3.01   0
   3   0  28    1.59    3.00   0
   3   0  29   -0.99    3.07   0
   3   0  30   -0.88    3.02   0
   5   1   4   45.40    4.42   0
   5   1  35    2.49    3.73   0
   5   1  36    9.81    3.77   0
   6   2  -2   20.42    4.51   0
   6   3 -10    4.36    6.15   0
   7   2   8   62.53    4.90   0
   7   2   9  172.97    5.76   0
   7   3  -4   17.05    4.93   0
   8   3   7    9.27    4.02   0
  -8   2   4   23.25    4.81   0
  -8   3  -6   15.68    3.79   0
  -7   1  11   37.73    4.64   0
  -7   1  29    1.40    9.30   0
  -7   2  -4    8.21    3.31   0
  -7   3 -11   14.75    3.60   0
  -7   4 -16   11.07    3.76   0
  -6   2  -9  133.84    4.62   0
  -6   3 -15   82.84    4.33   0
  -5   2 -12  270.41    5.51   0
  -5   3 -18    8.52    3.45   0
  -5   4 -22    5.08    3.52   0
  -4   0  35  141.48    8.68   0
  -4   2 -15  152.91    4.45   0
  -4   4 -24   14.69    3.57   0
  -3   0  39    0.54    4.89   0
  -3   1  -9  325.51    6.25   0
  -3   3 -22   18.82    3.42   0
  -2   0   1 1361.35   19.51   0
  -2   0  41   18.62    4.88   0
  -1   0  42    3.43    4.56   0
  -1   1 -11  412.10    7.88   0
  -1   2 -18   20.00    3.03   0
  -1   3 -23  100.91    4.31   0
  -1   5 -29    7.30    4.80   0
   0   0  41    6.17    3.55   0
   0   0  42   33.49    5.00   0
   0   1 -11 3530.06   24.57   0
   0   2 -18  187.07    5.47   0
   1   0  40   -0.30    3.48   0
   1   1 -10  389.93   11.28   0
   2   0   4 7009.80   34.10   0
   2   0  38  144.90    5.83   0
   3   0   9    5.27    3.26   0
   3   0  31   -0.75    3.04   0
   3   0  32    3.39    2.99   0
   3   0  33    1.13    3.91   0
   5   1   3   37.03    4.37   0
   5   1  37   16.68    3.87   0
   6   1  14   34.09    4.38   0
   6   1  15   17.54    3.26   0
   6   1  18    6.15    3.13   0
   6   1  19   16.48    3.35   0
   6   1  20    5.23    3.43   0
   6   1  21   15.28    3.48   0
   6   1  22   20.42    3.52   0
   6   1  23   -0.93    3.19   0
   6   1  24    8.50    3.29   0
   6   1  25    6.23    3.27   0
   6   1  26   14.36    3.50   0
   6   1  27    1.86    3.89   0
   7   2   6    4.90    4.28   0
   7   2   7   21.63    3.71   0
   8   3   4    0.45    4.48   0
   8   3   5    9.51    4.61   0
  -8   2   5   58.04    5.37   0
  -8   3  -5    9.42    3.62   0
  -7   1  12  118.37    5.92   0
  -7   1  13   44.74    5.56   0
  -7   2  -3    5.82    3.36   0
  -7   3 -10   46.59    4.08   0
  -7   4 -15   18.32    3.89   0
  -6   1   3   39.29    4.17   0
  -6   2  -8   97.57    4.28   0
  -6   3 -14   78.02    4.41   0
  -6   4 -19   11.94    3.89   0
  -5   1  -3   32.82    3.44   0
  -5   3 -17   29.99    3.54   0
  -5   4 -21   47.70    4.11   0
  -4   0   8   86.50    6.39   0
  -4   0  36  106.28    8.47   0
  -4   2 -14   13.05    3.08   0
  -4   4 -23    8.80    4.13   0
  -3   0  40   -1.63    4.97   0
  -3   2 -16  389.01    6.17   0
  -3   3 -21  218.07    5.06   0
  -3   4 -25   18.19    3.54   0
  -2   0  42   13.03    4.89   0
  -2   1 -10  263.98    5.96   0
  -2   2 -17  316.54    5.83   0
  -2   3 -22  325.19    6.12   0
  -2   5 -28   31.60    4.99   0
  -1   0   0    0.53    4.97   0
  -1   0  43    1.39    4.66   0
   0   0  43   -0.80    4.72   0
   0   4 -26  176.13    6.33   0
   1   0  41    3.46    3.42   0
   1   0  42   -1.60    4.36   0
   1   2 -17  282.33    7.24   0
   1   3 -22   30.82    4.27   0
   2   0  39   18.98    3.79   0
   3   0   8   -3.25    3.09   0
   3   0  34   -3.57    3.26   0
   3   0  35   -0.06    3.25   0
   4   0  17  470.87    7.03   0
   4   0  18  105.52    4.01   0
   4   0  19  214.45    4.90   0
   4   0  20    3.74    2.94   0
   4   0  21  171.34    4.55   0
   4   0  23   88.64    3.87   0
   4   0  24   45.29    3.43   0
   4   0  25    2.75    3.05   0
   4   0  26   37.49    4.05   0
   4   1  -3   57.96    5.33   0
   5   2  -8  393.24   11.88   0
   6   1  12  176.19    5.18   0
   6   1  13  212.57    5.58   0
   6   1  28   14.38    3.59   0
   6   1  29    5.43    3.32   0
   6   1  30    8.49    3.46   0
   6   1  31    5.18    3.78   0
   6   2  -3   96.09    5.83   0
   7   2   5   31.09    4.67   0
   7   3  -5   13.17    5.20   0
   8   3   3    5.05    4.63   0
  -8   2   6    0.87    3.70   0
  -8   3  -4    5.20    3.62   0
  -8   3  -3    9.93    4.47   0
  -7   1  15   34.57    5.41   0
  -7   1  28   14.01    8.82   0
  -7   2  -2    9.20    3.24   0
  -7   3  -9   28.25    3.72   0
  -6   2  -7   80.67    4.08   0
  -6   3 -13  135.99    5.47   0
  -6   4 -18   18.23    3.91   0
  -5   1  -2   84.83    4.31   0
  -5   2 -11  135.69    4.57   0
  -4   0  37   14.87    6.47   0
  -4   3 -19  168.77    4.78   0
  -4   5 -25    0.11    3.83   0
  -3   0   4   -0.12    4.16   0
  -3   0  41    0.84    5.18   0
  -3   4 -24   20.26    3.72   0
  -2   0  43   43.75    5.69   0
  -2   4 -25   17.27    3.34   0
  -1   0  44    0.71    4.53   0
  -1   3 -22   32.25    3.47   0
  -1   5 -28    0.50    3.53   0
   0   0  44    9.11    4.89   0
   0   5 -28    4.66    4.68   0
   1   0   1    0.30    4.75   0
   1   0  43   -0.36    3.61   0
   2   0  40   21.32    3.86   0
   2   0  41   24.92    3.67   0
   3   0   7   -1.92    3.67   0
   3   0  36   -0.59    3.45   0
   3   0  37    4.21    3.69   0
   3   3 -19  113.64    6.98   0
   4   0  14  288.66    6.18   0
   4   0  28  107.51    4.16   0
   4   0  30   65.41    3.96   0
   5   1   2   88.15    4.58   0
   6   1  33    5.30    3.73   0
   6   1  34   13.27    3.71   0
   7   4 -11    3.03    7.76   0
   8   3   2    3.05    4.30   0
  -8   2   8   30.85    4.95   0
  -7   1  17   69.28    6.31   0
  -7   1  27   12.23    7.95   0
  -7   2  -1    9.51    3.19   0
  -7   3  -8    4.14    3.82   0
  -7   4 -13    8.37    3.71   0
  -6   1   4    3.43    3.17   0
  -6   2  -6   10.35    3.08   0
  -6   4 -17   29.30    4.12   0
  -5   2 -10   12.38    3.34   0
  -5   3 -16   53.17    3.86   0
  -5   4 -20   98.46    4.76   0
  -4   0   9  289.70    9.45   0
  -4   1  -5 1195.53   11.01   0
  -4   2 -13   83.16    3.79   0
  -4   3 -18  116.18    4.39   0
  -4   4 -22    3.19    3.30   0
  -3   0  42   -2.92    5.27   0
  -3   3 -20  210.24    4.90   0
  -3   5 -26   11.43    3.97   0
  -2   0  44    3.63    4.67   0
  -2   2 -16  647.14    8.09   0
  -2   3 -21   53.15    3.75   0
  -2   5 -27    2.47    3.65   0
  -1   0  45   -1.83    4.72   0
  -1   1 -10  367.08    7.75   0
   0   0  45    0.81    3.96   0
   0   2 -17    0.72    3.07   0
   1   0  44    0.24    3.56   0
   1   0  45   -2.27    4.41   0
   2   0  42   12.95    3.75   0
   2   0  43   41.14    5.43   0
   3   0   6    8.82    3.53   0
   3   0  38   -1.51    3.12   0
   3   0  39    0.68    3.43   0
   4   0  12  531.14    7.30   0
   4   0  13 1787.74   12.42   0
   4   0  31   52.64    3.83   0
   4   0  33   40.38    3.77   0
   5   1   1  187.10    6.23   0
   6   1   8  104.31    4.89   0
   6   1   9  112.80    4.52   0
   6   2  -4    1.88    4.29   0
   7   2   3    9.36    4.28   0
   7   3  -6    8.43    5.67   0
   8   2  15    8.07    4.60   0
   8   2  16   46.01    5.01   0
   8   2  17   45.70    4.29   0
   8   2  18   34.66    4.10   0
   8   2  19   13.78    3.81   0
   8   2  20   10.16    3.97   0
   8   2  21   30.54    4.25   0
   8   3   1   23.01    5.50   0
  -8   2   9    7.29    3.46   0
  -8   2  10   20.35    4.60   0
  -8   3  -1   20.77    3.87   0
  -7   1  18   12.97    5.22   0
  -7   1  19    9.80    5.22   0
  -7   1  20    5.56    5.70   0
  -7   1  26    4.08    6.95   0
  -7   2   0   -2.24    3.20   0
  -7   3  -7   34.35    4.01   0
  -7   4 -12   12.59    3.79   0
  -6   1   5   34.11    3.63   0
  -6   2  -5   36.72    4.30   0
  -6   3 -12  209.36    5.44   0
  -5   3 -15  371.34    6.12   0
  -5   4 -19   27.15    3.63   0
  -4   0  38  105.76    7.73   0
  -4   2 -12   65.80    3.67   0
  -4   4 -21   11.33    3.58   0
  -4   5 -24    7.14    3.66   0
  -3   1  -7 2272.29   15.42   0
  -3   2 -14  219.67    5.04   0
  -3   3 -19  106.87    4.23   0
  -3   4 -23   13.87    3.42   0
  -3   5 -25    2.27    4.48   0
  -2   4 -24    4.44    3.16   0
  -2   5 -26   17.65    4.63   0
  -1   3 -21   95.49    4.17   0
  -1   5 -27   10.16    3.81   0
   0   1 -10   -0.01    3.47   0
   0   5 -27   11.41    4.55   0
   1   2 -16   81.17    4.76   0
   1   3 -21   94.10    4.50   0
   2   0  44    0.01    4.00   0
   2   2 -15  171.53    7.47   0
   2   3 -20   10.15    3.78   0
   3   0  40   -2.32    3.50   0
   3   0  41   -0.10    3.85   0
   4   0  35  141.83    4.59   0
   6   3 -11   16.26    7.86   0
   7   2   2    7.57    4.10   0
   8   2  12    9.55    4.47   0
   8   2  13   29.52    4.12   0
   8   2  14    8.47    3.86   0
  -8   2  12   12.11    4.56   0
  -8   3   0   44.14    4.29   0
  -7   1  21    6.13    5.96   0
  -7   1  22    0.17    5.88   0
  -7   1  23   24.30    6.66   0
  -7   1  25   12.10    6.91   0
  -7   2   1    7.23    3.23   0
  -7   2   2   11.25    4.06   0
  -7   3  -6    8.44    3.47   0
  -7   4 -11    7.49    3.59   0
  -6   1   6   11.76    3.83   0
  -6   2  -4    4.33    3.64   0
  -6   3 -11   14.71    3.31   0
  -6   4 -15    7.04    3.54   0
  -5   1   0   72.96    4.16   0
  -5   3 -14   95.85    4.25   0
  -5   4 -18  104.65    4.48   0
  -5   5 -21    4.15    3.61   0
  -4   0  39   92.28    8.18   0
  -4   1  -4  238.31    5.49   0
  -4   3 -17  138.77    4.51   0
  -4   5 -23   -0.98    3.64   0
  -3   0   5   -0.12    4.12   0
  -3   0  43    0.21    4.71   0
  -3   4 -22   52.18    3.67   0
  -2   2 -15  165.92    4.76   0
  -2   3 -20    5.29    3.17   0
  -2   4 -23    7.98    3.93   0
  -1   2 -16   81.45    3.84   0
   0   2 -16  152.78    5.54   0
   3   0   5    1.08    3.17   0
   3   0  42    3.56    3.80   0
   3   0  43    2.87    3.82   0
   4   0   9  274.74    5.97   0
   4   0  10 1311.27   11.16   0
   4   0  37   16.81    3.67   0
   4   0  39   84.09    5.71   0
   4   4 -20    6.26    6.11   0
   5   0  19   -0.93    3.84   0
   5   0  20    0.18    3.08   0
   5   0  21    0.07    2.93   0
   5   0  22    3.29    3.09   0
   5   0  23   -0.07    3.07   0
   5   0  24    2.89    3.02   0
   5   0  25   -1.17    3.27   0
   5   0  26    1.34    3.04   0
   5   0  27    1.00    3.22   0
   5   0  28    1.49    3.26   0
   5   0  29   -1.04    4.00   0
   5   1   0   73.75    4.93   0
   6   1   6    9.06    3.20   0
   7   1  18   13.83    3.57   0
   7   1  19   10.11    3.60   0
   7   1  20    5.01    3.57   0
   7   1  21    6.84    3.52   0
   7   1  22    4.89    3.29   0
   7   1  23   22.77    3.81   0
   7   1  24   55.19    4.27   0
   7   1  25   15.19    3.81   0
   7   1  26    0.80    3.46   0
   7   1  27   12.57    3.72   0
   7   1  28    9.44    3.67   0
   7   1  29   -2.63    3.53   0
   7   1  30   -1.63    3.46   0
   7   2   1    7.85    4.17   0
   8   2  10   16.50    4.45   0
   8   2  11   97.79    4.89   0
   8   3   0   38.61    5.21   0
  -8   2  14    9.19    5.24   0
  -8   3   1   22.61    3.95   0
  -8   3   2    3.01    4.45   0
  -7   2   3    9.41    4.11   0
  -7   3  -5   17.31    3.75   0
  -7   4 -10    9.53    3.87   0
  -6   1   7  110.41    5.22   0
  -6   3 -10    4.69    3.14   0
  -6   4 -14    1.73    3.66   0
  -5   4 -17    9.56    3.48   0
  -5   5 -20    2.03    3.75   0
  -4   3 -16  727.21    8.12   0
  -4   4 -20    7.22    3.43   0
  -4   5 -22   14.76    3.92   0
  -3   1  -6  871.32    9.96   0
  -3   2 -13   78.65    3.98   0
  -3   3 -18   83.65    3.92   0
  -3   5 -24   15.17    3.65   0
  -2   1  -8  117.40    4.61   0
  -2   5 -25    7.52    3.61   0
  -1   1  -9  280.17    7.23   0
  -1   5 -26    6.95    3.84   0
   0   5 -26   -0.58    3.38   0
   1   3 -20   59.28    4.65   0
   3   0   4    1.11    3.94   0
   4   0   8   86.16    4.79   0
   4   0  40   78.48    4.79   0
   5   0  16    1.47    3.15   0
   5   0  17    3.32    3.05   0
   5   0  18    0.01    3.11   0
   5   0  30    3.00    3.04   0
   5   0  31    3.11    3.17   0
   5   0  33   -0.10    3.53   0
   5   2  -9  141.13    9.45   0
   6   2  -5   33.55    5.12   0
   7   1  15   28.73    3.68   0
   7   1  16   26.96    3.70   0
   7   2   0   -0.09    4.50   0
   7   3  -7   34.16    6.65   0
   8   2   9    6.32    3.75   0
  -8   2  15   15.41    4.92   0
  -8   2  16   54.18    6.15   0
  -8   3   3    5.40    4.73   0
  -7   2   4    8.02    4.19   0
  -7   3  -4   17.99    3.60   0
  -7   4  -9    1.75    3.40   0
  -6   2  -3   96.23    4.29   0
  -6   3  -9    2.93    3.25   0
  -6   4 -13    1.25    3.32   0
  -5   2  -7  207.48    5.18   0
  -5   5 -19   19.33    4.02   0
  -4   4 -19    5.04    3.37   0
  -3   4 -21   36.56    3.51   0
  -3   5 -23    5.57    3.60   0
  -2   2 -14  251.85    5.54   0
  -2   3 -19  239.89    5.23   0
  -2   4 -22   55.72    3.86   0
  -1   2 -15   22.38    3.70   0
  -1   4 -23   56.92    3.86   0
   0  -1  24    1.74    3.96   0
   0  -1  25   62.27    4.50   0
   0  -1  26    2.49    3.82   0
   0  -1  27  351.93    6.88   0
   0   3 -20   -1.82    2.88   0
   1   1  -9  272.95   10.07   0
   4   0   7  812.38    9.53   0
   5   0  14   -0.15    2.95   0
   5   0  15    8.53    3.06   0
   5   0  34   -2.26    3.40   0
   5   0  35   -0.41    3.53   0
   5   0  36    1.04    3.56   0
   5   0  37   -0.13    4.51   0
   5   1  -1  184.02    6.24   0
   6   1   4    5.64    3.87   0
   7   1  12  109.62    5.12   0
   7   1  13   45.52    3.85   0
   8   2   7   14.76    4.76   0
   8   2   8   30.31    4.36   0
  -8   2  18   36.74    5.92   0
  -8   3   4    5.19    4.59   0
  -7   3  -3    8.51    3.65   0
  -7   4  -8   12.93    3.65   0
  -6   1   9  110.56    5.32   0
  -6   2  -2   17.17    3.53   0
  -6   3  -8   39.71    3.75   0
  -6   4 -12    3.98    3.90   0
  -5   2  -6   30.36    4.06   0
  -5   4 -16   28.95    3.67   0
  -5   5 -18    0.33    3.69   0
  -4   0  11  456.83   12.39   0
  -4   1  -2  677.55    8.93   0
  -4   4 -18    1.30    3.27   0
  -4   5 -21   10.86    3.81   0
  -3   2 -12  159.15    4.58   0
  -3   3 -17    8.62    3.14   0
  -3   4 -20   23.94    3.58   0
  -2   5 -24   42.55    4.04   0
  -1  -1  24   92.98    5.05   0
  -1  -1  25  119.20    5.26   0
  -1  -1  26  290.94    6.90   0
  -1  -1  27   17.08    3.91   0
  -1  -1  28  145.38    5.34   0
   0  -1  20   28.06    5.38   0
   0  -1  22   -1.13    3.15   0
   0  -1  30   15.53    3.88   0
   0  -1  31  153.61    5.65   0
   0  -1  32   10.99    4.47   0
   0   1  -9 2836.19   23.63   0
   0   2 -15    1.67    3.48   0
   0   5 -25   96.39    5.19   0
   1  -1  21  499.17    7.20   0
   1  -1  27   21.06    3.62   0
   1  -1  28  151.69    4.59   0
   1  -1  29    4.51    3.16   0
   1  -1  30   48.94    4.11   0
   1  -1  31 1158.63   11.16   0
   1  -1  32  483.29    7.99   0
   1   2 -15   22.19    4.03   0
   1   5 -25   28.25    3.92   0
   3   0   3    2.40    4.14   0
   4   3 -16  774.33   18.48   0
   5   0  12   12.52    3.24   0
   5   0  13   -0.11    2.95   0
   5   0  38    2.77    3.56   0
   6   1   3   44.05    4.47   0
   7   1  10   56.75    4.70   0
   7   1  11   35.30    3.73   0
   7   2  -1    4.96    3.91   0
   8   2   6    2.40    4.42   0
   8   3  -2    0.69    4.55   0
  -8   2  19   16.75    4.96   0
  -8   2  20   13.73    5.70   0
  -8   3   5    9.40    3.88   0
  -7   2   6   10.82    4.19   0
  -7   3  -2    3.21    3.49   0
  -7   4  -7    7.46    3.72   0
  -6   1  10  137.36    5.64   0
  -6   3  -7   41.45    4.43   0
  -6   4 -11   -0.12    4.03   0
  -6   5 -14   18.10    3.93   0
  -5   1   3   40.89    4.37   0
  -5   3 -11   30.91    3.46   0
  -5   5 -17    8.16    4.54   0
  -4   2  -9  278.78    5.37   0
  -4   3 -14   82.71    3.83   0
  -4   5 -20   39.64    4.03   0
  -3   0   6   12.06    5.01   0
  -3   3 -16  186.43    4.92   0
  -3   5 -22   28.73    3.85   0
  -2   4 -21  165.22    4.84   0
  -2   5 -23   27.85    4.63   0
  -1  -1  21  548.25    9.38   0
  -1  -1  22  218.59    6.69   0
  -1  -1  29    5.70    3.20   0
  -1  -1  30   40.28    4.78   0
  -1  -1  31 1180.77   12.45   0
  -1  -1  32  474.32    8.44   0
  -1   0   1   -0.32    6.63   0
  -1   4 -22  245.40    5.79   0
  -1   5 -24    3.85    3.41   0
   0  -1  18    0.48    4.40   0
   0  -1  19 2241.85   16.10   0
   0  -1  33  669.43    8.75   0
   0  -1  34   10.77    4.26   0
   0  -1  35   63.79    4.84   0
   1  -1  18   26.44    4.52   0
   1  -1  19  762.14    8.76   0
   1  -1  34   14.14    3.70   0
   1   0   0    0.61    5.90   0
   1   3 -19  135.33    5.55   0
   2  -1  21   62.44    4.08   0
   2  -1  22   34.80    3.36   0
   2  -1  25  210.87    5.15   0
   2  -1  26   29.24    3.24   0
   2  -1  27   48.76    3.41   0
   2  -1  28  287.47    5.42   0
   2  -1  30    5.24    3.05   0
   2  -1  31   17.80    3.33   0
   2  -1  32   13.98    4.10   0
   3   2 -13   82.72    8.21   0
   4   1  -5 1230.26   17.83   0
   5   0  11    1.86    2.99   0
   5   1  -2   88.89    5.14   0
   6   0  21  238.48    5.56   0
   6   0  24   58.50    4.14   0
   6   0  27   25.29    3.55   0
   6   0  29    0.44    3.42   0
   6   0  31   13.08    3.83   0
   6   0  32    8.60    4.51   0
   6   0  33   18.05    4.72   0
   6   1   2   43.91    4.28   0
   6   2  -6    7.69    4.66   0
   8   1  23    2.61    4.92   0
   8   1  24    0.64    4.88   0
   8   2   5   50.36    5.22   0
   8   3  -3    6.48    5.50   0
  -8   2  21   39.95    5.58   0
  -8   3   7    3.38    5.02   0
  -7   2   7   25.23    4.51   0
  -7   3  -1   12.06    3.67   0
  -7   4  -6    4.12    3.65   0
  -6   1  11  135.99    6.12   0
  -6   2   0   -0.74    4.10   0
  -6   5 -13   10.31    3.80   0
  -5   0  33   -0.04   10.01   0
  -5   4 -14   27.70    3.77   0
  -4   1  -1  176.66    5.53   0
  -4   4 -17   26.15    3.64   0
  -4   5 -19    9.61    3.55   0
  -3   2 -11    7.60    3.05   0
  -3   4 -19   70.04    3.97   0
  -2   0   3  184.50    9.23   0
  -1  -1  19  746.28   11.24   0
  -1  -1  20   45.94    5.17   0
  -1  -1  34   10.76    4.40   0
  -1  -1  35  223.98    6.53   0
  -1   2 -14  282.19    5.99   0
   0  -1  17   69.35    4.65   0
   0  -1  36   -0.20    3.38   0
   0  -1  37   95.49    5.75   0
   0   5 -24   -1.12    3.74   0
   1  -1  36   99.28    4.41   0
   1  -1  37   24.62    4.48   0
   1  -1  38   35.34    4.63   0
   1   4 -22  260.64    6.45   0
   2  -1  18   95.62    4.55   0
   2  -1  35   53.61    3.98   0
   2  -1  36   26.15    4.50   0
   2   2 -14  258.70    8.43   0
   3  -1  26  212.55    5.51   0
   3  -1  27  136.68    5.04   0
   3  -1  28   14.25    3.87   0
   5   0   9    0.98    3.64   0
   5   0  10    8.34    3.09   0
   6   0  17   36.55    4.16   0
   6   0  18   28.79    3.23   0
   6   0  19    0.43    3.31   0
   6   0  34    6.93    3.88   0
   6   0  35    4.72    3.82   0
   7   1   8   78.74    4.40   0
   7   2  -2    6.03    4.05   0
   7   3  -8    0.72    5.65   0
   8   1  18    9.87    4.60   0
   8   1  19    5.41    3.93   0
   8   1  20   10.66    3.80   0
   8   1  21   21.34    4.18   0
   8   1  22    6.53    4.01   0
   8   2   4   23.14    4.73   0
  -8   3   8   15.52    4.95   0
  -7   3   0   14.18    3.67   0
  -7   4  -5   -2.93    3.62   0
  -6   4 -10    9.71    3.47   0
  -6   5 -12   13.09    4.64   0
  -5   0  34   -0.54    9.27   0
  -5   1   4   42.61    3.83   0
  -5   2  -4  181.21    5.31   0
  -5   5 -16   47.58    4.23   0
  -4   0  12  530.08   13.78   0
  -4   3 -13   43.40    3.60   0
  -3   1  -4 1685.07   13.98   0
  -3   4 -18   58.20    4.48   0
  -2   1  -6 1207.37   12.81   0
  -2   4 -20   45.78    3.66   0
  -2   5 -22    6.10    3.58   0
  -1  -1  18   30.49    6.19   0
  -1  -1  37   27.01    4.83   0
  -1   3 -18   15.72    3.24   0
   0  -1  16    1.36    3.00   0
   0  -1  38    1.89    3.52   0
   0  -1  39   15.40    4.54   0
   1  -1  15  194.66    6.06   0
   1  -1  40   12.55    4.52   0
   2  -1  37    8.43    3.68   0
   2  -1  38   29.11    4.15   0
   2  -1  39    8.40    4.48   0
   2   3 -18  159.46    6.41   0
   3  -1  21  139.98    4.37   0
   3  -1  22   16.21    3.22   0
   3  -1  23    0.35    3.08   0
   3  -1  24    3.40    3.15   0
   3  -1  25  107.18    4.33   0
   3  -1  29    4.87    3.29   0
   3  -1  31  106.02    4.25   0
   3  -1  33   10.66    3.48   0
   3  -1  34   27.86    4.38   0
   3   0   2   -0.89    3.34   0
   4   4 -19    3.59    4.82   0
   5   0   8   -0.22    3.26   0
   5   4 -17    6.86    7.47   0
   6   0  15   54.80    3.87   0
   6   1   1   22.74    3.96   0
   7   1   7   37.94    3.96   0
   8   1  15    2.99    4.38   0
   8   1  16    5.65    3.63   0
   8   1  17   37.46    3.86   0
   8   2   3   17.29    4.84   0
  -8   3  10   81.41    5.72   0
  -7   3   1   13.95    3.66   0
  -6   3  -5   10.14    3.39   0
  -6   4  -9    3.19    3.41   0
  -6   5 -11    7.27    4.57   0
  -5   1   5   26.80    4.25   0
  -5   5 -15   12.68    3.71   0
  -4   1   0   21.76    3.96   0
  -4   2  -7  197.22    4.90   0
  -4   3 -12   18.91    3.26   0
  -4   5 -18   49.58    4.15   0
  -3   2 -10    3.18    3.01   0
  -3   5 -20    3.68    3.42   0
  -2  -1  24  244.66    7.75   0
  -2  -1  25  211.59    7.17   0
  -2  -1  26   27.10    4.11   0
  -2  -1  27   45.84    4.54   0
  -2  -1  28  321.05    7.99   0
  -2  -1  29  125.76    5.90   0
  -2  -1  30    8.55    4.06   0
  -2  -1  31   17.05    4.23   0
  -2  -1  32   10.84    4.82   0
  -2   2 -12  391.30    6.68   0
  -2   3 -16   79.88    4.49   0
  -2   4 -19   60.80    4.33   0
  -2   5 -21    3.24    4.14   0
  -1  -1  17 1102.38   14.10   0
  -1  -1  39   14.22    4.55   0
   0  -1  15  472.82    8.35   0
   0  -1  40    0.04    3.44   0
   0  -1  41    4.46    4.57   0
   0   2 -14 1141.51   12.10   0
   0   3 -18    3.38    3.75   0
   0   4 -21    1.43    3.37   0
   0   5 -23  306.98    7.29   0
   0   6 -24   17.45    5.02   0
   1  -1  41    6.08    3.78   0
   1  -1  42   14.89    5.07   0
   1   2 -14  285.74    7.54   0
   2  -1  15  782.00    9.05   0
   2  -1  40    4.75    3.66   0
   2  -1  41    8.02    4.47   0
   3  -1  18  729.23    8.34   0
   3  -1  19   44.01    3.55   0
   3  -1  20    2.99    2.89   0
   3  -1  35   63.71    4.13   0
   3  -1  36   99.04    4.49   0
   3  -1  37  114.41    5.02   0
   3  -1  38   30.87    4.76   0
   3   3 -17    6.27    4.90   0
   3   5 -22   33.08    5.01   0
   5   0   7    1.84    3.42   0
   5   1  -3   34.68    4.26   0
   6   0  13   31.27    4.13   0
   6   0  14  210.72    5.38   0
   7   1   6   91.70    4.42   0
   7   2  -3    8.18    4.90   0
   8   1  13   32.69    4.75   0
   8   1  14    2.45    3.53   0
   8   2   2    1.46    4.93   0
   8   3  -4    4.34    5.40   0
  -8   3  11   37.11    5.48   0
  -7   2  10   73.70    5.27   0
  -7   3   2    5.63    3.32   0
  -7   4  -3    7.79    3.73   0
  -6   2   2   21.61    3.59   0
  -6   4  -8   26.61    3.55   0
  -5   0  35    1.77    9.22   0
  -5   3  -8  125.75    4.32   0
  -5   4 -12  107.68    4.60   0
  -5   5 -14    3.17    3.54   0
  -4   4 -15   17.86    3.49   0
  -4   5 -17    4.61    3.68   0
  -3   0   7    0.06    4.58   0
  -3   1  -3  292.99    6.74   0
  -3   4 -17   62.55    3.89   0
  -3   5 -19   13.41    3.39   0
  -2  -1  23  122.91    6.26   0
  -2  -1  34  111.40    5.76   0
  -2  -1  35   60.33    5.55   0
  -2   6 -22    3.52    3.92   0
  -1  -1  40   12.11    4.43   0
  -1  -1  41    3.90    4.56   0
  -1   3 -17   46.66    3.50   0
  -1   6 -23    8.05    3.80   0
   0  -1  14    0.24    3.91   0
   0  -1  42    3.84    3.77   0
   0  -1  43   24.80    5.00   0
   0   1  -8   -0.14    4.35   0
   1  -1  43   26.20    4.60   0
   1  -1  44    8.15    4.57   0
   1   3 -18   18.87    3.46   0
   2  -1  14  839.67    9.30   0
   2  -1  42    7.75    3.67   0
   2  -1  43    3.56    3.96   0
   2   0   0 3748.40   30.33   0
   3  -1  39   22.14    4.19   0
   3  -1  40   30.75    4.20   0
   3  -1  41    7.08    4.76   0
   3   0   1   -0.56    4.02   0
   4  -1  22   19.37    3.93   0
   4  -1  25   21.26    3.16   0
   4  -1  26   30.29    3.52   0
   4  -1  27   19.31    3.34   0
   4  -1  28   38.08    3.52   0
   4  -1  29   14.85    3.49   0
   4  -1  30   11.44    3.39   0
   4  -1  31    8.67    3.58   0
   4  -1  32   15.23    3.52   0
   4  -1  33   24.51    3.69   0
   4  -1  34    3.83    3.23   0
   6   1   0    7.17    3.84   0
   6   2  -7   80.87    7.07   0
   7   0  21    7.98    4.18   0
   7   0  22    5.37    3.73   0
   7   0  23    1.86    3.33   0
   7   0  24    0.55    3.34   0
   7   0  25   -0.17    3.33   0
   7   0  26   -0.95    3.59   0
   7   0  27    0.03    3.58   0
   7   0  28    4.42    3.35   0
   7   0  29   -1.38    3.74   0
   7   0  30    1.71    3.74   0
   7   1   5    4.10    3.41   0
   8   1  12   21.48    4.66   0
  -8   3  12   -0.02    4.05   0
  -7   2  11   30.67    4.67   0
  -7   3   3    7.15    3.43   0
  -7   4  -2    5.39    3.59   0
  -6   1  14   34.60    4.44   0
  -6   2   3   86.66    4.36   0
  -6   3  -3   34.79    3.43   0
  -6   4  -7    3.57    3.24   0
  -6   5 -10   13.83    3.83   0
  -5   0  36    1.93    9.58   0
  -5   1   6  109.45    5.31   0
  -5   2  -2   55.55    3.60   0
  -5   4 -11   35.87    3.58   0
  -5   5 -13   31.57    4.22   0
  -4   1   1  181.06    5.90   0
  -4   2  -6  669.78    8.04   0
  -4   4 -14   80.58    4.26   0
  -4   5 -16   70.41    4.52   0
  -3   2  -9   11.62    3.25   0
  -3   3 -13    6.83    3.74   0
  -2  -1  21   57.06    5.28   0
  -2  -1  22   34.18    4.34   0
  -2  -1  36   25.25    4.46   0
  -2  -1  37    5.99    4.39   0
  -2   1  -5 2122.98   17.04   0
  -2   2 -11   77.58    3.89   0
  -2   3 -15  130.27    4.89   0
  -2   4 -18   24.70    3.28   0
  -2   5 -20   44.71    4.14   0
  -2   6 -21    8.51    4.06   0
  -1  -1  16  615.46   10.84   0
  -1  -1  42   11.42    4.81   0
  -1   5 -21   16.74    4.51   0
  -1   6 -22    7.96    4.86   0
   0  -1  44    0.52    3.83   0
   0   5 -22   -1.32    3.30   0
   0   6 -23    1.01    3.96   0
   1  -1  13   45.28    3.98   0
   2  -1  13  159.58    4.90   0
   2   4 -20   45.80    5.29   0
   2   5 -22    5.05    4.16   0
   3  -1  15  501.28    7.04   0
   3  -1  42   11.52    4.28   0
   4  -1  19   59.75    3.62   0
   4  -1  36    5.70    3.49   0
   4  -1  37    2.15    3.54   0
   4  -1  38   17.02    3.98   0
   4  -1  39    1.53    3.63   0
   4   1  -6 1009.19   17.54   0
   5   0   6    2.11    2.88   0
   6   0  10  130.92    5.08   0
   6   0  11   25.71    3.52   0
   7   0  18    5.00    4.04   0
   7   0  19   -1.07    3.38   0
   7   0  20    1.02    3.19   0
   7   1   4   16.45    4.30   0
   7   3  -9   32.23    7.92   0
   8   1  10    5.79    4.56   0
   8   1  11   38.31    4.07   0
   8   2   1   22.07    4.88   0
   8   3  -5    9.08    6.14   0
   9   2   8   20.22    4.49   0
  -8   3  14   -0.45    4.73   0
  -7   2  12   13.86    3.96   0
  -7   2  13  103.90    5.59   0
  -7   3   4   17.92    3.60   0
  -7   4  -1    3.98    3.64   0
  -6   1  15   14.86    4.89   0
  -6   2   4    2.46    3.39   0
  -6   3  -2   18.91    3.45   0
  -6   4  -6   12.86    3.40   0
  -6   5  -9    5.51    3.71   0
  -5   0  37    0.70    9.86   0
  -5   1   7  584.50    9.23   0
  -5   4 -10   69.59    4.07   0
  -5   5 -12   23.96    4.54   0
  -4   3 -10   65.20    3.73   0
  -3   4 -16  405.15    6.47   0
  -3   5 -18   38.26    3.70   0
  -3   6 -19   13.60    4.12   0
  -2  -1  38   22.66    4.92   0
  -2  -1  39    7.30    4.43   0
  -1  -1  43   25.41    4.24   0
  -1  -1  44    6.56    4.66   0
  -1   2 -12  496.84    7.75   0
  -1   3 -16    1.80    3.01   0
  -1   4 -19   41.67    3.78   0
   0   2 -13   -0.47    3.66   0
   0   3 -17   48.76    3.61   0
   1   1  -8  533.20   13.94   0
   2  -1  12   33.56    3.48   0
   2   3 -17   55.83    5.04   0
   4  -1  17   52.18    3.53   0
   4  -1  18   60.66    3.52   0
   4  -1  40    1.83    3.46   0
   4   0   2  179.09    6.01   0
   5  -1  27    6.01    3.46   0
   5  -1  30   24.37    3.55   0
   5  -1  31    1.48    3.30   0
   5  -1  32    8.77    3.44   0
   5  -1  33   -1.19    3.54   0
   5  -1  34    3.31    4.55   0
   5  -1  35    6.68    4.55   0
   5   0   5    1.40    3.03   0
   5   1  -4   45.49    5.12   0
   5   2 -10   12.66    7.89   0
   6   0   9  157.24    5.28   0
   7   0  16    2.41    3.22   0
   7   0  17   -1.72    3.35   0
   7   2  -4    7.35    4.08   0
   8   1   9    2.31    4.22   0
   9   2   7    4.51    3.76   0
  -8   3  15   14.18    5.09   0
  -8   3  16   10.13    4.92   0
  -7   2  14    9.03    4.27   0
  -7   3   5   10.69    3.44   0
  -7   4   0    1.34    3.58   0
  -6   1  16   59.67    5.60   0
  -6   2   5   37.11    4.58   0
  -6   3  -1    9.64    3.71   0
  -6   4  -5   45.99    4.03   0
  -6   5  -8    5.32    3.56   0
  -5   2  -1    0.81    3.01   0
  -5   3  -6   30.57    3.38   0
  -5   4  -9    7.55    3.87   0
  -4   1   2  670.38    9.64   0
  -4   5 -15   85.90    4.50   0
  -3   4 -15   84.25    4.08   0
  -3   5 -17    6.34    3.28   0
  -3   6 -18    8.28    3.91   0
  -2  -1  20   67.05    5.50   0
  -2  -1  40    1.36    4.45   0
  -2  -1  41   10.66    5.44   0
  -2   2 -10   27.00    3.27   0
  -2   3 -14  171.42    5.08   0
  -2   4 -17   47.04    3.64   0
  -1  -1  15  174.96    6.78   0
  -1   5 -20    8.69    4.17   0
  -1   6 -21   10.94    3.95   0
   0   5 -21   83.45    4.45   0
   0   6 -22    5.52    4.06   0
   1  -1  11  439.93    8.39   0
   2   2 -13   76.37    5.81   0
   3  -1  13  415.77    6.67   0
   3   0   0    4.62    4.05   0
   3   4 -19   77.33    5.95   0
   4  -1  15    1.73    3.68   0
   4  -1  16   20.14    3.13   0
   4   4 -18    3.79    4.82   0
   5  -1  21  118.59    4.31   0
   5  -1  23  110.21    4.34   0
   5  -1  24   11.44    3.14   0
   5  -1  36   12.44    3.81   0
   5  -1  37   14.80    3.93   0
   5   0   4    0.29    3.78   0
   6   0   8  127.58    5.13   0
   7   0  14    3.32    3.96   0
   7   0  15    0.27    3.24   0
   8   1   8   70.94    5.35   0
   8   2   0   34.25    5.00   0
   9   2   6   17.54    4.19   0
  -7   2  15    4.52    4.18   0
  -7   3   6    9.58    3.62   0
  -7   4   1    1.60    3.58   0
  -6   1  17  123.55    6.61   0
  -6   2   6    6.82    4.18   0
  -6   4  -4  111.00    5.41   0
  -5   0  38    1.38   10.14   0
  -5   1   8  223.48    6.64   0
  -5   3  -5   25.90    3.44   0
  -5   5 -11    4.93    3.70   0
  -4   0  14  286.56   11.63   0
  -4   5 -14   15.26    3.51   0
  -4   6 -15    8.25    3.87   0
  -3   5 -16    1.85    3.94   0
  -2  -1  19   26.35    4.71   0
  -2  -1  42    4.35    4.86   0
  -2   6 -19   41.97    4.49   0
  -1   1  -6  384.72    8.52   0
  -1   4 -18   19.56    3.12   0
   0  -1  12    0.62    3.60   0
   0   3 -16    2.80    3.63   0
   1   2 -13  406.43    8.84   0
   1   5 -21   17.79    3.93   0
   2  -1  11  200.60    5.46   0
   3   3 -16  206.25    8.33   0
   4  -1  14  696.11    7.84   0
   4   3 -15   54.92    8.00   0
   5  -1  20   32.96    3.39   0
   6   0   7  429.26    7.51   0
   6   1  -2   42.92    4.35   0
   6   2  -8  101.63    8.08   0
   7   0  12    1.10    4.08   0
   7   0  13    2.67    3.17   0
   7   1   2    7.91    3.65   0
   7   2  -5   32.70    5.60   0
   8   0  22    4.95    4.84   0
   8   0  24   -0.72    3.91   0
   8   0  25   38.27    4.50   0
   8   1   7   23.29    4.58   0
   8   2  -1   22.33    5.56   0
   8   3  -6   18.70    6.50   0
   9   2   5   15.67    4.83   0
  -7   2  16   82.65    5.50   0
  -7   3   7   34.86    4.04   0
  -7   4   2    7.28    3.74   0
  -7   4   3   13.81    4.43   0
  -6   1  18    5.94    5.04   0
  -6   4  -3   30.43    4.61   0
  -6   5  -6    4.28    3.61   0
  -5   4  -8    3.98    3.41   0
  -5   5 -10   14.77    3.84   0
  -4   1   3   74.15    4.97   0
  -4   3  -8   12.08    3.30   0
  -4   4 -11   78.90    3.96   0
  -4   5 -13   13.05    3.49   0
  -4   6 -14    2.15    3.74   0
  -3   1  -1  535.25    8.71   0
  -3   3 -11   79.67    3.86   0
  -2  -1  43    3.77    4.89   0
  -2   3 -13  151.57    4.87   0
  -2   4 -16    1.29    3.24   0
  -1  -1  14  308.09    8.65   0
  -1   2 -11  194.10    5.40   0
  -1   5 -19   40.94    3.87   0
  -1   6 -20   14.76    3.81   0
   0   2 -12 1179.47   12.54   0
   0   5 -20    0.80    3.38   0
   0   6 -21    2.86    3.97   0
   1  -1  10  389.95    7.92   0
   1   4 -19   48.93    4.01   0
   2   0  -1 1485.04   20.80   0
   2   4 -19   62.94    4.85   0
   3  -1  11  435.12    6.92   0
   5  -1  18  571.51    7.45   0
   5   0   3    1.36    3.85   0
   6  -1  24   11.80    4.24   0
   6  -1  25    4.15    3.37   0
   6  -1  26   16.31    3.54   0
   6  -1  27   -2.92    3.45   0
   6  -1  28    9.76    3.61   0
   6  -1  29    2.61    3.67   0
   6  -1  30    7.92    3.74   0
   6  -1  31   11.37    3.87   0
   6  -1  32   15.49    4.16   0
   6  -1  33    6.17    3.83   0
   6  -1  34   12.91    3.87   0
   6   0   6  364.82    7.05   0
   7   0  11    4.27    3.89   0
   7   1   1   21.11    4.36   0
   8   0  19   34.31    4.97   0
   8   0  20   12.70    3.96   0
   8   0  21    2.12    3.78   0
   8   1   6    4.94    4.45   0
   9   1  13    4.34    4.78   0
   9   1  14   11.76    4.01   0
   9   2   4    2.81    4.77   0
  -7   2  17   15.94    4.47   0
  -7   3   8    4.35    3.51   0
  -7   4   4   15.17    4.56   0
  -6   1  19   13.22    5.45   0
  -6   2   7   76.57    4.33   0
  -6   3   1    7.92    3.32   0
  -6   5  -5   10.73    3.85   0
  -5   2   1    2.32    3.11   0
  -5   3  -4    4.95    3.04   0
  -5   4  -7   14.88    3.61   0
  -5   5  -9   19.94    3.85   0
  -4   2  -3   38.09    4.04   0
  -4   5 -12    6.00    4.10   0
  -4   6 -13   12.02    3.83   0
  -3  -1  29    7.28    5.33   0
  -3  -1  30  181.03    8.60   0
  -3  -1  31   99.98    7.38   0
  -3  -1  32   38.42    5.66   0
  -3  -1  33   11.40    5.02   0
  -3  -1  34   24.59    6.02   0
  -3   5 -15   34.83    3.73   0
  -3   6 -16    7.70    4.03   0
  -2  -1  18   90.78    6.22   0
  -2   5 -17   32.24    3.67   0
  -2   6 -18   19.67    3.93   0
   0   1  -7  742.57   13.06   0
   0   4 -18   27.04    3.57   0
   0   6 -20   11.39    4.67   0
   1   3 -16    2.49    3.95   0
   2   3 -16   78.39    5.32   0
   2   6 -21    0.77    3.96   0
   3  -1  10  580.14    7.81   0
   4  -1  12   33.78    3.36   0
   5  -1  16  178.20    4.85   0
   5   1  -5   22.39    4.74   0
   5   4 -16   28.32    7.57   0
   6  -1  22   15.10    3.65   0
   6  -1  23   -0.70    3.14   0
   7   0  10   -2.34    3.32   0
   8   0  17    4.52    3.70   0
   8   0  18   13.55    3.86   0
   8   1   5    3.56    4.65   0
   8   2  -2    3.73    5.34   0
   9   1  11    7.70    5.06   0
   9   1  12   18.82    4.15   0
   9   2   3    5.73    4.89   0
  -7   2  18   14.03    4.44   0
  -7   2  19    5.85    5.01   0
  -7   3  10   59.87    5.14   0
  -7   4   5    3.45    4.38   0
  -6   2   8  109.18    4.85   0
  -6   3   2   13.71    3.35   0
  -6   4  -2   35.38    3.86   0
  -6   5  -4    5.44    3.38   0
  -5   4  -6    5.86    3.13   0
  -5   5  -8    7.99    3.53   0
  -4   1   4  265.98    6.97   0
  -4   4 -10   67.76    4.02   0
  -4   6 -12   18.02    4.61   0
  -3  -1  27  137.90    7.88   0
  -3  -1  28   18.09    5.61   0
  -3  -1  35   57.40    6.35   0
  -3  -1  36  102.57    7.05   0
  -3  -1  37  118.85    7.71   0
  -3   2  -6   24.91    3.17   0
  -3   3 -10  263.20    5.26   0
  -3   5 -14   82.60    4.80   0
  -3   6 -15   11.53    3.70   0
  -2   3 -12   55.09    4.01   0
  -2   4 -15   20.72    3.26   0
  -2   6 -17   35.33    4.11   0
  -1  -1  13   39.69    5.06   0
  -1   5 -18   12.24    3.43   0
   0   5 -19   22.91    3.55   0
   1  -1   9  293.14    7.24   0
   1   0  -1   -0.37    5.56   0
   1   4 -18   22.53    4.22   0
   3  -1   9  328.29    6.66   0
   3   0  -1    0.88    3.83   0
   3   4 -18   56.23    5.13   0
   4   0   0  295.38    7.42   0
   5   0   2   -1.20    3.95   0
   6  -1  19   15.39    3.53   0
   6  -1  20   10.69    3.44   0
   6   1  -3   38.36    4.40   0
   7   0   9   -0.55    3.26   0
   7   1   0   65.86    4.93   0
   8   0  15   34.57    4.19   0
   8   0  16   38.91    4.47   0
   8   1   4    6.18    4.60   0
   9   1  10    9.23    5.28   0
   9   2   2   21.20    5.81   0
  -7   2  20   35.85    4.88   0
  -7   3  11   20.01    4.50   0
  -7   4   6    2.47    4.34   0
  -6   1  20    9.40    5.03   0
  -6   3   3   36.04    3.60   0
  -6   4  -1   23.87    3.69   0
  -6   5  -3    9.48    3.64   0
  -5   1  10  397.27    8.08   0
  -5   3  -2   78.19    4.38   0
  -5   5  -7   19.34    4.54   0
  -4   0  15 1288.06   22.18   0
  -4   4  -9   49.15    3.76   0
  -4   5 -11   20.47    3.41   0
  -3  -1  26  210.25    9.45   0
  -3  -1  38   24.14    5.95   0
  -3  -1  39   23.26    5.74   0
  -3  -1  40   26.26    6.58   0
  -3   4 -12  135.54    4.49   0
  -3   6 -14    4.33    4.52   0
  -2  -1  17  336.39   10.40   0
  -2   2  -8   80.62    4.06   0
  -2   4 -14   18.09    3.95   0
  -2   5 -16   25.24    3.58   0
  -1   2 -10   20.73    3.38   0
  -1   4 -16    2.99    3.11   0
  -1   6 -18    8.36    3.73   0
   0  -1  10    1.52    4.28   0
   1   2 -12  537.01    9.76   0
   2  -1   8  123.64    5.15   0
   2   4 -18   26.42    4.21   0
   3   2 -12  159.44    9.12   0
   4   1  -7  678.70   16.12   0
   4   4 -17   24.68    5.17   0
   5  -1  13  125.98    4.35   0
   6  -1  18    7.87    3.13   0
   6   0   4   16.73    4.05   0
   7  -1  25    8.10    3.63   0
   7  -1  26    2.81    3.55   0
   7  -1  27    9.75    3.72   0
   7  -1  28   13.14    3.77   0
   7  -1  29    2.16    3.58   0
   7  -1  30    0.81    3.66   0
   7   0   8    0.59    3.20   0
   7   2  -6    8.46    4.84   0
   7   3 -10   49.29   10.34   0
   8   0  13    9.95    4.36   0
   8   0  14   19.79    3.73   0
   8   3  -7    7.71    6.59   0
   9   1   9   46.62    5.45   0
  -7   2  21   12.84    4.36   0
  -6   1  21   11.58    4.93   0
  -6   4   0    1.27    3.35   0
  -6   5  -2   20.50    3.78   0
  -5   1  11   52.75    4.93   0
  -5   4  -5   41.10    3.80   0
  -4   5 -10   43.24    3.78   0
  -4   6 -11    7.21    3.77   0
  -3  -1  25  112.36    8.14   0
  -3  -1  41    5.80    5.37   0
  -3   0   9    7.10    5.84   0
  -3   2  -5  288.13    5.81   0
  -3   3  -9   16.88    3.30   0
  -3   5 -13   25.55    3.51   0
  -2   5 -15   34.20    3.68   0
  -2   6 -16    8.24    3.72   0
  -1   3 -13   95.72    3.99   0
  -1   5 -17    6.78    3.27   0
   0   2 -11    0.31    3.73   0
   0   5 -18    0.76    3.32   0
   1  -2  32  206.31    6.03   0
   1  -2  33   23.63    4.24   0
   1  -2  34   30.27    4.40   0
   1  -2  35   18.78    4.24   0
   1   3 -15   71.81    4.78   0
   2  -2  28  476.84    7.37   0
   2  -2  29  584.66    7.67   0
   2  -2  31    3.31    3.34   0
   2  -2  32   16.20    3.45   0
   2  -2  34   11.29    3.44   0
   2  -2  35   11.01    3.68   0
   2  -2  36    4.92    3.48   0
   2  -2  37   36.95    4.07   0
   2  -2  38    9.96    4.37   0
   2  -2  39    8.57    4.54   0
   3  -2  29   75.85    4.47   0
   3  -2  30   19.13    4.16   0
   3  -2  31   36.30    3.58   0
   3  -2  32   66.04    3.91   0
   3  -2  33    6.51    3.43   0
   3  -2  34    4.42    3.29   0
   3  -2  35   -0.76    3.49   0
   3  -2  36    1.25    4.47   0
   3  -2  37    5.97    3.90   0
   3  -2  38    9.72    4.53   0
   4  -1   9  203.28    5.04   0
   5  -1  11   54.21    4.31   0
   5  -1  12   62.66    3.79   0
   5   0   1   -1.49    3.86   0
   5   5 -17    7.09    6.03   0
   6  -1  15   16.59    3.24   0
   6  -1  16   63.03    3.71   0
   6   4 -14    4.91    8.22   0
   7  -1  21    5.05    3.93   0
   7  -1  22   -1.10    3.07   0
   7  -1  23   16.68    3.39   0
   7   0   7    1.81    3.30   0
   7   1  -1   20.41    4.31   0
   8   0  12  124.13    5.89   0
   8   1   3   35.95    4.77   0
   8   2  -3   19.66    4.68   0
   9   1   8    1.28    4.68   0
   9   2   1    1.06    4.60   0
  -7   2  22   13.14    4.62   0
  -7   2  23   14.31    5.57   0
  -7   3  13  121.08    6.05   0
  -7   4   8   12.11    3.84   0
  -6   1  22   19.41    5.09   0
  -6   3   5   11.46    3.98   0
  -6   4   1   21.46    3.62   0
  -6   5  -1   17.26    3.90   0
  -5   5  -6   30.21    3.80   0
  -4   3  -5   63.85    3.80   0
  -4   4  -8   53.25    3.78   0
  -4   5  -9   19.05    4.16   0
  -4   6 -10   11.29    3.77   0
  -3  -1  42    8.85    5.73   0
  -3   4 -11   28.67    3.36   0
  -3   5 -12   12.05    4.12   0
  -3   6 -13    9.43    3.37   0
  -2   6 -15    7.53    3.67   0
  -1  -1  12  226.63    8.30   0
  -1   0   2   -0.01    6.49   0
  -1   4 -15    5.17    3.00   0
  -1   6 -17    2.42    3.65   0
   0   3 -14    0.81    2.76   0
   1  -2  27   84.77    4.58   0
   1  -2  28   80.55    4.16   0
   1  -2  29   23.39    3.72   0
   1  -2  36   88.12    4.60   0
   1  -2  37   24.60    3.64   0
   1  -2  38    4.58    3.45   0
   1  -2  39    2.38    3.58   0
   1  -2  40    7.16    4.64   0
   1  -2  41    3.78    4.50   0
   1   4 -17    7.10    3.25   0
   2  -2  25   68.08    3.66   0
   2  -2  26    0.06    3.06   0
   2  -2  40   10.82    3.66   0
   2  -2  41    7.49    3.75   0
   2  -2  42    9.06    4.85   0
   2  -1   7  589.65    9.02   0
   2   2 -12  440.17   10.53   0
   2   3 -15  129.32    6.07   0
   3  -2  25  243.31    5.58   0
   3  -2  39    4.11    3.69   0
   3  -2  40    0.99    3.89   0
   3  -2  41    2.37    3.81   0
   3   3 -15   19.47    4.65   0
   4  -2  29   30.15    4.32   0
   4  -2  30   34.68    3.57   0
   4  -2  31   33.36    3.67   0
   4  -2  32    2.08    3.13   0
   4  -2  35   -0.71    3.32   0
   4  -2  36    4.70    3.53   0
   4  -2  38    3.89    4.58   0
   4  -2  39    5.55    4.72   0
   4   0  -1  208.60    6.75   0
   5  -1  10  406.93    6.96   0
   5   1  -6   99.22    6.75   0
   6  -1  14   29.19    3.30   0
   6   1  -4    5.51    4.21   0
   7  -1  19    7.92    3.73   0
   7  -1  20    6.17    3.19   0
   7   0   6   -0.81    3.81   0
   8   0  11    4.90    3.53   0
   8   1   2   15.16    4.36   0
   9   1   7   11.27    4.87   0
  -7   2  25   14.21    5.49   0
  -7   3  14  124.28    6.25   0
  -7   4   9   10.58    3.70   0
  -6   1  23    0.98    4.74   0
  -6   3   6   38.51    4.43   0
  -6   4   2   24.57    3.72   0
  -6   5   0   29.72    4.03   0
  -5   1  12   61.52    4.57   0
  -5   3   0    3.31    3.06   0
  -5   5  -5    8.72    3.34   0
  -4   4  -7   45.31    3.65   0
  -4   6  -9   10.46    3.64   0
  -3  -1  24    3.96    5.79   0
  -3   1   1  478.18    8.67   0
  -3   2  -4  262.19    5.62   0
  -3   3  -8   18.49    3.29   0
  -3   6 -12    3.24    3.72   0
  -2  -1  16  517.49   13.02   0
  -2   1  -2 1088.20   13.24   0
  -1   6 -16    1.89    3.47   0
   0  -2  31    4.48    4.18   0
   0  -2  32   89.69    5.11   0
   0  -2  33    3.00    4.19   0
   0  -2  34  111.73    5.54   0
   0  -2  35    5.91    4.39   0
   0  -2  36   63.49    5.29   0
   0  -2  37    0.91    4.48   0
   0  -1   9 2819.68   23.27   0
   0   5 -17   34.15    3.59   0
   1  -2  25   17.64    3.04   0
   1  -2  26   32.95    3.40   0
   1  -2  42   13.49    3.94   0
   1  -2  43    3.00    4.64   0
   1   5 -18   11.64    3.84   0
   2   4 -17   51.63    4.48   0
   3  -2  23  132.95    4.38   0
   3  -2  24   66.26    3.64   0
   3   5 -18   34.17    4.82   0
   4  -2  25    8.06    3.24   0
   4  -2  26   16.65    3.25   0
   4  -2  27   12.19    3.46   0
   4  -2  28    7.89    3.34   0
   4  -1   8  108.78    4.32   0
   5  -2  32   -1.07    4.40   0
   5  -2  35    9.66    4.61   0
   5   0   0    3.95    4.08   0
   6  -1  12  182.57    5.47   0
   6  -1  13  215.15    5.32   0
   6   2  -9  139.43    9.87   0
   7  -1  17   59.35    4.06   0
   7  -1  18   10.91    3.68   0
   7   0   5   -1.57    3.93   0
   7   1  -2    9.32    4.65   0
   8   0  10   22.97    3.75   0
   8   2  -4   22.78    5.76   0
   9   1   6    5.51    4.86   0
   9   2   0    8.67    4.85   0
  -7   2  26    9.10    5.48   0
  -7   2  27    0.98    5.25   0
  -7   3  15   36.04    4.57   0
  -7   4  10    8.48    3.95   0
  -6   1  24    7.29    5.79   0
  -6   2  12   53.06    4.17   0
  -6   4   3   27.13    3.91   0
  -6   5   1   22.18    3.98   0
  -5   2   5  206.61    5.49   0
  -5   4  -2   35.66    4.39   0
  -5   5  -4    3.42    3.45   0
  -4   1   6 1080.61   12.48   0
  -4   2   0   33.85    3.56   0
  -4   3  -4  150.47    4.48   0
  -4   5  -8   36.86    3.73   0
  -4   6  -8   -0.23    3.62   0
  -3  -1  23    1.49    5.86   0
  -3   5 -11   15.63    3.58   0
  -3   6 -11    2.82    4.62   0
  -2   4 -12    2.05    3.18   0
  -2   5 -13   24.97    4.28   0
  -2   6 -14   10.99    3.72   0
  -1   3 -12   26.50    3.26   0
   0  -2  27    3.68    4.05   0
   0  -2  28  334.56    7.14   0
   0  -2  29    8.39    3.46   0
   0  -2  39    0.48    4.00   0
   0  -2  40   72.19    5.10   0
   0  -2  41    2.59    4.61   0
   0  -2  42    2.52    4.93   0
   0   1  -6    0.29    3.87   0
   0   6 -17    2.79    3.50   0
   1  -2  23    2.29    2.98   0
   1   1  -7  291.03   11.27   0
   2  -2  21  294.35    5.63   0
   2  -2  22   98.32    4.19   0
   2   0  -2 2803.02   29.66   0
   3  -2  21   38.45    3.53   0
   3  -2  22   20.94    3.36   0
   3   0  -2    0.53    3.69   0
   4  -2  22  157.94    5.19   0
   4  -2  24  733.96    7.88   0
   5  -2  26   20.77    4.19   0
   5  -2  27   25.27    3.63   0
   5  -2  28   21.01    3.72   0
   5  -2  30   28.89    3.83   0
   5  -2  31    6.29    3.80   0
   5  -1   9  294.80    5.85   0
   6  -1  11  132.96    4.90   0
   6   0   2   77.37    4.31   0
   7  -1  15   39.23    4.55   0
   7  -1  16   25.73    3.58   0
   7   2  -7   18.95    5.68   0
   8  -1  22    8.85    4.77   0
   8  -1  23    8.70    3.74   0
   8  -1  24    5.09    3.86   0
   8   0   9    3.79    3.44   0
   8   1   1   12.31    4.30   0
   9   0  14    1.99    4.62   0
   9   0  15    2.37    3.86   0
   9   1   5   30.40    5.23   0
  -7   2  28    1.76    5.53   0
  -7   3  17   16.76    4.85   0
  -6   1  25    2.92    5.65   0
  -6   2  13   55.74    4.64   0
  -6   3   7   47.93    3.87   0
  -6   5   2   19.27    4.06   0
  -5   1  13  114.27    5.29   0
  -5   2   6   29.77    4.27   0
  -5   3   1   65.25    4.02   0
  -5   5  -3   11.68    3.51   0
  -5   6  -3   11.54    3.79   0
  -4   3  -3  283.47    5.93   0
  -4   4  -6    1.57    3.14   0
  -4   5  -7   45.47    3.95   0
  -4   6  -7   26.32    4.89   0
  -3   1   2 1848.80   16.16   0
  -3   4  -9  327.99    5.58   0
  -3   5 -10  141.99    4.66   0
  -2   2  -6   42.93    4.52   0
  -2   6 -13    4.07    3.62   0
  -1   6 -15   33.36    4.03   0
   0  -2  25    4.37    4.09   0
   0  -2  43    0.11    3.93   0
   0   2 -10 1994.30   16.42   0
   0   3 -13  523.36    7.73   0
   0   4 -15   -0.72    3.10   0
   0   5 -16    0.60    3.34   0
   1  -2  21  354.36    6.51   0
   1   2 -11  197.93    6.69   0
   1   3 -14  200.19    5.71   0
   1   4 -16    3.28    3.26   0
   1   5 -17    7.71    3.62   0
   2  -2  19  183.35    5.13   0
   2  -2  20   76.02    3.71   0
   3  -2  19  119.18    4.27   0
   3  -2  20   54.03    3.70   0
   4  -2  20   21.17    4.07   0
   4   3 -14   89.78    7.34   0
   5  -2  23   10.80    4.28   0
   5  -2  24   19.59    3.63   0
   5  -2  25   10.57    3.48   0
   5   4 -15   63.67    7.78   0
   6  -2  31   16.65    4.63   0
   6  -2  32    3.16    3.69   0
   6  -2  33   -2.05    3.80   0
   6  -1  10  130.88    5.22   0
   6   0   1  109.54    5.06   0
   6   1  -5   36.81    5.05   0
   7   0   4    0.10    3.25   0
   8  -1  20   12.04    3.87   0
   8  -1  21   19.32    4.11   0
   8   3  -8   14.75    7.57   0
   9   0  13    3.44    3.73   0
   9   2  -1    2.19    4.66   0
  -7   3  18   29.20    4.94   0
  -7   4  13   11.36    3.85   0
  -6   1  26   14.23    6.05   0
  -6   3   8   36.40    3.77   0
  -6   4   5   41.69    4.00   0
  -6   5   3    9.07    3.67   0
  -5   3   2   62.62    3.74   0
  -5   5  -2   14.21    3.59   0
  -5   6  -2   37.17    4.94   0
  -4   1   7  652.56    9.73   0
  -4   4  -5   11.30    3.22   0
  -4   5  -6   43.26    3.81   0
  -3   6 -10    9.43    3.65   0
  -2   4 -11  154.88    4.80   0
  -2   5 -12  157.22    4.76   0
  -2   6 -12   18.64    4.44   0
  -1  -2  34   33.05    4.66   0
  -1  -2  35   20.36    4.61   0
  -1  -2  36   88.11    5.50   0
  -1  -2  37   24.57    4.73   0
  -1  -1  11  376.29   10.48   0
  -1   2  -8  132.27    4.93   0
  -1   3 -11  103.85    4.09   0
  -1   4 -13    7.39    2.98   0
   1  -2  20   84.63    4.00   0
   2  -2  18   49.52    4.09   0
   2   4 -16    6.14    3.91   0
   3   4 -16  394.01    8.89   0
   3   5 -17    6.20    4.18   0
   4  -1   6 1074.65   10.17   0
   4   0  -2  156.58    6.09   0
   5  -2  22    0.08    3.39   0
   5  -1   7  570.44    7.39   0
   5   0  -1    0.22    3.79   0
   5   3 -13  146.92   11.33   0
   5   5 -16   50.80    6.37   0
   6  -2  26    9.43    3.55   0
   6  -2  27    2.71    3.51   0
   6  -2  28    3.52    3.52   0
   6  -2  29    2.51    3.77   0
   6  -2  30   12.00    3.80   0
   6  -1   9  106.96    4.78   0
   7   0   3    2.15    3.71   0
   8  -1  18   12.66    3.93   0
   8  -1  19    8.58    3.90   0
   8   1   0    4.01    4.38   0
   8   2  -5   56.20    7.06   0
   9   0  12   -0.23    3.92   0
   9   1   4   14.71    4.80   0
  -7   3  19   46.45    5.26   0
  -7   4  14   30.05    4.07   0
  -7   4  15   23.11    5.10   0
  -6   1  27    0.52    5.78   0
  -6   2  15   72.50    5.02   0
  -6   3   9    4.73    3.34   0
  -6   4   6   17.92    3.60   0
  -6   5   4    9.74    3.61   0
  -5   1  14  166.47    5.98   0
  -5   2   7  211.85    5.29   0
  -5   3   3    1.86    3.40   0
  -5   4   0   23.17    3.25   0
  -5   5  -1   54.48    3.79   0
  -4   3  -2   38.90    3.48   0
  -4   4  -4   39.26    4.12   0
  -4   6  -6   12.71    3.78   0
  -3  -1  22   17.31    6.60   0
  -3   0  10   -0.38    5.42   0
  -3   5  -9   14.06    3.36   0
  -2  -1  15  763.82   16.53   0
  -2   1  -1 3394.40   22.67   0
  -1  -2  30  401.38    8.00   0
  -1  -2  31  318.30    7.63   0
  -1  -2  32  175.22    6.00   0
  -1  -2  33   21.60    3.55   0
  -1  -2  38    5.31    3.69   0
  -1  -2  39    3.43    4.43   0
  -1  -2  40    7.02    4.54   0
  -1  -2  41    2.97    4.45   0
  -1  -2  42   14.88    4.78   0
   0  -2  22  201.90    5.85   0
   0  -2  23    0.11    3.04   0
   0  -1   8   -1.05    4.34   0
   0   5 -15  108.68    4.42   0
   1  -2  19  114.51    4.30   0
   1   4 -15    6.49    4.03   0
   2  -2  17  337.92    5.90   0
   2   3 -14  176.91    6.17   0
   3  -2  17  196.64    4.82   0
   3   3 -14  204.93    7.42   0
   3   6 -17    8.54    4.08   0
   4  -2  17  321.53    5.95   0
   4  -1   5 1273.23   11.30   0
   4   2 -11  337.73   17.41   0
   5  -2  19   44.36    3.66   0
   5  -2  20   17.94    3.46   0
   6  -2  23   13.13    3.45   0
   6  -2  24    8.77    3.33   0
   6  -2  25    9.20    3.36   0
   7  -1  12  111.48    4.51   0
   8  -1  16    8.76    4.27   0
   8  -1  17   33.60    4.04   0
   8   0   6   14.61    4.58   0
   9   0  11   -0.88    3.84   0
   9   2  -2   15.07    5.68   0
  -7   4  16    7.58    4.63   0
  -6   1  28   12.19    6.21   0
  -6   1  29    2.92    6.54   0
  -6   2  16  548.05    8.91   0
  -6   3  10    2.11    3.37   0
  -6   4   7    4.16    3.48   0
  -6   5   5    8.09    4.08   0
  -6   5   6    3.81    4.35   0
  -5   2   8  381.69    7.03   0
  -5   4   1   46.46    3.73   0
  -5   5   0    5.94    3.35   0
  -4   2   2  247.20    5.46   0
  -4   5  -5   15.13    3.57   0
  -4   6  -5   66.39    4.60   0
  -3   3  -5   49.16    3.45   0
  -3   4  -7   80.26    3.94   0
  -3   5  -8    5.23    3.14   0
  -3   6  -8    8.70    3.58   0
  -2   2  -5  610.70    8.24   0
  -2   3  -8   55.67    3.62   0
  -2   5 -11   91.58    3.96   0
  -2   6 -11   15.22    3.71   0
  -1  -2  28   88.24    4.96   0
  -1  -2  29   27.67    4.18   0
  -1  -2  43    0.98    4.76   0
  -1   4 -12  107.76    4.07   0
  -1   5 -13   16.56    3.31   0
  -1   6 -13    9.70    3.73   0
   0  -2  21    3.78    3.91   0
   0   3 -12    3.52    3.10   0
   1  -2  18   16.31    2.90   0
   1  -1   6  377.78    8.40   0
   2  -2  16  691.54    8.04   0
   3  -2  16  502.29    6.81   0
   4  -2  16   99.04    3.97   0
   5  -1   6  103.43    4.18   0
   5   1  -7  571.52   12.77   0
   6  -2  21   24.98    3.73   0
   6  -2  22   14.01    3.68   0
   6  -1   8  112.77    4.22   0
   6   0   0    3.18    3.10   0
   7  -2  27   -0.80    3.65   0
   7  -2  28    1.98    3.64   0
   7  -1  11   33.72    3.66   0
   7   0   2    1.06    3.87   0
   8  -1  15    3.39    3.54   0
   8   1  -1    9.63    4.23   0
   9   0   9    0.29    4.70   0
  -7   3  22   10.17    4.90   0
  -7   3  23    3.94    4.58   0
  -7   4  17   -0.26    4.02   0
  -6   1  30    7.76    6.35   0
  -6   2  17  144.55    5.96   0
  -6   3  11   15.77    3.51   0
  -6   4   8   25.78    3.78   0
  -6   5   7    2.32    4.45   0
  -5   1  15  183.95    6.40   0
  -5   3   4    7.95    3.09   0
  -5   5   1   56.32    4.46   0
  -5   6   1   21.18    4.07   0
  -4   0  17  447.60   13.68   0
  -4   1   8   96.48    5.01   0
  -4   2   3   41.38    4.18   0
  -4   3  -1   64.36    3.80   0
  -4   4  -3   26.70    3.21   0
  -4   5  -4   -0.12    3.30   0
  -4   6  -4   26.96    3.91   0
  -3   6  -7    1.53    4.27   0
  -2   5 -10  129.05    5.15   0
  -1  -2  26   29.93    4.36   0
  -1   2  -7   44.56    4.39   0
  -1   6 -12   34.27    4.52   0
   0  -2  20   13.90    3.94   0
   0   2  -9   -0.16    3.20   0
   0   5 -14   -0.73    3.14   0
   0   6 -14  151.61    5.23   0
   1  -2  17  262.46    5.47   0
   2  -2  15  171.60    4.74   0
   2   2 -11   77.82    5.41   0
   3   0  -3    2.60    3.84   0
   3   5 -16    5.96    4.44   0
   4  -1   4  290.19    6.26   0
   4   4 -15   14.80    5.17   0
   5  -2  16   72.34    3.81   0
   5  -1   5   25.95    3.63   0
   5   0  -2   -0.98    3.73   0
   6  -2  19  132.25    4.86   0
   6  -2  20   34.65    3.76   0
   6   1  -6   10.35    5.07   0
   7  -2  24   25.87    3.94   0
   7  -2  25    3.95    3.74   0
   7  -2  26    4.32    3.63   0
   7  -1  10   61.17    4.04   0
   7   1  -4   14.45    4.17   0
   7   2  -8   63.50    7.40   0
   8  -1  13   33.17    4.76   0
   8  -1  14   -2.67    3.33   0
   9   0   8    1.26    4.73   0
   9   1   2   20.56    4.80   0
  -7   3  24    7.02    4.81   0
  -6   1  31    9.05    6.04   0
  -6   1  32   15.63    7.03   0
  -6   5   8    2.63    3.72   0
  -5   0  33   -0.44    9.68   0
  -5   1  16  193.47    6.94   0
  -5   2   9  143.51    5.34   0
  -5   3   5   23.37    3.45   0
  -5   4   3   24.22    4.37   0
  -5   5   2   24.29    4.24   0
  -4   3   0    6.09    2.98   0
  -4   4  -2    4.81    2.98   0
  -4   5  -3   16.08    3.55   0
  -4   6  -3   -0.01    3.57   0
  -3   2  -1  279.25    5.77   0
  -3   5  -7   22.77    3.59   0
  -2   3  -7  278.18    5.50   0
  -2   4  -9  159.89    4.60   0
  -1  -2  25   18.32    3.85   0
  -1   4 -11   80.42    3.73   0
   0  -2  19    0.77    3.68   0
   1  -2  16   91.04    4.31   0
   1   2 -10   23.59    4.00   0
   1   4 -14   74.44    4.67   0
   2  -1   4  537.36    8.79   0
   3   4 -15   76.09    5.21   0
   4  -2  14   17.79    3.10   0
   4   0  -3  317.45    8.05   0
   5   5 -15   16.27    5.43   0
   6  -2  17  140.09    5.29   0
   6  -2  18  156.59    5.03   0
   6  -1   6   11.93    3.71   0
   6   0  -1  104.94    5.18   0
   7  -2  21    7.77    4.25   0
   7  -2  22   10.89    3.66   0
   7  -2  23   11.82    3.58   0
   7  -1   9   47.35    3.92   0
   7   0   1    0.64    3.85   0
   8  -1  12   24.30    4.54   0
   8   0   4   -0.56    3.68   0
   8   1  -2   16.45    4.42   0
   8   2  -6    2.10    5.72   0
   9   1   1    4.80    4.61   0
   9   2  -3    4.45    5.43   0
  -6   1  33    4.74    6.67   0
  -6   1  34   16.48    7.67   0
  -6   3  13  150.57    5.43   0
  -6   4  10    9.75    3.61   0
  -6   5   9   -1.24    3.92   0
  -5   2  10   12.77    4.00   0
  -5   3   6   31.21    4.27   0
  -5   6   3    8.18    3.61   0
  -4   1   9  180.46    5.99   0
  -4   2   4  536.42    7.96   0
  -4   5  -2    1.14    3.27   0
  -4   6  -2    7.95    3.84   0
  -3  -1  21  131.08    9.58   0
  -3   4  -5    5.99    3.65   0
  -3   5  -6    5.59    3.19   0
  -3   6  -6   20.64    3.86   0
  -2   5  -9  113.98    4.27   0
  -2   6  -9    3.45    3.34   0
  -1  -2  24   29.19    4.21   0
  -1  -1  10  366.90   10.95   0
  -1   5 -11    9.06    3.76   0
  -1   6 -11    6.76    3.53   0
   0  -1   7  943.65   14.66   0
   0   5 -13    8.84    3.47   0
   1  -1   5  312.84    7.91   0
   2   3 -13  152.93    5.86   0
   2   5 -15   39.35    4.75   0
   2   6 -15    4.87    3.86   0
   3  -1   3  334.86    7.40   0
   3   2 -11    9.99    5.30   0
   4  -2  13   71.69    3.66   0
   4  -1   3   74.23    4.45   0
   4   1  -8   91.78    8.79   0
   5  -1   4   43.73    3.34   0
   5   4 -14   35.72    6.88   0
   7  -2  19    2.59    3.98   0
   7  -2  20   32.08    3.92   0
   7  -1   8   85.89    4.28   0
   8   0   3   88.62    5.84   0
   9   0   7    0.52    3.75   0
  -6   2  20   37.22    5.25   0
  -6   3  14   90.88    5.67   0
  -6   4  11    2.40    3.56   0
  -6   5  10   16.00    3.87   0
  -5   0  34    0.21    9.43   0
  -5   1  17   29.41    4.96   0
  -4   4  -1  176.01    4.57   0
  -4   6  -1   33.45    4.12   0
  -3   1   4 1594.44   15.08   0
  -3   2   0   84.12    4.48   0
  -3   3  -3   68.99    3.82   0
  -3   5  -5   15.39    4.03   0
  -2  -2  35   12.94    4.78   0
  -2  -2  36    5.79    4.92   0
  -2  -2  37   36.16    5.49   0
  -2  -2  38    9.15    5.17   0
  -2  -2  39   10.90    5.43   0
  -2  -2  40    8.38    5.22   0
  -2  -2  41    5.17    5.50   0
  -2   6  -8   13.23    3.29   0
  -1  -2  23    1.34    3.67   0
  -1   4 -10   21.17    3.91   0
   0  -2  18  169.67    5.23   0
   0   4 -12  209.08    5.29   0
   1  -2  15   22.96    3.19   0
   1   3 -12   25.33    3.50   0
   2  -3  36   23.76    4.49   0
   2  -3  38    8.18    4.39   0
   2  -3  39   14.33    4.73   0
   2  -3  40   28.56    4.96   0
   2  -2  13   81.46    3.87   0
   2   4 -14   13.90    3.83   0
   3  -3  31   15.88    4.77   0
   3  -3  32   23.71    3.64   0
   3  -3  33    4.29    3.67   0
   3  -3  34    4.90    3.15   0
   3  -3  35    3.89    3.58   0
   3  -3  36   15.59    3.95   0
   3  -3  37    6.68    3.81   0
   3  -3  38    3.84    3.73   0
   3   5 -15   33.44    4.69   0
   4  -3  32   -0.93    3.49   0
   4  -3  33   10.71    3.83   0
   4  -3  34   -1.42    3.48   0
   4  -3  35   -0.68    3.62   0
   4  -3  36   33.12    4.37   0
   4   3 -13   39.41    6.47   0
   4   5 -15   86.21    5.81   0
   5  -2  13    0.52    3.29   0
   5   0  -3    0.63    3.75   0
   6  -1   5   36.11    3.52   0
   6   0  -2   76.81    4.91   0
   6   4 -13    0.76    6.99   0
   7  -1   7   36.35    3.70   0
   7   0   0    5.44    3.94   0
   7   1  -5    4.23    4.82   0
   8  -1  10    5.23    3.52   0
   8   3  -9    1.36   10.26   0
   9  -1  14   15.51    4.89   0
   9   0   6   -1.50    3.72   0
   9   1   0   11.38    4.79   0
  -6   2  21   30.06    4.98   0
  -6   4  12   -1.14    3.35   0
  -6   5  11    5.82    4.02   0
  -5   2  11  139.29    5.33   0
  -5   4   5   34.56    3.39   0
  -5   5   4   -2.84    3.20   0
  -4   0  18   98.40    8.02   0
  -4   2   5  308.60    6.67   0
  -4   3   2   51.11    4.21   0
  -4   4   0    8.90    3.13   0
  -4   5  -1    7.22    3.40   0
  -4   6   0    3.53    3.62   0
  -3   4  -4   64.30    3.64   0
  -2  -2  32   19.77    5.02   0
  -2  -2  33  157.03    6.70   0
  -2  -2  34    9.38    4.17   0
  -2  -2  42   10.58    4.73   0
  -2  -1  14  802.32   18.18   0
  -2   5  -8   56.71    3.66   0
  -2   6  -7   13.87    3.95   0
  -1  -2  22   81.81    4.89   0
  -1   5 -10   25.25    3.30   0
  -1   6 -10   33.72    3.99   0
   0  -2  17   -0.21    3.95   0
   0   2  -8 2504.31   18.38   0
   0   5 -12   -1.99    3.34   0
   1   4 -13    5.41    3.10   0
   2  -3  31    5.80    3.50   0
   2  -3  33   17.60    3.65   0
   2  -3  34   16.27    3.78   0
   2  -3  35    0.24    3.46   0
   2  -2  12  447.12    6.79   0
   2  -1   3   76.06    5.12   0
   2   0  -3  157.20    8.52   0
   2   6 -14    8.45    3.74   0
   3  -3  28   77.21    4.17   0
   3  -3  29    4.58    3.23   0
   3  -3  30   -3.89    3.40   0
   3  -2  11   11.00    3.07   0
   3   3 -13    4.03    4.22   0
   4  -3  27    5.55    4.00   0
   4  -3  29   16.12    3.31   0
   4  -3  30   31.73    3.62   0
   4  -2  11  322.53    5.69   0
   5  -3  29    2.23    4.46   0
   5  -3  30   10.75    3.66   0
   5  -3  31    0.30    3.58   0
   5  -3  32   10.67    3.78   0
   5  -2  12  243.28    5.23   0
   5  -1   3   31.46    3.40   0
   6  -2  13   62.00    4.37   0
   6  -1   4    4.28    3.80   0
   6   2 -10  512.50   20.58   0
   7  -2  16   79.09    4.57   0
   7  -2  17   12.11    3.57   0
   8  -2  20   12.80    4.95   0
   8  -2  21   36.83    4.21   0
   8  -1   9    1.81    3.30   0
   8   0   2  101.70    5.05   0
   8   1  -3   37.68    4.80   0
   9  -1  13   -1.36    3.47   0
   9   0   5    2.11    4.54   0
   9   2  -4    1.56    5.26   0
  -6   2  22   16.77    4.89   0
  -6   3  16    6.70    4.49   0
  -6   4  13    0.20    3.27   0
  -6   4  14    4.92    4.30   0
  -5   1  18  575.57   10.38   0
  -5   3   8  130.96    4.66   0
  -5   4   6    3.81    3.16   0
  -5   5   5    8.21    3.59   0
  -4  -1  36    2.90    8.01   0
  -4  -1  37    4.17    7.87   0
  -4  -1  38   13.31    8.40   0
  -4  -1  39    4.65    7.85   0
  -4  -1  40    2.20    8.10   0
  -4   1  10  221.15    6.55   0
  -4   5   0   -0.22    3.47   0
  -4   6   1   34.56    4.34   0
  -3   0  11   -0.29    4.93   0
  -3   5  -4    3.99    3.13   0
  -3   6  -3  133.42    5.69   0
  -2  -2  30   87.46    5.96   0
  -2  -2  31    5.52    3.97   0
  -2   2  -3 1329.15   11.88   0
  -2   5  -7  177.53    4.68   0
  -1  -2  21  354.03    7.61   0
  -1   6  -9   30.42    3.90   0
   0   3 -10    1.46    2.71   0
   0   4 -11   -0.38    3.45   0
   0   6 -11    2.14    3.49   0
   1  -3  33    3.53    4.04   0
   1  -3  34    4.41    4.23   0
   1  -3  35   71.75    5.17   0
   1  -3  36    3.98    4.45   0
   1  -3  37   21.16    4.05   0
   1  -3  38    4.76    3.85   0
   1  -3  39   10.15    3.93   0
   1  -3  40    7.71    4.82   0
   1   5 -13   17.26    3.40   0
   2  -3  27   30.03    4.13   0
   2  -3  29   92.24    4.16   0
   2   5 -14   50.41    4.12   0
   3  -3  25  256.05    6.20   0
   3  -3  27  134.78    4.65   0
   4  -3  25   16.45    3.51   0
   4  -3  26  100.00    4.23   0
   4  -2  10   67.33    3.82   0
   4   0  -4  120.55    5.92   0
   4   4 -14   75.28    5.96   0
   5  -3  26    6.49    3.35   0
   5  -3  28   10.66    3.79   0
   5   5 -14    4.17    5.22   0
   6  -2  12   53.57    4.29   0
   6   1  -7  105.18    6.96   0
   7  -2  15    2.20    3.63   0
   7  -1   5    4.58    4.08   0
   7   0  -1    1.26    3.75   0
   8   0   1    5.64    4.26   0
   8   2  -7   19.08    7.02   0
   9  -1  12   11.29    3.90   0
   9   0   4    1.72    4.35   0
   9   1  -1    8.80    5.22   0
  -6   2  23   12.45    4.95   0
  -6   3  17   26.97    4.01   0
  -6   4  15    2.98    4.11   0
  -6   5  14   12.04    3.98   0
  -5   0  35    2.23    8.87   0
  -5   4   7   16.71    3.28   0
  -5   5   6   31.04    3.81   0
  -4  -1  34    1.89    9.11   0
  -4  -1  35   39.22    9.64   0
  -4   3   3  267.40    5.40   0
  -4   5   1    3.18    3.28   0
  -4   6   2   13.20    3.88   0
  -3   4  -3   43.77    3.35   0
  -3   5  -3   78.19    4.13   0
  -2  -2  29  567.52   10.62   0
  -2   1   1 3001.82   21.65   0
  -2   3  -5  181.69    4.78   0
  -2   4  -6  168.67    4.67   0
  -2   6  -6   20.76    3.56   0
  -1   5  -9  191.14    4.98   0
   0  -2  16  172.37    5.24   0
   0   5 -11   36.92    3.46   0
   1  -3  30   14.67    4.13   0
   1  -3  32    1.97    3.31   0
   1  -1   4  161.19    6.46   0
   1   2  -9  102.66    5.45   0
   1   6 -12   33.20    3.76   0
   2  -3  25   14.29    3.88   0
   2  -3  26    1.00    3.20   0
   2   3 -12   51.72    4.50   0
   2   4 -13   25.35    4.14   0
   2   6 -13    3.73    3.62   0
   3  -3  23    6.25    3.78   0
   3  -2  10    5.18    2.98   0
   3   0  -4    0.36    4.18   0
   4  -3  24  196.70    5.25   0
   5  -3  24   21.40    3.50   0
   5  -3  25   64.23    4.01   0
   5  -2  10   11.95    3.24   0
   5   1  -8  214.69    9.48   0
   6  -3  26   16.57    4.71   0
   6  -3  27   -0.85    3.64   0
   6  -3  28    3.73    3.62   0
   6  -3  29    5.04    3.65   0
   6  -2  11  268.71    6.09   0
   6  -1   3   37.76    3.47   0
   6   0  -3  260.50    6.89   0
   7  -2  14    8.37    3.53   0
   8  -2  18   27.01    4.26   0
   8  -1   7   24.39    4.44   0
   8   1  -4    7.53    4.80   0
   9  -1  11   12.55    3.84   0
  -6   2  24   12.73    4.13   0
  -6   3  18  101.31    4.93   0
  -6   4  16   40.92    4.68   0
  -6   5  15   13.61    4.04   0
  -5   1  19   49.33    4.72   0
  -5   2  13    1.89    4.03   0
  -5   3  10   72.51    4.79   0
  -5   4   8    5.12    3.22   0
  -5   5   8   10.34    4.11   0
  -4  -1  33   26.15   10.43   0
  -4   1  11  228.04    6.62   0
  -4   4   2    0.62    3.07   0
  -4   5   2    3.98    3.44   0
  -4   6   3    1.22    3.61   0
  -3  -1  20    1.44    6.45   0
  -3   4  -2   58.83    3.56   0
  -3   6  -2  245.02    5.92   0
  -2   5  -6   57.02    3.66   0
  -2   6  -5   42.68    3.66   0
  -1   2  -5  108.73    4.76   0
  -1   3  -7 1483.04   11.81   0
  -1   6  -8  136.13    4.75   0
   0  -2  15    0.93    3.49   0
   0  -1   6    0.13    4.44   0
   1  -3  28   36.98    3.72   0
   1  -3  29   10.08    3.34   0
   1  -2  12  524.00    7.94   0
   1   1  -6  364.02   12.18   0
   1   5 -12   85.21    4.19   0
   2  -3  24   30.97    3.42   0
   2  -2  10   31.04    3.31   0
   2   2 -10   28.57    4.37   0
   3  -2   9   14.78    2.97   0
   4  -3  21    3.66    3.19   0
   4  -3  22    3.63    3.07   0
   4  -1   1  172.88    5.34   0
   5  -3  23   20.46    3.57   0
   5  -2   9  137.69    4.58   0
   5   0  -4    1.55    3.81   0
   6  -3  25    5.51    3.71   0
   6  -2  10  525.60    7.68   0
   7  -2  12   13.17    4.10   0
   7  -2  13  105.54    4.37   0
   7  -1   4   16.62    3.45   0
   7   0  -2    0.62    3.78   0
   7   1  -6   78.33    6.22   0
   7   2  -9  160.74   10.68   0
   8  -2  15   15.64    4.59   0
   8  -2  16   49.29    4.29   0
   8  -1   6    4.86    4.19   0
   8   0   0   12.95    4.31   0
   9  -1  10   16.19    3.99   0
   9   0   3    1.84    4.47   0
   9   1  -2   18.24    5.57   0
   9   2  -5   10.01    6.47   0
  -6   2  25    4.74    4.22   0
  -6   3  19   28.97    4.05   0
  -6   3  20   34.45    4.80   0
  -6   4  17   36.27    4.20   0
  -5   0  36    1.51    8.97   0
  -5   1  20   31.52    4.79   0
  -5   2  14  324.10    7.13   0
  -5   5   9   30.77    4.45   0
  -4   2   7  190.33    5.56   0
  -4   4   3   31.70    3.28   0
  -4   5   3   12.58    3.42   0
  -4   6   4   22.42    3.98   0
  -3   2   2 1146.94   10.67   0
  -3   6  -1   17.51    3.76   0
  -2  -2  27   72.77    5.13   0
  -2   4  -5  101.08    3.95   0
  -2   5  -5  105.12    4.07   0
  -2   6  -4   19.86    4.14   0
  -1  -1   9  268.36    9.88   0
  -1   6  -7   62.53    4.04   0
   0  -3  34    1.34    4.54   0
   0  -3  35   15.01    4.56   0
   0  -3  36   -0.03    4.35   0
   0  -3  38    2.40    3.70   0
   0  -3  40    1.70    4.75   0
   0   2  -7    0.32    3.30   0
   0   3  -9  457.98    7.13   0
   0   4 -10    7.01    3.05   0
   0   5 -10   -0.41    3.03   0
   0   6  -9   -0.60    4.31   0
   1  -3  26  147.59    5.45   0
   1   0  -2    0.61    5.36   0
   1   6 -11    4.99    3.54   0
   2  -3  22  373.77    6.48   0
   2   6 -12   19.07    3.99   0
   3  -3  20  237.54    5.18   0
   3  -3  21  264.73    5.29   0
   3  -1   1  497.88    8.30   0
   3   4 -13  328.70    7.79   0
   5  -3  20  121.76    4.59   0
   5  -2   8  400.55    6.78   0
   5   4 -13  181.38    8.68   0
   6  -3  22   25.58    3.91   0
   6  -3  23   67.72    4.49   0
   6  -2   9  148.06    5.20   0
   6  -1   2   42.39    3.64   0
   7  -2  11   30.36    4.28   0
   7  -1   3  118.17    5.09   0
   8  -2  14   10.88    3.61   0
   9  -1   9   58.20    4.66   0
   9   0   2   -1.51    4.46   0
  -6   2  26    7.42    4.16   0
  -6   3  21   15.66    4.56   0
  -6   4  18   20.77    3.91   0
  -6   4  19   11.10    4.67   0
  -5   0  37    0.51    9.15   0
  -5   0  38    0.85    9.80   0
  -5   3  11   24.36    3.55   0
  -4   0  19  215.61   10.21   0
  -4   1  12   35.58    4.66   0
  -4   3   5   68.54    3.67   0
  -4   4   4   53.80    4.01   0
  -4   5   4    4.42    3.77   0
  -4   6   5   63.00    4.49   0
  -3   1   6  873.77   11.86   0
  -3   3   0   21.10    3.26   0
  -3   5  -1   21.41    3.37   0
  -2  -2  26    2.32    4.24   0
  -1   5  -7  147.23    5.08   0
   0  -3  31    8.68    4.23   0
   0  -3  32    1.54    4.23   0
   0  -3  33  201.39    5.82   0
   0   1  -4    0.29    3.98   0
   1  -3  25  162.96    4.95   0
   1   6 -10   33.84    4.58   0
   2  -3  21   50.09    3.45   0
   2  -2   9  260.73    5.51   0
   3  -2   8  248.48    5.35   0
   3   3 -12   90.04    5.54   0
   4  -3  18  115.72    4.22   0
   4  -3  19  174.69    4.67   0
   4   4 -13  219.75    7.44   0
   5  -3  19  109.30    4.22   0
   5   5 -13   34.47    5.00   0
   6  -3  21   18.91    3.58   0
   6  -1   1   20.94    3.91   0
   6   0  -4   10.81    3.74   0
   7  -3  23    5.26    3.53   0
   7  -3  24    8.93    3.62   0
   7  -2  10   70.25    4.67   0
   8  -1   5    4.57    3.21   0
   8   0  -1    0.58    4.36   0
   8   1  -5    6.53    4.82   0
   9  -1   8    0.11    3.53   0
  -6   2  27    2.31    4.18   0
  -6   2  28    5.59    5.02   0
  -6   4  20   23.53    4.79   0
  -5   1  21  117.96    6.12   0
  -5   2  15  140.98    5.39   0
  -5   3  12   29.98    3.71   0
  -4   2   8  142.98    4.85   0
  -4   6   6    9.67    3.77   0
  -3   2   3  899.08    9.73   0
  -3   3   1  426.61    6.80   0
  -3   4   0    4.57    3.60   0
  -3   6   1   12.11    3.58   0
  -2  -2  25   70.69    5.71   0
  -2   1   2 1082.10   13.27   0
  -2   2  -1  121.50    4.60   0
  -2   3  -3   12.15    2.99   0
  -2   6  -3   27.03    3.35   0
  -1  -2  18   20.19    3.91   0
  -1   4  -7  362.27    5.98   0
  -1   6  -6    8.01    3.63   0
  -1   7  -4    1.66    3.54   0
   0  -3  29  395.57    7.78   0
   0  -3  30    4.21    3.41   0
   0   4  -9    1.83    2.76   0
   0   5  -9  148.14    4.72   0
   0   6  -8   16.02    3.60   0
   0   7  -6   -1.59    3.91   0
   1  -3  23  106.04    4.17   0
   2  -3  20    7.65    2.85   0
   2   1  -7  514.06   20.53   0
   2   3 -11   85.06    5.39   0
   2   4 -12    2.50    2.99   0
   2   6 -11   23.31    4.03   0
   3  -2   7  908.26    9.31   0
   4  -1   0   20.31    3.08   0
   4   0  -5  175.33    6.96   0
   5  -3  17   30.19    3.55   0
   5  -3  18    9.10    3.16   0
   5  -1   0   76.79    4.69   0
   5   3 -12   30.76    6.67   0
   6  -3  19   24.39    3.64   0
   7  -3  21   35.04    4.06   0
   7  -3  22    6.75    3.60   0
   7  -2   9  163.41    5.35   0
   7  -1   2    7.68    4.03   0
   7   0  -3    1.95    3.73   0
   8  -2  12   10.88    3.45   0
   8  -1   4   10.17    4.41   0
   9  -1   7    6.90    3.65   0
   9   0   1    0.50    4.38   0
   9   1  -3   17.47    5.38   0
  -6   2  29    4.39    4.48   0
  -6   4  21   12.95    3.93   0
  -6   4  22   16.20    4.76   0
  -5   2  16   69.17    4.57   0
  -5   3  13  160.83    5.42   0
  -5   5  12   17.04    3.89   0
  -4   4   5   10.34    3.03   0
  -4   5   5    9.92    3.51   0
  -4   6   7   31.48    3.88   0
  -3   0  12    1.46    5.08   0
  -3   5   1   25.55    4.08   0
  -3   6   2  227.67    5.52   0
  -2  -2  24  325.82    8.34   0
  -2  -1  13  158.15   10.22   0
  -2   5  -3   32.72    3.34   0
  -2   6  -2   48.85    3.89   0
  -1   2  -4  421.53    7.52   0
  -1   7  -3    8.54    3.82   0
   0  -3  28   -2.74    3.28   0
   0  -2  13   -0.75    3.45   0
   0   3  -8   -0.66    2.70   0
   1  -2  10   21.51    3.27   0
   1   6  -9   33.67    4.42   0
   2  -3  19  262.23    5.28   0
   3  -3  17    8.59    3.27   0
   3  -1   0   44.94    4.53   0
   4  -2   6  671.07    7.69   0
   4   3 -12   20.24    5.34   0
   5  -3  16   36.52    3.80   0
   5  -2   6   32.68    4.10   0
   5   0  -5    1.83    3.69   0
   6  -3  17   21.92    3.56   0
   6   1  -8   97.49    7.36   0
   6   4 -12    0.47    5.56   0
   7  -3  20   76.59    4.68   0
   7  -2   8   67.88    4.58   0
   7   4 -11    6.38    7.46   0
   8  -2  11   96.21    4.73   0
   8   0  -2   97.53    6.27   0
   8   2  -8   29.84    7.71   0
   9  -1   6    5.80    4.72   0
   9   2  -6   15.99    6.90   0
  -6   2  30    9.11    4.60   0
  -6   2  31   20.01    5.50   0
  -6   3  24   72.54    4.68   0
  -6   3  25    1.43    4.43   0
  -6   4  23    9.99    5.10   0
  -5   1  22   43.30    5.21   0
  -5   2  17   73.11    4.66   0
  -5   3  14  112.76    5.14   0
  -5   4  13  195.39    5.69   0
  -5   5  13   32.93    3.91   0
  -4   1  13   90.78    5.12   0
  -4   2   9  289.75    6.08   0
  -4   3   7   30.08    3.09   0
  -4   4   6    2.25    3.01   0
  -4   5   6   40.44    3.61   0
  -4   6   8    0.14    3.53   0
  -3   1   7 2348.24   18.34   0
  -3   3   2  851.63    8.75   0
  -3   6   3  125.61    4.74   0
  -2   3  -2  444.89    6.53   0
  -2   4  -3   51.19    3.42   0
  -2   6  -1   57.07    3.88   0
  -1  -3  38    5.07    4.55   0
  -1  -3  39   10.08    4.59   0
  -1  -3  40   10.35    4.80   0
  -1  -2  17  298.46    7.08   0
  -1   1  -1 1542.56   16.95   0
  -1   3  -5  486.86    7.14   0
  -1   4  -6   38.23    3.44   0
  -1   6  -4   43.02    4.50   0
  -1   7  -2   13.11    3.79   0
   0  -3  26    0.39    3.34   0
   0   4  -8  107.57    4.51   0
   0   5  -8    1.56    2.95   0
   0   6  -7    0.52    3.37   0
   0   7  -5   11.37    3.89   0
   1  -3  21  100.44    3.98   0
   1   4 -10   17.41    3.36   0
   2  -3  18  179.09    4.71   0
   2   5 -11  114.26    4.54   0
   2   6 -10    7.51    3.58   0
   3  -3  16  213.47    4.76   0
   3  -2   6   30.30    3.24   0
   3   4 -12  144.45    5.66   0
   5  -3  15  412.66    6.14   0
   5   5 -12   18.75    5.37   0
   6  -3  16    5.96    3.27   0
   6  -2   6    6.17    3.58   0
   6  -1   0    8.71    3.07   0
   7  -3  17   13.02    4.33   0
   7  -1   1   22.21    3.41   0
   8  -2  10   21.37    3.79   0
   8  -1   3   32.63    4.22   0
   9  -1   5   30.71    5.12   0
   9   0   0    3.31    4.45   0
  -6   2  32    4.82    4.52   0
  -6   2  33    0.18    5.19   0
  -6   3  26   19.22    4.53   0
  -5   1  23  105.42    6.35   0
  -5   3  15  431.08    7.32   0
  -5   4  14   35.95    4.37   0
  -5   5  14    0.57    3.44   0
  -4   0  20    5.72    5.76   0
  -4   4   7   50.40    3.56   0
  -4   6   9    4.15    3.61   0
  -3   6   4   22.03    3.80   0
  -2  -2  23  208.71    7.02   0
  -2   2   0  199.94    5.49   0
  -2   4  -2   29.68    3.16   0
  -2   5  -2   56.28    3.64   0
  -2   6   0  260.73    6.07   0
  -1  -3  34    4.69    4.29   0
  -1  -3  36    4.61    4.10   0
  -1  -3  37   26.73    4.66   0
  -1   0   3    0.42    6.08   0
  -1   7  -1    2.15    3.59   0
   0  -3  24    0.13    3.88   0
   0  -2  12 1308.97   12.60   0
   0  -1   5 1458.01   18.14   0
   0   6  -6  196.28    5.26   0
   0   7  -4    0.07    3.67   0
   1  -3  20   68.94    3.76   0
   1  -2   9  110.32    4.93   0
   1   3  -9  324.24    6.96   0
   1   6  -8  146.49    4.94   0
   2  -3  17   63.19    3.64   0
   2   4 -11  142.14    4.89   0
   3  -4  33   33.04    5.05   0
   3  -4  34    4.35    3.65   0
   3  -3  15   23.19    3.16   0
   3   0  -5    0.89    4.09   0
   3   2 -10    4.58    4.43   0
   4  -4  30    8.83    4.38   0
   4  -4  31    8.44    3.70   0
   4  -4  32   36.98    4.35   0
   4  -3  14   95.84    3.80   0
   5  -3  14  107.44    4.25   0
   6  -3  14   88.76    4.80   0
   6  -3  15   85.95    4.20   0
   6   0  -5   86.41    4.81   0
   7  -3  16   42.48    3.69   0
   7  -2   7   20.96    3.33   0
   7   0  -4   -1.26    3.58   0
   8  -2   9    6.05    3.58   0
   8  -1   2   14.06    4.47   0
   8   1  -6    5.43    4.83   0
   9   1  -4   11.63    5.25   0
  -6   3  28    7.48    4.53   0
  -5   2  18  175.22    5.61   0
  -5   3  16   43.11    4.54   0
  -5   4  15   66.00    4.60   0
  -5   5  15   14.42    3.60   0
  -5   5  16   52.74    5.01   0
  -4   1  14  696.37   10.59   0
  -4   2  10   68.21    4.00   0
  -4   3   8   15.28    2.93   0
  -4   4   8   56.88    4.03   0
  -4   5   8   41.77    3.42   0
  -4   6  10   12.64    3.47   0
  -3  -2  36    2.77    5.73   0
  -3  -2  37    2.06    5.84   0
  -3  -2  38    8.30    5.95   0
  -3  -2  39    0.94    4.98   0
  -3  -2  40    3.53    5.36   0
  -3  -2  41    1.12    5.45   0
  -3   5   3   78.06    3.79   0
  -3   6   5   50.01    4.02   0
  -2   1   3   75.75    5.53   0
  -2   3  -1  124.04    4.68   0
  -2   5  -1  129.53    4.29   0
  -1  -3  32    0.54    4.12   0
  -1  -3  33    2.29    4.23   0
  -1  -2  16   93.97    4.90   0
  -1   2  -3  886.18   10.25   0
  -1   4  -5   31.05    3.26   0
  -1   5  -4   74.86    4.39   0
  -1   7   0   46.46    4.88   0
   0  -3  23  414.04    7.11   0
   0   7  -3   14.15    4.02   0
   1  -3  19  163.87    4.76   0
   2  -4  35    1.23    4.19   0
   2  -4  36    0.60    4.35   0
   2  -3  16   86.21    3.80   0
   2   2  -9  283.15    8.28   0
   3  -4  29    3.11    3.99   0
   3  -4  30    4.94    3.49   0
   3  -4  31   18.07    3.64   0
   3  -4  32   32.33    3.90   0
   3  -3  14  215.48    4.87   0
   3  -2   5  284.00    5.60   0
   3   3 -11   74.61    5.18   0
   3   6 -10    8.74    3.62   0
   4  -4  27    3.23    4.01   0
   4  -4  28    7.02    3.44   0
   4  -4  29    4.97    3.48   0
   4  -3  13   41.33    3.25   0
   4   4 -12   99.71    5.55   0
   5  -4  27    8.44    3.67   0
   5  -4  28    2.56    3.56   0
   5  -4  29    3.97    3.50   0
   5  -2   4  173.10    4.98   0
   5   4 -12  113.94    6.62   0
   6  -3  13  137.65    4.60   0
   6  -2   5   36.55    3.36   0
   6  -1  -1   23.09    3.32   0
   7  -3  15   35.37    3.82   0
   7  -2   6    7.33    3.15   0
   7  -1   0   61.80    3.85   0
   8   0  -3   84.65    5.27   0
   9  -1   4   14.71    4.05   0
   9   0  -1    3.06    4.39   0
  -6   3  29    6.15    3.71   0
  -5   1  24    8.68    4.69   0
  -5   2  19   48.19    4.50   0
  -5   5  17    9.82    3.71   0
  -4   2  11  315.08    6.52   0
  -4   3   9   55.10    3.62   0
  -4   6  11   11.68    3.56   0
  -3  -2  35    1.78    5.72   0
  -3   1   8  520.42    9.33   0
  -3   2   5  269.99    5.66   0
  -3   5   4    3.91    3.35   0
  -3   6   6   21.18    3.50   0
  -2  -2  22   98.95    5.74   0
  -2   6   1   59.47    3.94   0
  -1  -3  30   12.83    4.28   0
  -1  -3  31  107.81    5.54   0
  -1   3  -4    5.51    2.82   0
  -1   6  -2   62.96    3.85   0
  -1   7   1    4.07    4.19   0
   0  -3  22   -1.30    3.66   0
   0   4  -7   -0.14    2.84   0
   0   5  -6    0.74    3.86   0
   0   6  -5    0.28    3.29   0
   0   7  -2    1.59    4.26   0
   1  -3  18   22.75    3.18   0
   2  -4  31   27.23    4.21   0
   2  -4  32   22.27    3.49   0
   2  -4  33   20.78    3.61   0
   2  -4  34    4.91    3.50   0
   2  -2   6   39.94    3.71   0
   2   3 -10  498.84    8.71   0
   2   6  -8   16.92    4.16   0
   3  -4  27   30.58    3.80   0
   3  -4  28   22.07    3.60   0
   3  -3  13    4.60    2.93   0
   3   4 -11   32.11    4.58   0
   4  -4  25    0.54    3.01   0
   4  -4  26   22.24    3.29   0
   4  -2   4  507.63    6.85   0
   4   6 -10   13.58    3.83   0
   5  -4  25   18.21    3.70   0
   5  -4  26    8.74    3.62   0
   5  -3  12   30.65    3.35   0
   5   0  -6    2.70    3.96   0
   6  -2   4    2.11    3.24   0
   7  -3  13  122.83    5.33   0
   7  -3  14  124.57    4.79   0
   7  -2   5   35.84    4.09   0
   8  -2   7   22.53    3.42   0
   8  -1   1    8.83    3.51   0
   9  -2   9   -0.40    4.40   0
   9  -1   3   17.65    4.85   0
  -5   1  25   91.64    6.14   0
  -5   2  20   20.90    4.18   0
  -5   3  17   26.77    3.51   0
  -5   4  17    5.00    3.30   0
  -5   5  18    5.25    3.70   0
  -5   5  19   25.27    4.96   0
  -4   4   9   38.82    3.44   0
  -4   5  10   39.49    3.65   0
  -4   6  13    9.95    3.62   0
  -3  -2  33    8.61    5.56   0
  -3  -2  34    0.49    5.39   0
  -3   3   4   56.62    3.51   0
  -3   4   4   65.43    3.63   0
  -3   5   5   10.25    3.78   0
  -3   6   7    3.27    3.40   0
  -2   2   1  119.00    4.58   0
  -2   3   0  691.10    8.14   0
  -2   5   0  501.61    6.58   0
  -2   6   2   53.96    3.82   0
  -1  -3  28   34.59    4.25   0
  -1  -3  29   11.04    3.91   0
  -1   4  -4   46.61    3.38   0
  -1   5  -3  322.22    5.67   0
  -1   6  -1   35.55    4.10   0
   0  -3  21  195.87    5.61   0
   0  -2  11    2.47    2.91   0
   0   2  -5    1.49    4.06   0
   0   6  -4  104.85    4.44   0
   1  -4  37    0.82    4.45   0
   1  -2   8  131.58    4.75   0
   1   6  -6    7.47    4.25   0
   1   7  -4    3.83    3.88   0
   2  -4  29    2.06    3.36   0
   2  -4  30    0.24    3.44   0
   2   4 -10   15.96    3.21   0
   3  -4  25   22.17    3.52   0
   3  -2   4  277.78    6.01   0
   3   6  -9   11.87    3.82   0
   4  -4  23    5.21    3.25   0
   4  -4  24   16.23    3.22   0
   4   0  -6  157.41    6.97   0
   5  -4  23    8.92    3.40   0
   5  -4  24   20.84    3.74   0
   5  -2   3   74.68    3.67   0
   5   1  -9  266.79   11.31   0
   5   5 -11    8.19    4.51   0
   6  -4  23   17.11    4.53   0
   6  -3  11   11.58    3.45   0
   6  -1  -2   42.71    4.20   0
   6   3 -11   14.75    7.17   0
   7  -3  12   22.09    4.31   0
   7  -1  -1   23.10    3.40   0
   7   0  -5    1.22    3.75   0
   7   1  -8   83.97    6.74   0
   8  -3  14    2.65    4.69   0
   8  -3  15   13.78    4.08   0
   8  -2   6   -1.50    3.48   0
   8   0  -4    1.89    4.76   0
   9   0  -2    2.08    4.27   0
   9   1  -5   32.38    5.70   0
   9   2  -7    4.66    6.95   0
  -5   1  26   57.98    5.41   0
  -5   2  21   50.61    4.35   0
  -5   3  18    8.94    3.30   0
  -5   4  18  119.58    4.77   0
  -5   5  20    4.68    3.87   0
  -4   0  21  185.44    9.43   0
  -4   1  15    2.16    3.71   0
  -4   3  10   60.88    3.74   0
  -4   4  10   61.34    3.65   0
  -4   5  11   16.08    3.65   0
  -4   6  14    5.81    3.64   0
  -3   2   6   28.39    3.89   0
  -3   6   8   12.03    3.72   0
  -2  -2  21  295.57    8.13   0
  -2   6   3   28.21    3.54   0
  -1  -3  27   46.51    4.49   0
  -1  -2  15   20.10    3.82   0
  -1   3  -3  155.20    5.03   0
  -1   7   2   11.08    3.70   0
   0  -3  20    0.42    3.70   0
   0   3  -6    1.13    2.85   0
   0   5  -5 1233.31    9.85   0
   0   7  -1   13.10    4.03   0
   1  -4  33    1.91    4.50   0
   1  -4  34    8.23    4.59   0
   1  -4  35   21.26    4.02   0
   1  -4  36    4.01    3.78   0
   1  -3  16    4.42    2.85   0
   1   2  -7   40.10    4.48   0
   1   4  -8  449.38    6.89   0
   1   7  -3   11.14    3.92   0
   2  -4  28   14.84    3.60   0
   2  -3  13  148.81    4.40   0
   2   6  -7   22.59    4.30   0
   3  -4  23   10.40    4.03   0
   3  -4  24   26.65    3.48   0
   3  -3  11   78.82    3.68   0
   3   5 -10  134.56    4.96   0
   4  -4  21   11.84    4.02   0
   4  -4  22    8.91    3.27   0
   4  -3  10   58.52    3.50   0
   4  -2   3   39.19    3.35   0
   4   3 -11  164.68    7.38   0
   5  -4  21   45.16    3.92   0
   5  -4  22    4.68    3.44   0
   5  -3  10   78.52    3.71   0
   6  -4  21   11.37    4.53   0
   6  -4  22   16.95    3.72   0
   6  -3  10    5.28    3.27   0
   6  -2   3   89.23    4.03   0
   6   4 -11    4.31    5.78   0
   7  -3  11   13.66    3.59   0
   7  -2   4    8.86    3.19   0
   8  -3  13   10.54    3.91   0
   8  -1   0    2.31    3.59   0
   8   1  -7   22.97    5.39   0
   9  -2   8   16.36    4.03   0
   9  -1   2   17.15    3.93   0
  -5   3  19  120.91    4.71   0
  -5   4  19   40.05    3.80   0
  -5   4  20   96.78    5.04   0
  -5   5  21    7.04    3.64   0
  -4   3  11  165.44    4.59   0
  -4   4  11   84.70    3.84   0
  -4   5  12    5.52    3.11   0
  -4   5  13   17.72    4.07   0
  -3  -2  31   36.00    6.35   0
  -3   0  13    0.98    4.89   0
  -3   4   5    1.17    2.98   0
  -3   5   6    6.72    3.03   0
  -3   6   9   10.42    3.53   0
  -2   4   1   27.94    3.73   0
  -2   5   2   64.53    3.86   0
  -2   6   4   13.60    3.56   0
  -1  -3  26  149.46    5.52   0
  -1   2  -2 1439.86   12.90   0
  -1   4  -3  157.34    4.51   0
  -1   6   0    6.22    3.26   0
  -1   7   3   10.64    3.57   0
   0   6  -3    0.43    3.26   0
   0   7   0    1.83    3.69   0
   1  -4  30   49.27    4.72   0
   1  -4  31   49.41    3.98   0
   1  -3  15   75.35    3.98   0
   1  -2   7   40.44    3.67   0
   1   6  -5    9.78    3.48   0
   1   7  -2   15.15    4.63   0
   2  -4  25   15.74    3.28   0
   2  -4  26   34.82    3.68   0
   3   6  -8   11.37    3.67   0
   4  -4  20    9.03    3.21   0
   4   4 -11   77.37    5.10   0
   5  -4  20   88.88    4.37   0
   5  -3   9  109.04    3.99   0
   5  -2   2   46.50    3.33   0
   5  -1  -3   31.26    4.11   0
   5   4 -11   38.09    5.72   0
   6  -3   9    6.97    3.48   0
   6  -2   2   22.76    3.97   0
   6   1  -9   98.54    7.68   0
   7  -3  10   52.28    3.90   0
   7  -2   3    7.76    3.15   0
   7  -1  -2    8.37    3.98   0
   8  -3  12    6.20    3.76   0
   8  -1  -1   11.29    4.41   0
   8   2  -9    6.83    7.88   0
   9  -1   1    6.36    4.69   0
   9   0  -3    0.84    4.99   0
  -5   1  27    6.41    4.61   0
  -5   2  22    1.11    3.69   0
  -5   3  20  117.52    4.73   0
  -5   3  21  264.72    6.79   0
  -4   1  16   16.65    3.67   0
  -4   5  14   20.35    3.93   0
  -3   3   6   20.89    3.81   0
  -3   4   6  177.12    4.53   0
  -3   5   7   17.06    3.46   0
  -3   6  10    9.58    3.62   0
  -2  -2  20   78.27    5.44   0
  -2   3   1  117.67    4.26   0
  -2   6   5   48.02    3.74   0
  -1  -3  25  161.55    5.52   0
  -1  -2  14  348.43    7.69   0
  -1   6   1   32.94    3.53   0
  -1   7   4    5.14    3.55   0
   0  -3  19  100.18    4.28   0
   0  -2  10 2210.44   16.40   0
   0  -1   4    0.20    4.88   0
   0   3  -5 1153.54   10.71   0
   0   4  -5    1.16    2.75   0
   0   5  -4   -2.14    3.04   0
   0   6  -2   80.35    4.04   0
   0   7   1   21.23    3.98   0
   1  -4  28   28.92    4.16   0
   1   1  -5  308.24   11.37   0
   2  -4  23    6.89    3.79   0
   2  -4  24    3.71    2.98   0
   2  -3  12   55.85    3.40   0
   2   3  -9  721.97    9.90   0
   2   4  -9  141.87    4.86   0
   2   6  -6   25.00    4.16   0
   3  -4  20   30.11    4.05   0
   3  -4  21   44.63    3.65   0
   3  -1  -2 1673.28   14.87   0
   3   3 -10  304.91    7.75   0
   3   5  -9   18.42    4.33   0
   4  -4  19    5.29    3.18   0
   4  -1  -3   61.21    4.50   0
   5   3 -11   27.37    6.12   0
   5   5 -10   15.58    4.35   0
   6  -4  18   19.37    3.91   0
   6  -4  19   10.91    3.65   0
   6  -3   8   40.68    4.12   0
   6  -1  -3   35.80    3.40   0
   7  -3   9   32.24    3.57   0
   7   0  -6    1.87    3.73   0
   7   4 -10    8.70    6.83   0
   8  -3  11   43.99    4.27   0
   8  -2   4   21.04    3.62   0
   8   0  -5  128.34    6.58   0
   9  -2   6   14.38    3.85   0
   9   1  -6    6.77    5.75   0
  -5   1  28   38.07    5.14   0
  -5   2  23   12.36    4.09   0
  -5   3  22   71.44    5.17   0
  -5   4  22    9.94    3.48   0
  -3  -2  30   13.77    5.48   0
  -3   4   7   83.49    4.52   0
  -3   5   8    7.59    3.08   0
  -3   6  11    0.01    3.49   0
  -2  -3  37   13.74    5.33   0
  -2  -3  38    9.86    5.28   0
  -2  -3  39    7.10    4.56   0
  -2   4   2   32.40    3.18   0
  -2   6   6   20.48    3.52   0
  -1  -3  24   41.88    4.26   0
  -1   6   2   71.23    3.84   0
   0  -4  36    8.27    4.72   0
   0  -4  37    2.61    4.49   0
   0  -3  18    0.07    2.81   0
   0   6  -1    1.94    3.86   0
   0   7   2    3.18    3.82   0
   1  -4  26  548.58    7.81   0
   1  -3  14  194.71    4.72   0
   1   3  -7 1546.57   13.06   0
   1   7  -1    4.98    3.41   0
   2  -1  -1 3451.86   22.73   0
   3  -3   9   20.00    3.17   0
   4  -4  17   27.07    3.46   0
   4  -4  18    4.29    3.15   0
   4   2 -10   65.70    7.71   0
   5  -4  17    4.71    3.16   0
   5  -3   7  210.87    5.27   0
   5  -2   1    6.89    2.94   0
   5   0  -7    1.70    3.95   0
   6  -2   1  102.10    4.21   0
   6   0  -7  420.33    8.99   0
   7  -3   8   -0.56    4.15   0
   7  -2   2    6.81    3.23   0
   7  -1  -3  115.86    5.10   0
   8  -3  10   72.34    4.41   0
   8  -2   3   18.72    3.57   0
   8  -1  -2   20.07    4.38   0
   9  -2   5   11.09    3.70   0
   9  -1   0    9.87    4.58   0
  -5   1  29   56.57    5.81   0
  -5   4  23   10.35    3.49   0
  -5   4  24   20.23    4.54   0
  -4   0  22  119.98    7.91   0
  -4   1  17   46.39    4.58   0
  -4   2  14   17.64    3.16   0
  -4   5  16   71.66    4.16   0
  -3  -2  29   78.42    7.31   0
  -3   3   7  358.87    5.78   0
  -3   5   9   16.60    3.43   0
  -3   6  12    5.13    3.32   0
  -2  -3  35    2.67    4.70   0
  -2  -3  36   18.32    4.70   0
  -2  -1  12   32.51    7.25   0
  -2   3   2  388.28    6.10   0
  -2   6   7   21.13    3.45   0
  -1  -3  23  114.37    4.95   0
  -1   4  -1   21.98    3.76   0
   0  -4  33    2.29    4.27   0
   0  -4  34    3.37    4.34   0
   0  -4  35    3.32    3.47   0
   0  -3  17   64.29    4.26   0
   0  -2   9   -0.35    3.84   0
   0   5  -3   33.03    3.25   0
   0   7   3   11.53    3.72   0
   1  -4  25   32.55    3.64   0
   1  -3  13   92.18    3.78   0
   1  -2   6   30.18    3.55   0
   1   5  -5  144.10    5.15   0
   1   6  -3  111.63    4.51   0
   2  -4  21  169.49    4.61   0
   2  -3  10  581.43    7.40   0
   2   2  -8   83.20    5.35   0
   2   4  -8  226.17    5.97   0
   2   5  -7  194.46    5.23   0
   2   6  -5   44.56    3.78   0
   3  -4  18   49.32    3.38   0
   3  -3   8   18.47    3.92   0
   3   6  -6   15.01    4.63   0
   4  -3   7   27.85    3.35   0
   4   5  -9   18.87    4.44   0
   4   6  -7   28.71    4.81   0
   5  -4  15   64.30    4.14   0
   5  -4  16   26.72    3.53   0
   5  -1  -4   42.75    4.25   0
   6  -4  15    1.35    4.08   0
   6  -4  16   38.97    4.09   0
   6  -3   7   45.70    3.66   0
   6  -1  -4    6.00    3.73   0
   7  -4  16   12.04    4.25   0
   7  -4  17   -2.01    3.45   0
   7  -3   7   35.95    4.54   0
   7  -2   1    8.50    3.67   0
   8  -3   9    1.21    3.43   0
   8  -2   2    6.75    4.07   0
   8   1  -8   61.23    6.80   0
   9  -2   4    1.50    4.60   0
   9   0  -4    4.24    4.23   0
  -5   1  30   30.13    5.46   0
  -5   2  25   15.24    3.86   0
  -5   4  25   24.41    3.87   0
  -5   4  26    4.68    4.22   0
  -4   2  15  147.29    5.10   0
  -4   3  14   90.86    3.93   0
  -4   4  15   17.86    3.21   0
  -4   5  17    4.31    3.41   0
  -3   1  10  698.97   10.23   0
  -3   5  10  145.54    4.49   0
  -3   6  13   11.14    3.47   0
  -3   6  14    8.74    4.18   0
  -2  -3  33   19.60    4.88   0
  -2  -3  34   15.50    4.66   0
  -2  -2  19  188.76    6.93   0
  -2   2   3 1343.39   12.03   0
  -2   5   5  103.51    4.15   0
  -2   6   8   21.07    3.54   0
  -1  -3  22   30.37    4.13   0
  -1  -2  13  442.83    8.54   0
  -1   3  -1  286.45    5.87   0
  -1   5   1  193.90    4.55   0
   0  -4  31    2.17    4.22   0
   0  -4  32    1.99    3.55   0
   0   3  -4    3.88    3.33   0
   0   5  -2   -0.20    3.44   0
   0   6   0   -2.23    3.06   0
   0   7   4    1.40    3.46   0
   1   2  -6   33.21    4.18   0
   1   4  -6   40.09    3.39   0
   1   7   1    1.45    3.72   0
   2  -4  19   61.73    4.13   0
   3   0  -6    9.63    4.53   0
   3   5  -8    6.18    3.22   0
   4   0  -7  792.13   12.93   0
   5  -4  14   27.25    3.60   0
   5  -3   6   31.75    3.34   0
   5   5  -9   27.21    4.67   0
   6  -4  14    1.18    3.33   0
   6  -2   0   -0.42    3.12   0
   6   5  -9    2.44    4.92   0
   7  -4  15   23.55    3.78   0
   7  -1  -4   15.51    3.89   0
   7   0  -7    4.97    4.39   0
   7   1  -9   47.76    6.66   0
   7   3 -10   50.34    9.76   0
   8  -3   8   15.65    3.99   0
   8  -1  -3   37.18    4.66   0
   8   0  -6   12.01    4.66   0
   9  -1  -1    5.83    3.71   0
   9   2  -8   22.43    9.02   0
  -5   1  31    2.63    4.80   0
  -5   2  26   18.54    3.99   0
  -5   2  27   22.99    4.34   0
  -5   3  25   64.36    4.28   0
  -5   3  26   10.90    4.10   0
  -5   4  27    9.70    3.76   0
  -5   4  28    6.01    4.40   0
  -4   1  18   57.04    4.74   0
  -4   3  15   59.27    4.46   0
  -4   4  16   98.82    4.02   0
  -4   5  18   42.02    3.69   0
  -3  -2  28  114.83    7.87   0
  -3   3   8   14.52    2.91   0
  -3   4   9  352.06    5.84   0
  -3   5  11   19.82    3.29   0
  -3   6  15    6.11    3.55   0
  -2  -3  31    6.14    4.42   0
  -2  -3  32   34.70    4.56   0
  -2   3   3    8.11    3.04   0
  -2   4   4   42.01    3.27   0
  -2   6   9    8.72    3.34   0
  -1   6   4   39.62    3.54   0
   0  -4  29    3.98    3.88   0
   0  -4  30   27.49    3.85   0
   0  -3  16    1.49    2.84   0
   0   4  -3    0.04    3.53   0
   0   6   1   -1.08    3.10   0
   0   7   5   13.34    3.57   0
   1  -4  22  300.68    6.12   0
   1  -4  23   63.99    3.87   0
   1  -3  12   32.17    3.05   0
   1   6  -2   57.90    3.77   0
   1   7   2   14.72    3.93   0
   2  -4  18   21.90    3.15   0
   2   3  -8   62.15    4.44   0
   2   5  -6   72.18    4.55   0
   2   6  -4   14.45    3.35   0
   3  -4  16  462.82    6.23   0
   3  -2   1  294.94    6.01   0
   3   2  -9   15.80    4.61   0
   3   6  -5   45.56    4.95   0
   4  -4  14   68.92    3.60   0
   4  -3   6   55.37    3.50   0
   4  -2   0   34.77    3.42   0
   4  -1  -4  242.87    6.26   0
   4   6  -6   13.72    4.50   0
   5  -3   5   20.91    3.10   0
   5   4 -10   65.95    5.45   0
   6  -4  13    4.27    2.90   0
   6  -3   5   10.21    2.90   0
   6   4 -10    7.58    5.04   0
   7  -4  14   28.80    3.82   0
   7  -3   6    8.44    3.44   0
   7  -2   0    2.15    2.91   0
   8  -3   7    5.30    3.40   0
   8  -2   1   22.36    3.51   0
   9  -2   3    3.92    3.53   0
   9  -1  -2   20.58    4.52   0
   9   0  -5    3.47    4.84   0
   9   1  -7    7.53    5.65   0
  -5   1  32   12.64    5.08   0
  -5   2  28   25.21    4.18   0
  -5   3  27   47.06    4.80   0
  -5   4  29    3.59    3.95   0
  -4   2  16  103.34    4.20   0
  -4   3  16  808.52    8.79   0
  -4   4  17   25.31    3.25   0
  -3   0  14    0.03    4.80   0
  -3   2   9   15.04    3.07   0
  -3   3   9   20.30    3.75   0
  -3   5  12    9.94    3.19   0
  -3   6  16    7.89    3.32   0
  -2  -3  30  105.70    5.85   0
  -2   0   8  324.10   12.37   0
  -2   6  10    6.49    3.41   0
  -1  -3  21   89.23    4.57   0
  -1  -1   7  275.03   10.15   0
  -1   2   0  298.95    6.18   0
  -1   6   5    9.06    3.08   0
   0  -4  27    4.08    4.44   0
   0  -3  15  226.31    5.68   0
   0   5  -1   15.39    2.91   0
   0   6   2   82.88    4.73   0
   0   7   6    2.19    3.32   0
   1  -4  21  217.67    5.06   0
   1  -2   5  122.40    4.68   0
   1   3  -6   52.82    3.80   0
   1   4  -5   28.93    3.69   0
   1   6  -1   32.41    3.66   0
   1   7   3   10.68    4.38   0
   2  -4  17   57.19    3.38   0
   2   4  -7  267.92    6.07   0
   2   6  -3   27.60    4.27   0
   3  -5  28   10.13    4.74   0
   3  -4  14  301.19    5.71   0
   3   5  -7   21.33    4.05   0
   4  -5  25    6.05    4.46   0
   4   3 -10   64.60    5.32   0
   5  -2  -1    1.82    2.77   0
   5  -1  -5   25.87    4.09   0
   6  -4  12    1.34    3.31   0
   6  -3   4   65.59    4.04   0
   6  -1  -5   34.78    4.03   0
   7  -4  12   14.43    4.32   0
   7  -4  13   13.01    3.50   0
   7  -3   5   10.69    3.43   0
   8  -3   6   16.05    3.72   0
   9  -2   2   18.44    3.87   0
  -5   1  33    2.61    4.82   0
  -5   1  34    9.76    5.05   0
  -5   2  29    0.77    3.85   0
  -5   3  28   15.18    3.78   0
  -5   3  29    2.24    4.32   0
  -4   0  23   94.92    7.31   0
  -4   1  19   53.88    4.66   0
  -4   2  17  293.98    6.28   0
  -4   3  17  123.15    5.08   0
  -4   4  18    2.57    2.97   0
  -4   5  21   15.61    3.54   0
  -4   5  22   17.43    4.52   0
  -3  -2  27  101.96    7.61   0
  -3   5  13   30.37    3.33   0
  -3   6  17   10.53    3.43   0
  -2  -3  29  100.84    6.07   0
  -2  -2  18   48.81    4.89   0
  -2   3   4  247.98    5.14   0
  -2   4   5   79.31    3.63   0
  -2   5   7  192.29    4.63   0
  -2   6  11   20.79    3.63   0
  -1  -3  20   68.76    4.39   0
  -1   3   0    9.68    2.85   0
  -1   4   1   18.79    3.05   0
  -1   6   6    6.15    3.14   0
   0  -4  26  158.14    5.60   0
   0   1  -2    0.25    4.08   0
   0   2  -3   -0.04    3.32   0
   1  -4  20   45.54    3.70   0
   1   5  -3  353.89    5.91   0
   1   6   0    9.80    4.13   0
   1   7   4    7.84    4.50   0
   2  -4  16    5.27    2.88   0
   2  -3   8   66.93    3.61   0
   2  -2   2  126.72    4.41   0
   3  -5  26   12.23    4.58   0
   3  -5  27   15.75    3.66   0
   3  -3   6   22.37    3.24   0
   3   6  -4   26.66    4.51   0
   4  -5  23    1.45    4.16   0
   4  -5  24    6.29    3.52   0
   4   4  -9   43.36    4.45   0
   4   6  -5   67.93    5.17   0
   5  -3   4    7.42    3.01   0
   5   0  -8    0.64    3.93   0
   5   5  -8    9.38    4.27   0
   6  -4  11    1.89    3.09   0
   6   0  -8  123.32    6.10   0
   6   5  -8    3.55    4.85   0
   7  -4  11    1.52    4.07   0
   7  -3   4   15.39    3.42   0
   7  -2  -1    6.57    3.15   0
   7  -1  -5    5.87    3.88   0
   8  -3   5    6.22    3.43   0
   8  -2   0   36.76    3.93   0
   8  -1  -4    9.73    4.16   0
   8   0  -7   61.40    5.51   0
   8   3  -9    0.77    9.33   0
   9  -2   1    5.49    4.42   0
   9  -1  -3   17.10    4.68   0
  -5   1  35    6.87    4.92   0
  -5   1  36   18.28    5.99   0
  -5   2  30   27.64    4.39   0
  -5   2  31   10.19    4.14   0
  -4   4  19    4.58    3.09   0
  -4   5  23   -2.36    3.56   0
  -4   5  24    8.15    4.38   0
  -3   2  10    4.52    2.82   0
  -3   4  11   31.30    3.30   0
  -3   5  14   83.45    3.76   0
  -3   6  19   11.60    3.59   0
  -2  -3  28  103.79    5.89   0
  -2   4   6  184.46    4.45   0
  -1  -4  36    5.35    4.44   0
  -1  -4  37    5.19    4.45   0
   0  -4  24   75.72    4.53   0
   0  -3  14   -1.09    2.77   0
   0  -1   3   80.15    5.89   0
   0   4  -2  324.39    5.66   0
   0   5   0    1.56    2.83   0
   0   6   3   -0.69    3.02   0
   1  -3  10   80.47    3.61   0
   2  -5  29   52.20    5.08   0
   2  -4  15   30.12    3.12   0
   2  -3   7  319.04    5.50   0
   2   6  -2   52.83    3.91   0
   3  -5  24   12.73    4.19   0
   3  -5  25    3.12    3.64   0
   3   5  -6    5.06    3.92   0
   4  -5  22   14.38    3.47   0
   4  -3   4  180.95    4.58   0
   4  -1  -5 1249.50   12.73   0
   5  -5  20    6.78    4.22   0
   5  -5  21    3.25    3.42   0
   5  -3   3    5.35    2.91   0
   5  -2  -2   51.08    3.90   0
   6  -4  10    4.36    3.04   0
   6  -3   3   34.20    3.37   0
   6  -2  -2   19.29    3.23   0
   7  -4  10    4.11    3.35   0
   7  -3   3    8.98    4.03   0
   7  -2  -2    8.67    3.85   0
   7   0  -8    3.19    4.37   0
   7   4  -9    5.35    5.61   0
   8  -3   4    6.13    4.08   0
   8  -2  -1   21.99    4.33   0
   9   0  -6   -1.30    4.88   0
  -5   1  37   17.04    5.47   0
  -5   1  38   28.55    6.00   0
  -5   2  32   -0.21    4.03   0
  -5   2  33    5.26    4.97   0
  -5   3  32   10.49    3.78   0
  -5   3  33   34.72    5.11   0
  -4   1  20  107.49    5.34   0
  -4   2  18  190.30    5.09   0
  -4   4  21   15.92    3.95   0
  -4   5  25    3.28    3.79   0
  -3  -2  26  117.05    8.29   0
  -3   5  16    4.77    3.78   0
  -2   1   6 1196.05   14.12   0
  -2   2   5  540.22    7.77   0
  -2   3   5  151.60    4.38   0
  -2   6  13    1.12    3.42   0
  -1  -4  33    2.52    4.27   0
  -1  -4  34    4.40    4.36   0
  -1   6   8  151.58    4.55   0
   0  -4  23    0.08    3.68   0
   0  -2   7    0.46    3.80   0
   0   6   4   97.33    3.86   0
   1  -2   4  446.94    7.49   0
   1   4  -4   46.52    3.46   0
   1   5  -2   49.14    3.46   0
   1   6   1   30.89    3.58   0
   2  -5  27    3.83    3.48   0
   2  -4  14   19.20    3.10   0
   2   2  -7  232.10    7.55   0
   2   3  -7  309.07    6.82   0
   2   4  -6  171.68    4.71   0
   2   5  -4   80.26    4.58   0
   3  -5  23    1.65    3.33   0
   3  -1  -4 1601.78   14.39   0
   3   6  -3  114.51    4.81   0
   4  -5  21   12.70    3.60   0
   4   6  -4   26.19    4.71   0
   5  -5  19   21.67    3.68   0
   5  -4   9    8.32    3.03   0
   5   3 -10   75.95    6.43   0
   5   4  -9    7.02    4.65   0
   6  -4   9    8.79    3.10   0
   6  -1  -6   12.24    3.63   0
   6   1 -10  131.01    9.27   0
   6   3 -10    3.12    5.76   0
   7  -4   9    8.28    3.39   0
   8  -1  -5    6.59    4.27   0
   8   1  -9    1.81    5.26   0
   9  -2   0   11.79    3.58   0
  -5   2  34   23.47    4.82   0
  -5   2  35    6.38    4.49   0
  -4   0  24   47.88    6.11   0
  -4   2  19  115.28    5.14   0
  -4   4  22    4.54    3.26   0
  -3   1  12  779.37   10.66   0
  -3   2  11   11.41    3.05   0
  -2  -3  26    1.32    4.41   0
  -2  -2  17  324.20    8.59   0
  -2   5  10  140.44    4.31   0
  -2   6  14    8.04    3.33   0
  -2   6  15    5.22    3.49   0
  -1  -3  18   22.09    3.79   0
  -1  -2  11  199.52    6.37   0
  -1   4   3  162.41    4.79   0
  -1   6   9   28.24    3.52   0
   0  -4  22  214.22    5.75   0
   0  -3  13  556.43    7.53   0
   0   3  -2    0.66    2.64   0
   0   4  -1   -1.49    2.94   0
   0   6   5   -2.10    3.00   0
   1  -4  17    5.29    2.91   0
   1  -3   9  240.56    5.09   0
   1   7   6    0.94    3.43   0
   2  -5  25    8.67    3.28   0
   2  -5  26   16.35    3.67   0
   2  -4  13   35.24    3.68   0
   2  -3   6   91.21    3.80   0
   2  -2   1  110.75    4.30   0
   3  -5  21   52.58    4.12   0
   3  -5  22   32.80    3.65   0
   3  -4  11   28.53    3.14   0
   3   5  -5   13.35    3.81   0
   4  -5  19    6.66    3.30   0
   4  -4   9   40.20    3.41   0
   5  -5  18   -1.20    3.33   0
   5  -4   8    6.86    3.14   0
   5  -3   2   75.70    3.76   0
   5  -2  -3   77.72    4.42   0
   5  -1  -6   92.10    4.42   0
   5   2 -10   12.29    7.09   0
   5   5  -7   19.90    4.35   0
   5   6  -4    4.70    4.51   0
   6  -4   8   26.40    3.36   0
   6   4  -9    5.02    4.85   0
   6   5  -7    5.82    4.98   0
   7  -4   8    7.77    3.44   0
   7  -3   2    2.29    3.30   0
   7  -2  -3   12.40    3.86   0
   8  -3   3    6.48    3.40   0
   8  -2  -2    2.64    4.29   0
   9  -2  -1    2.48    4.29   0
   9  -1  -4   17.87    4.60   0
   9   1  -8    1.20    5.85   0
  -5   2  36   -0.95    4.31   0
  -4   1  21  245.92    6.84   0
  -4   2  20   22.39    4.01   0
  -4   3  20   71.61    3.89   0
  -4   4  23    5.49    3.11   0
  -4   4  24   13.20    4.00   0
  -3   3  12   85.19    3.66   0
  -3   5  18   39.38    3.69   0
  -2   3   6   91.25    3.81   0
  -2   4   8  248.85    4.88   0
  -2   5  11  113.76    4.20   0
  -2   6  16    6.93    3.46   0
  -1  -4  30   52.31    4.98   0
  -1   3   2  899.99    8.95   0
  -1   5   6   50.94    3.49   0
  -1   6  10   34.83    3.56   0
   0  -4  21   -1.99    3.62   0
   0  -3  12    2.22    3.30   0
   0   2  -2 4031.68   22.49   0
   0   5   2    3.30    2.72   0
   0   6   6  199.48    4.76   0
   1  -5  29   11.10    4.57   0
   1  -5  30   28.57    4.26   0
   1  -5  31   27.97    4.03   0
   1  -4  16    4.93    2.94   0
   1   4  -3  172.68    4.51   0
   2  -5  23   32.92    4.25   0
   2   5  -3   37.13    4.09   0
   3  -5  20   -0.98    2.97   0
   3  -2  -1  298.03    5.80   0
   3   3  -8   15.73    3.80   0
   4  -5  17    4.18    3.32   0
   4  -5  18   45.73    3.88   0
   4  -3   2   39.65    3.29   0
   4   3  -9   49.44    4.91   0
   4   4  -8   53.95    4.67   0
   4   5  -6   38.22    4.50   0
   4   6  -3    1.88    3.59   0
   5  -5  16   44.11    3.90   0
   5  -4   7   15.14    3.14   0
   5  -3   1   63.82    3.42   0
   6  -5  15   13.54    4.23   0
   6  -4   7    5.61    3.06   0
   6  -3   1    7.14    3.18   0
   7  -4   7    6.94    3.37   0
   7  -3   1   10.57    3.43   0
   7   1 -10   51.79    7.05   0
   8  -3   2    1.40    3.37   0
   8   0  -8   83.32    6.17   0
   9   0  -7   -1.94    5.11   0
  -4   0  25    1.96    5.33   0
  -4   3  21    2.80    3.07   0
  -4   3  22    1.76    3.78   0
  -4   4  25   -1.23    3.17   0
  -3  -2  25  249.17   10.42   0
  -3   0  15    0.14    4.22   0
  -3   2  12  163.78    4.85   0
  -3   3  13    6.28    3.45   0
  -3   4  15   87.08    3.93   0
  -2  -3  25   13.93    3.96   0
  -2   2   6   45.38    3.91   0
  -2   3   7  328.20    5.92   0
  -2   5  12  191.15    4.69   0
  -2   6  17   40.22    3.82   0
  -1  -4  28   29.78    4.53   0
  -1  -3  17   49.51    4.18   0
  -1   4   4   54.68    3.34   0
  -1   5   7  160.71    4.40   0
  -1   6  11    7.81    3.21   0
   0  -4  20   39.18    4.24   0
   0   4   0  658.67    7.34   0
   0   5   3   41.59    3.28   0
   0   6   7    2.82    3.01   0
   1  -4  15    2.13    2.69   0
   1  -3   8  317.94    5.83   0
   1  -2   3  872.08    9.98   0
   1   3  -4    2.02    3.24   0
   1   5   0   19.82    3.69   0
   1   6   3   98.87    4.24   0
   2  -5  22    1.65    3.31   0
   2  -4  12    2.22    3.00   0
   2  -1  -3   76.90    5.34   0
   3  -5  18   39.95    3.64   0
   3  -5  19   17.35    3.32   0
   3  -3   3   76.41    3.68   0
   3   6  -1   14.86    4.25   0
   4  -4   7   49.98    3.91   0
   4  -2  -3   35.11    3.85   0
   4  -1  -6 1031.40   11.68   0
   4   0  -8   78.56    5.80   0
   4   6  -2   12.48    4.50   0
   5  -5  15   11.31    3.59   0
   5  -4   6    7.70    3.79   0
   5   1 -10  381.51   16.73   0
   5   5  -6   26.97    4.75   0
   5   6  -3   11.81    4.62   0
   6  -5  14   12.35    3.74   0
   6  -4   6   15.21    3.15   0
   6  -3   0   42.15    4.17   0
   6  -2  -4    1.44    3.70   0
   6  -1  -7  107.22    4.65   0
   6   0  -9  144.63    6.42   0
   7  -4   6    2.71    3.41   0
   7  -2  -4    8.80    3.87   0
   7   0  -9   -0.41    4.37   0
   8  -3   1   24.77    4.51   0
   8  -2  -3   20.99    3.78   0
   8  -1  -6    4.06    3.33   0
   9  -2  -2   15.23    4.63   0
   9  -1  -5   33.02    4.77   0
  -4  -1  33   29.75    9.73   0
  -4   1  22   14.59    3.78   0
  -4   2  21  316.11    6.19   0
  -4   3  23  159.23    5.30   0
  -4   4  27    6.21    3.98   0
  -3   1  13  381.98    7.82   0
  -3   4  16  396.32    5.85   0
  -3   5  20    0.85    2.90   0
  -3   5  21   55.34    3.84   0
  -2  -3  24   30.90    4.14   0
  -2  -2  16  732.71   12.14   0
  -2   1   7  568.32    9.92   0
  -2   6  18   21.54    3.64   0
  -2   6  19   41.16    3.82   0
  -1  -4  27  165.55    6.08   0
  -1   5   8   99.37    4.56   0
  -1   6  12   30.15    3.45   0
   0  -4  19    0.38    3.80   0
   0  -3  11  707.67    8.53   0
   0  -2   6  307.61    6.89   0
   0   3  -1  323.09    5.76   0
   0   4   1    3.05    3.53   0
   0   6   8   18.90    3.79   0
   1  -5  26   10.97    3.48   0
   1  -4  14   89.02    4.19   0
   1   1  -4  160.58    8.71   0
   1   6   4   35.90    3.53   0
   2  -5  20   54.70    4.53   0
   2  -5  21    5.36    3.13   0
   2  -4  11  167.00    4.42   0
   2   5  -2   68.95    3.79   0
   3  -4   8  441.83    5.92   0
   3  -2  -2 1198.00   10.41   0
   3  -1  -5 1267.54   13.22   0
   3   0  -7    1.42    4.65   0
   3   4  -6  160.01    5.42   0
   3   5  -4    1.68    3.00   0
   4  -5  15   82.71    3.96   0
   4  -3   1   61.20    3.59   0
   4   5  -5   11.19    4.05   0
   5  -5  14    4.86    3.61   0
   5  -3   0    7.12    2.86   0
   5  -2  -4  141.39    4.68   0
   5  -1  -7  621.19    8.95   0
   5   0  -9    0.78    4.26   0
   5   4  -8    6.83    4.46   0
   6  -5  13    7.38    3.44   0
   6  -4   5   44.24    3.59   0
   6   5  -6    4.53    4.50   0
   7  -4   5   -1.57    3.98   0
   7  -3   0   15.72    3.39   0
   7  -1  -7   35.70    3.62   0
   7   4  -8   11.06    5.81   0
  -4   2  22  163.28    5.38   0
  -4   3  24  198.64    5.73   0
  -4   4  28   11.24    3.64   0
  -4   4  29    3.81    4.21   0
  -3   4  17   68.41    3.53   0
  -3   5  22   34.38    3.59   0
  -3   5  23    1.25    3.94   0
  -2  -3  23  251.19    6.89   0
  -2   2   7  230.14    5.38   0
  -2   5  14   63.33    3.75   0
  -2   6  20   23.96    3.59   0
  -1  -4  25   33.81    4.36   0
  -1  -4  26  493.98    7.75   0
  -1  -3  16    4.87    2.94   0
  -1  -2  10   17.70    3.76   0
  -1   3   3  140.19    4.26   0
  -1   4   5   22.89    2.95   0
  -1   6  13   14.07    3.34   0
  -1   6  14   93.03    4.73   0
   0  -4  18   30.80    4.00   0
   0   5   4   -0.51    3.01   0
   0   6   9   -1.84    3.59   0
   1  -5  24   -0.16    3.92   0
   1  -5  25   28.74    3.64   0
   1  -3   7 1519.42   11.24   0
   1   5   1  199.07    4.58   0
   1   6   5    7.83    3.15   0
   2  -5  19   71.43    4.03   0
   2  -4  10   16.28    2.85   0
   2  -3   4  249.78    5.13   0
   2   4  -4   44.52    4.18   0
   3  -5  16    4.20    2.97   0
   3   2  -8  217.10    7.74   0
   3   6   0    3.46    3.28   0
   4  -5  13   21.03    3.81   0
   4  -4   6    1.05    2.87   0
   4   4  -7   41.92    4.17   0
   4   6  -1   38.06    5.04   0
   5  -5  12   19.17    3.45   0
   5   6  -2   37.78    5.22   0
   6  -5  12    2.49    3.50   0
   6  -4   4  114.38    4.87   0
   6  -3  -1    8.73    2.86   0
   6  -2  -5   39.17    4.15   0
   6   4  -8   27.21    4.90   0
   7  -4   4   10.96    4.27   0
   7  -3  -1   13.73    3.96   0
   7  -2  -5   34.05    4.01   0
   8  -3   0   48.40    3.93   0
   8  -2  -4   24.83    3.83   0
   8  -1  -7   20.69    4.25   0
   9  -2  -3    5.12    4.54   0
   9  -1  -6   10.61    4.44   0
  -4   0  26   38.55    5.56   0
  -4   2  23  334.27    6.82   0
  -4   3  25   10.78    3.44   0
  -4   4  30    9.05    3.56   0
  -4   4  31   15.95    3.93   0
  -4   4  32   38.02    4.83   0
  -3  -2  24   71.20    7.65   0
  -3   1  14  933.89   11.28   0
  -3   3  15   22.71    3.02   0
  -3   4  18   50.16    3.39   0
  -3   5  24   17.88    3.70   0
  -2   4  11  162.24    4.11   0
  -2   6  22    5.02    3.23   0
  -1  -4  24   95.33    4.86   0
  -1  -1   6  378.52   12.01   0
  -1   5   9  184.42    4.50   0
  -1   6  15   34.77    3.62   0
   0  -5  30    1.77    4.02   0
   0  -5  31   24.78    4.59   0
   0  -5  32   -0.00    3.44   0
   0  -4  17   -1.06    3.70   0
   0  -3  10    0.52    3.28   0
   0  -1   2    0.95    4.83   0
   0   2  -1    0.85    3.17   0
   0   3   0    1.67    2.71   0
   0   5   5 1126.57    8.88   0
   0   6  10   80.33    4.46   0
   1  -5  23   77.91    3.92   0
   1  -4  13    4.66    2.72   0
   1  -2   2 1273.94   11.72   0
   1  -1  -1 1840.63   18.31   0
   1   0  -3    0.30    5.68   0
   1   2  -4  324.59    7.45   0
   1   3  -3  159.88    4.93   0
   1   6   6    7.68    3.22   0
   2  -5  18   16.19    3.15   0
   2  -4   9  179.62    4.52   0
   2   5  -1  115.73    4.24   0
   2   6   3   25.88    3.60   0
   3  -5  15   31.57    3.28   0
   3  -4   7   85.39    3.82   0
   3   6   1   17.08    3.55   0
   4  -5  12    2.50    3.68   0
   4  -4   5   11.54    2.98   0
   4  -3   0    4.72    2.95   0
   4  -2  -4  456.69    6.83   0
   4   2  -9  286.78   10.45   0
   4   5  -4    3.49    3.77   0
   5  -4   4   62.21    3.45   0
   5  -3  -1   57.98    3.38   0
   5   3  -9  128.53    6.95   0
   5   5  -5   10.39    4.09   0
   6  -5  11    9.77    3.34   0
   6  -1  -8  100.46    4.74   0
   8  -3  -1   25.02    4.41   0
   8   0  -9    1.11    4.58   0
   8   1 -10    5.52    6.56   0
  -4   1  24   79.57    4.71   0
  -4   3  27    3.96    3.73   0
  -3  -3  37    4.18    6.40   0
  -3  -3  38    4.01    5.63   0
  -3   4  19   72.41    3.57   0
  -3   4  20   29.13    3.77   0
  -3   5  25    2.37    3.43   0
  -3   5  26   15.69    3.53   0
  -2  -3  22  361.22    7.68   0
  -2  -1  11  180.44   12.36   0
  -2   2   8   86.00    4.32   0
  -2   4  12    2.88    2.90   0
  -1  -4  23   63.50    4.19   0
  -1   2   3  892.40    9.85   0
  -1   3   4    1.13    2.71   0
  -1   5  10   24.19    3.07   0
  -1   6  16    3.86    3.15   0
   0  -2   5    0.04    3.10   0
   0   5   6    2.08    3.85   0
   0   6  11    2.01    3.19   0
   1  -5  21   16.84    3.96   0
   1  -5  22   19.67    3.28   0
   1  -4  12  101.59    3.77   0
   1  -3   6   61.18    3.34   0
   1   4  -1   17.60    3.01   0
   1   5   2   43.14    3.43   0
   2  -5  17   31.14    3.31   0
   2  -3   3   11.14    2.90   0
   2  -2  -1  111.52    4.33   0
   2   2  -6   41.80    4.83   0
   2   3  -5  162.84    5.45   0
   2   6   4   16.42    4.18   0
   3  -5  14   94.85    3.92   0
   3  -4   6  145.76    4.08   0
   3  -2  -3  824.56    8.87   0
   3   4  -5    5.74    3.70   0
   4  -5  11   20.76    3.31   0
   4  -4   4   44.36    3.83   0
   4  -1  -7  683.52    9.52   0
   4   3  -8   14.71    3.99   0
   4   6   0    2.52    3.57   0
   5  -5  10   15.61    3.57   0
   5  -4   3   28.27    3.21   0
   5  -3  -2   75.90    4.13   0
   5   6  -1   20.98    4.09   0
   6  -4   3   31.96    3.55   0
   6  -3  -2   19.44    3.23   0
   6   2 -10  517.99   19.78   0
   6   5  -5    9.40    4.37   0
   7  -4   3   10.77    3.53   0
   7  -3  -2    1.08    3.03   0
   8  -2  -5   59.03    4.10   0
   9  -2  -4    0.37    3.27   0
  -4   0  27  107.15    6.86   0
  -4   1  25   17.52    4.31   0
  -4   2  25    6.71    4.02   0
  -4   3  28   87.95    4.39   0
  -4   3  29   14.96    4.29   0
  -3  -3  36   24.42    5.88   0
  -3   0  16    1.18    4.03   0
  -3   2  15   81.49    4.40   0
  -3   3  17    6.45    3.42   0
  -3   4  21   47.38    4.06   0
  -3   5  28   11.29    3.80   0
  -2  -4  35    2.83    4.88   0
  -2  -4  36    0.92    4.21   0
  -2   0   9  714.94   16.43   0
  -2   3  10  572.82    7.14   0
  -2   4  13   35.33    3.74   0
  -2   5  17   29.35    3.23   0
  -2   5  18   15.64    3.12   0
  -1  -4  22  300.91    6.32   0
  -1  -3  14  229.15    5.90   0
  -1   4   7  267.35    4.93   0
  -1   5  11    7.58    2.92   0
  -1   6  17    2.36    3.28   0
  -1   6  18   11.05    4.25   0
   0  -5  27   10.63    4.26   0
   0  -5  28    1.39    3.48   0
   0  -4  16  276.14    5.50   0
   0  -3   9  639.30    7.94   0
   0   4   3    0.51    2.71   0
   0   6  12   66.02    3.80   0
   1  -5  20    5.96    3.06   0
   1  -4  11   88.41    3.59   0
   1   5   3  346.72    5.57   0
   2  -5  16   32.00    3.36   0
   2  -4   8  241.62    4.95   0
   2   6   5   43.07    4.35   0
   3  -5  12    8.23    3.69   0
   3  -4   5    2.44    3.42   0
   4   4  -6    1.20    3.55   0
   4   5  -3   14.61    4.20   0
   4   6   1   37.09    4.59   0
   5  -5   9   24.89    3.34   0
   5  -1  -8  222.01    6.16   0
   5   4  -7   13.04    3.82   0
   5   5  -4    2.72    4.08   0
   5   6   0   22.93    4.59   0
   6  -5   8    2.35    3.28   0
   6  -4   2   27.12    3.38   0
   6  -3  -3   37.49    4.18   0
   6  -2  -6    7.50    3.16   0
   6   0 -10  124.33    6.27   0
   6   3  -9    6.02    5.50   0
   7  -4   2    2.43    3.21   0
   7  -3  -3   10.60    3.94   0
   7  -2  -6    5.83    3.23   0
   7   0 -10    0.74    4.48   0
   7   3  -9   35.25    7.21   0
   8  -3  -2    0.97    3.28   0
   9  -1  -7   10.30    4.60   0
  -4  -1  34    4.00    7.91   0
  -4   1  26   31.76    4.55   0
  -4   2  26   20.68    4.03   0
  -4   3  30   35.80    3.87   0
  -4   3  31   36.07    4.62   0
  -3  -3  34    1.73    5.35   0
  -3  -3  35    4.29    5.39   0
  -3   1  15  467.58    8.23   0
  -3   3  18   97.18    4.26   0
  -3   4  22   58.47    3.57   0
  -2  -4  33   21.71    4.99   0
  -2  -4  34    3.86    4.30   0
  -2  -3  21   58.70    4.35   0
  -2   4  14   17.84    3.58   0
  -2   5  19   66.78    3.63   0
  -1  -4  21  203.08    5.82   0
  -1   0   4    0.22    6.09   0
  -1   4   8  486.67    6.12   0
  -1   6  19    6.92    3.45   0
   0  -5  25  118.06    5.26   0
   0  -5  26    0.22    3.42   0
   0  -4  15   -1.87    2.82   0
   0   5   7  588.09    6.82   0
   0   6  13    2.07    3.17   0
   1  -5  19   37.24    3.39   0
   1  -3   5  478.08    6.47   0
   1  -2   1  142.25    4.79   0
   1   3  -2  805.86    9.02   0
   1   6   9   26.88    3.93   0
   2  -5  14   61.70    4.18   0
   2  -4   7  255.11    5.06   0
   2  -1  -4  546.19    9.64   0
   2   5   1  130.82    5.04   0
   3  -3   0   16.53    3.12   0
   3  -1  -6  775.95   10.75   0
   3   5  -1   20.35    3.85   0
   3   6   3  124.61    4.53   0
   4  -5   9   20.51    3.38   0
   4  -4   3   30.25    3.01   0
   4  -2  -5  267.54    5.72   0
   5  -5   8    8.83    3.29   0
   5  -4   2   37.64    3.40   0
   5  -3  -3    6.39    3.15   0
   5  -2  -6   25.36    3.28   0
   6  -5   7    1.38    3.23   0
   6  -4   1   25.80    3.32   0
   6   4  -7    7.40    4.49   0
   6   5  -4    9.43    4.27   0
   7  -4   1   -0.08    3.22   0
   7   4  -7    7.52    4.81   0
   8  -3  -3    8.92    4.33   0
   8  -2  -6    0.48    3.38   0
   9  -2  -5   18.13    3.90   0
  -4   0  28  116.48    7.22   0
  -4   2  27   13.89    3.25   0
  -4   2  28    5.75    3.81   0
  -4   3  32    1.53    3.43   0
  -4   3  33    7.72    4.24   0
  -4   3  34    0.95    4.20   0
  -3  -3  33    7.54    5.52   0
  -3  -2  23  133.31    8.66   0
  -3   3  19  115.22    4.65   0
  -3   4  23   10.00    3.24   0
  -3   4  24   20.78    3.89   0
  -2  -4  31   25.19    4.99   0
  -2  -4  32   18.50    4.46   0
  -2  -3  20    7.67    4.08   0
  -2   2   9  253.48    5.39   0
  -2   3  11   94.07    3.69   0
  -2   4  15   28.54    3.73   0
  -2   5  21    4.24    3.55   0
  -1   2   4  431.63    7.08   0
  -1   5  13   12.35    3.18   0
  -1   6  20   17.35    3.63   0
  -1   6  21   16.28    3.49   0
   0  -5  24    1.01    3.94   0
   0  -4  14   69.59    4.12   0
   0  -3   8    0.17    3.10   0
   0   4   4  248.51    4.93   0
   0   5   8   -0.80    2.92   0
   0   6  14  151.76    4.49   0
   1  -4  10   18.13    2.89   0
   1   5   4   63.97    3.63   0
   1   6  10   35.30    3.83   0
   2   4  -2   30.79    3.35   0
   2   6   6   18.54    3.32   0
   3  -4   4   50.40    3.23   0
   3   3  -6   20.72    4.01   0
   3   4  -4   68.32    4.28   0
   3   6   4   25.67    4.29   0
   4  -5   8   40.44    3.52   0
   4  -4   2    0.49    2.68   0
   4   0  -9  266.73    8.73   0
   4   6   2   10.11    3.67   0
   5  -5   7   15.06    3.30   0
   5   6   1   21.54    4.61   0
   6  -5   6    0.61    3.30   0
   6  -4   0   -2.44    3.77   0
   6  -3  -4   65.83    4.09   0
   6  -1  -9  102.21    4.71   0
   7  -3  -4   17.29    3.39   0
   7  -2  -7   21.41    4.06   0
   8   0 -10   22.25    5.24   0
   9  -2  -6   19.00    4.65   0
   9  -1  -8   -1.60    4.99   0
  -4  -1  35   47.75    9.25   0
  -4   0  29   84.37    7.14   0
  -4   1  27   13.91    3.78   0
  -4   2  29   36.43    4.49   0
  -4   3  35   -1.29    3.35   0
  -4   3  36   30.60    4.78   0
  -3  -3  32   23.34    5.81   0
  -3   1  16   48.64    4.10   0
  -3   2  17  197.40    5.38   0
  -3   3  20  238.14    5.64   0
  -3   4  25   25.26    3.39   0
  -3   4  26   85.30    4.63   0
  -2  -4  30    3.17    3.88   0
  -2  -2  14  233.82    7.60   0
  -2   3  12   58.69    3.66   0
  -2   4  16    3.34    3.31   0
  -2   5  22    4.34    2.92   0
  -1  -4  20   47.64    3.57   0
  -1   4   9  448.77    5.90   0
  -1   6  22    1.97    3.30   0
  -1   6  23    9.25    3.48   0
   0  -5  23  322.88    6.30   0
   0   3   2    0.49    2.55   0
   0   4   5   -0.65    3.28   0
   0   5   9  184.43    4.41   0
   0   6  15    3.35    3.19   0
   0   6  16   16.40    4.04   0
   1  -5  17    6.52    2.90   0
   1  -3   4    2.45    2.61   0
   1   4   1   21.12    3.03   0
   1   5   5  139.55    4.08   0
   1   6  11    8.17    3.72   0
   2  -5  12  185.25    5.09   0
   2  -3   1  102.36    3.88   0
   3  -6  19   14.74    3.75   0
   3  -5   9   17.41    3.68   0
   3  -4   3   48.33    3.30   0
   3  -3  -1  438.27    6.16   0
   3   5   0   16.63    3.81   0
   3   6   5   40.93    4.46   0
   4   4  -5   15.07    3.52   0
   4   5  -2    3.68    3.31   0
   4   6   3    3.53    4.31   0
   5  -5   6   33.19    3.43   0
   5  -4   0   25.51    3.84   0
   5  -1  -9  267.74    6.91   0
   5   0 -10    9.06    4.08   0
   5   4  -6    6.89    3.55   0
   5   5  -3   12.97    3.27   0
   5   6   2   35.74    5.22   0
   6  -5   5    9.51    3.41   0
   7   1 -11   35.96    7.74   0
   8  -3  -4    3.98    3.28   0
   8  -2  -7   19.57    4.33   0
   8  -1  -9    0.98    3.63   0
  -4   1  28   39.73    4.29   0
  -4   2  31   37.76    4.26   0
  -3  -3  31   19.20    5.55   0
  -3   4  28   27.18    4.12   0
  -2  -4  29    2.51    3.83   0
  -2  -3  19  267.01    6.81   0
  -2   1   9   92.21    4.50   0
  -2   2  10   27.64    2.99   0
  -2   4  17   54.30    3.86   0
  -2   5  23   26.98    3.63   0
  -2   5  24   48.88    3.87   0
  -1  -5  31   30.69    4.87   0
  -1  -4  19   52.69    3.65   0
  -1  -3  12   34.64    4.00   0
  -1  -2   8  137.77    5.50   0
  -1   4  10   17.31    2.97   0
  -1   5  16   24.36    3.76   0
   0  -5  21  115.87    4.79   0
   0  -5  22   -1.02    2.92   0
   0  -4  13    1.41    2.69   0
   0   5  10    2.11    2.84   0
   0   6  17    0.34    3.24   0
   1  -5  15    3.99    3.50   0
   1  -5  16   25.86    3.20   0
   1   3  -1  270.88    5.49   0
   1   5   6   57.53    3.37   0
   1   6  12   37.14    3.41   0
   2  -6  22    3.64    3.28   0
   2  -4   5   77.94    3.41   0
   2   4  -1   29.20    3.61   0
   2   5   3   30.78    4.06   0
   2   6   8   16.25    3.41   0
   3  -6  17    9.32    3.32   0
   3  -6  18    8.59    3.56   0
   3   4  -3   40.13    4.06   0
   4  -6  14    5.09    4.08   0
   4  -4   1  189.06    4.31   0
   4   3  -7   27.79    4.23   0
   4   5  -1    2.65    4.15   0
   5  -5   5    5.59    3.07   0
   5   3  -8  130.90    6.32   0
   6  -5   4    7.72    4.06   0
   6  -4  -1   21.42    3.28   0
   6  -3  -5   10.76    3.05   0
   6   1 -11  131.77   12.36   0
   6   5  -3    5.21    4.14   0
   7  -4  -1    1.04    3.18   0
   7  -3  -5   13.39    3.18   0
   7  -2  -8   69.71    4.72   0
   8  -3  -5    8.90    4.31   0
   9   1 -10   17.81    7.70   0
  -4  -1  36    3.35    7.40   0
  -4   1  29   11.50    3.75   0
  -4   1  30    9.12    4.40   0
  -4   2  32    1.62    4.06   0
  -4   2  33   22.77    4.14   0
  -4   2  34   26.74    4.13   0
  -3  -3  30   -2.40    5.19   0
  -3  -2  22   17.27    6.54   0
  -3   0  17    1.24    4.02   0
  -3   2  18  380.20    6.22   0
  -3   3  22   22.73    3.79   0
  -3   4  29    1.24    3.19   0
  -3   4  30    1.73    4.11   0
  -2  -4  28   12.11    4.07   0
  -2   3  13  138.41    4.05   0
  -2   4  18   24.30    3.57   0
  -2   5  25    7.46    3.23   0
  -2   5  26   16.52    3.50   0
  -1  -5  29   11.78    4.19   0
  -1  -5  30   28.81    4.65   0
  -1  -4  18   25.75    3.93   0
  -1   1   4  159.05    6.23   0
  -1   2   5  115.80    4.39   0
  -1   5  17    8.12    2.95   0
   0  -5  20   -1.17    3.53   0
   0  -4  12  201.52    4.77   0
   0  -3   7   69.16    3.52   0
   0   4   6  128.59    3.94   0
   0   5  11   43.37    3.43   0
   0   6  18    7.74    3.58   0
   0   6  19    4.73    4.15   0
   1  -5  14   75.46    4.03   0
   1   4   2  772.93    7.92   0
   1   6  13   15.56    3.23   0
   2  -6  20   25.33    3.71   0
   2  -3   0  705.95    7.50   0
   2   2  -5  629.86   10.43   0
   2   6   9    6.75    3.19   0
   3  -6  16    7.28    3.35   0
   3  -5   8    7.85    2.84   0
   3  -4   2   52.49    3.17   0
   3  -3  -2  870.92    8.16   0
   3  -2  -5  262.97    5.36   0
   3   2  -7  922.51   13.97   0
   3   5   1   24.01    3.21   0
   3   6   6   16.36    3.52   0
   4  -6  13    9.36    3.36   0
   4  -4   0   12.60    2.87   0
   4   6   4   25.89    3.67   0
   5  -5   4    0.91    3.01   0
   5  -4  -1   46.02    3.37   0
   5   6   3    6.35    4.05   0
   6  -5   3    9.78    3.92   0
   6  -1 -10  127.20    5.09   0
   6   4  -6   20.18    4.13   0
   7  -4  -2    1.89    3.36   0
   7   0 -11   -0.27    4.78   0
   7   4  -6    3.96    4.82   0
   8   3  -8   16.59    6.89   0
   9  -2  -7    6.77    3.62   0
   9  -1  -9   57.71    5.37   0
   9   0 -10    1.80    5.54   0
  -4   0  31   55.07    5.86   0
  -4   1  31    7.51    4.20   0
  -4   2  36    6.47    4.10   0
  -4   2  37   25.07    4.49   0
  -3   1  17  524.13    8.54   0
  -3   2  19  115.67    4.78   0
  -3   3  23    7.37    2.95   0
  -3   4  31   26.18    3.57   0
  -3   4  32   37.61    3.75   0
  -3   4  33   33.20    4.53   0
  -2  -4  26   35.52    4.69   0
  -2  -4  27   72.42    4.73   0
  -2  -3  18  178.11    5.54   0
  -2   2  11   89.92    3.74   0
  -2   4  19   68.15    3.45   0
  -2   5  27    6.58    3.31   0
  -2   5  28   38.40    3.88   0
  -2   5  29   52.78    4.85   0
  -1  -5  27    9.52    4.03   0
  -1  -5  28   -2.75    4.07   0
  -1  -4  17    7.79    3.61   0
  -1   3   8  357.46    6.10   0
  -1   5  18   15.47    3.05   0
   0  -5  19   21.55    3.27   0
   0  -4  11   -1.11    3.14   0
   0  -2   3   -0.47    3.23   0
   0  -1   1  204.74    7.83   0
   0   1   0   -0.61    4.03   0
   0   2   1    0.83    2.81   0
   0   3   3   18.02    2.82   0
   0   5  12    0.12    2.89   0
   0   6  20    9.01    3.49   0
   1  -5  13   15.28    3.52   0
   1   4   3  160.17    4.80   0
   2  -6  18   26.01    4.32   0
   2  -5  10  150.36    4.08   0
   2  -1  -5 1858.40   16.75   0
   2   4   0   24.53    3.71   0
   2   5   4   70.27    3.64   0
   2   6  10    9.85    3.33   0
   3  -6  14   10.60    4.03   0
   3  -6  15   11.02    3.25   0
   3  -5   7   17.13    3.12   0
   3   3  -5   46.83    4.09   0
   3   6   7    6.69    3.27   0
   4  -6  12   16.04    3.36   0
   4  -5   5   12.97    3.20   0
   4   4  -4   44.37    4.13   0
   4   5   0    5.81    3.98   0
   4   6   5   68.29    4.19   0
   5  -5   3   13.35    3.27   0
   5  -4  -2   36.27    3.91   0
   5  -2  -8  391.58    6.88   0
   5   4  -5   39.69    4.04   0
   5   6   4   -0.17    4.37   0
   6  -3  -6   38.96    3.47   0
   6   0 -11   26.20    5.00   0
   6   5  -2   23.18    4.54   0
   7  -3  -6    8.07    3.22   0
   8  -3  -6   22.06    4.39   0
   8  -1 -10    6.14    3.84   0
   8   0 -11    6.31    5.23   0
  -4  -1  37    2.82    6.81   0
  -4   0  32  109.54    6.91   0
  -4   1  32   19.70    3.91   0
  -4   2  38    6.97    4.28   0
  -4   2  39    3.37    4.34   0
  -3  -3  29    9.51    4.90   0
  -3   2  20   38.54    3.86   0
  -3   3  25  249.95    5.70   0
  -3   4  34    1.15    3.47   0
  -2  -4  25   17.59    4.51   0
  -2   1  10  269.59    6.77   0
  -2   3  15  127.97    4.45   0
  -2   4  20   52.30    3.27   0
  -1  -5  26    8.84    4.19   0
  -1  -3  11  108.04    4.26   0
  -1   5  19   40.86    3.31   0
  -1   5  20    5.91    3.65   0
   0  -5  18    1.31    2.89   0
   0  -3   6    1.98    2.67   0
   0   4   7    1.67    2.67   0
   0   5  13   12.98    3.07   0
   0   6  21    1.90    3.18   0
   0   6  22    9.91    3.33   0
   1  -6  22    5.66    4.06   0
   1  -6  23   10.12    3.48   0
   1  -4   6   43.16    3.72   0
   1  -3   2  791.46    8.20   0
   1   2  -2 1459.90   14.26   0
   1   3   0    9.17    2.69   0
   1   6  16    1.24    3.97   0
   2  -6  17   35.18    3.67   0
   2  -5   9  119.26    3.95   0
   2  -4   3   49.13    3.16   0
   2  -3  -1  124.51    4.00   0
   2   6  11   21.34    3.21   0
   3  -6  13   11.27    3.39   0
   3  -5   6    7.37    3.05   0
   3   0  -8    0.72    4.20   0
   3   4  -2   54.56    3.55   0
   3   5   2   89.76    3.81   0
   3   6   8   13.16    3.32   0
   4  -6  11   13.56    3.34   0
   4  -5   4    0.76    3.00   0
   4  -4  -1  177.34    4.24   0
   4   6   6    7.69    3.45   0
   5  -5   2   20.22    3.96   0
   5  -1 -10  384.35    7.67   0
   5   5  -1   53.46    3.98   0
   6  -4  -3   32.33    3.47   0
   6  -2  -9  145.44    5.34   0
   6   3  -8   43.06    5.60   0
   7  -4  -3   15.06    3.35   0
   7  -2  -9  168.63    5.05   0
   7   3  -8    1.97    5.56   0
   9  -2  -8   26.10    4.65   0
  -4  -1  38   15.13    7.26   0
  -4  -1  39    3.55    7.16   0
  -4  -1  40    1.98    7.50   0
  -4   0  33   44.43    5.96   0
  -4   1  33   28.58    4.27   0
  -4   1  34    4.59    4.44   0
  -4   1  35   45.84    5.36   0
  -3  -3  28   79.30    6.34   0
  -3   1  18  721.80    9.80   0
  -3   2  21   37.18    3.88   0
  -3   3  26  204.15    5.48   0
  -2  -4  24    1.01    4.07   0
  -2  -3  17   62.85    4.22   0
  -2   2  12  461.89    6.75   0
  -2   4  21  160.37    4.15   0
  -2   4  22   62.33    4.14   0
  -1  -5  25   28.79    4.39   0
  -1  -4  16    5.17    2.96   0
  -1  -1   5  309.55   10.84   0
  -1   4  13    6.66    2.72   0
  -1   5  21   14.89    3.16   0
   0  -5  17   27.99    3.27   0
   0  -4  10    6.47    3.00   0
   0   3   4    1.03    2.55   0
   0   4   8  104.78    3.75   0
   0   5  14    2.77    3.00   0
   0   6  23    0.49    3.19   0
   0   6  24   19.22    3.57   0
   1  -6  21   15.55    3.48   0
   1  -5  12   88.18    3.67   0
   1  -2  -1  143.00    4.63   0
   1   4   4   53.66    3.34   0
   1   5   9  197.23    4.49   0
   2  -6  16   10.35    3.17   0
   2  -5   8   51.33    3.33   0
   2   4   1   27.02    3.64   0
   2   6  12   12.02    3.01   0
   3  -6  12    1.62    3.29   0
   3  -5   5    9.14    2.83   0
   3  -4   0    3.88    2.73   0
   3  -2  -6   23.43    2.99   0
   3   5   3   80.93    4.42   0
   3   6   9   11.50    3.35   0
   4  -6  10   12.19    3.41   0
   4  -5   3   15.76    3.16   0
   4  -4  -2    4.73    2.73   0
   4  -1  -9  191.67    5.70   0
   4   2  -8  137.94    7.42   0
   4   3  -6   49.37    4.45   0
   4   4  -3   29.67    3.84   0
   4   6   7   31.40    4.39   0
   6  -5   1   19.26    3.48   0
   6  -3  -7   40.93    3.43   0
   6   4  -5   45.85    4.56   0
   6   5  -1   17.66    4.43   0
   7  -4  -4   14.06    3.31   0
   7  -1 -11   36.99    4.24   0
   7   4  -5    2.99    4.83   0
   8  -3  -7    7.63    3.48   0
   9  -1 -10   14.57    4.52   0
  -4   0  34  189.49    8.12   0
  -4   1  36    4.53    3.80   0
  -4   1  37    5.84    4.67   0
  -4   1  38   17.79    4.91   0
  -4   1  39    1.49    4.83   0
  -4   1  40    0.83    4.62   0
  -3   0  18    1.43    4.12   0
  -3   3  27  138.18    4.40   0
  -3   3  28   77.99    4.58   0
  -2  -4  23    6.36    4.34   0
  -2   0  10  752.13   15.86   0
  -2   4  23    6.89    2.90   0
  -1  -5  23   82.63    5.04   0
  -1  -5  24    1.28    3.15   0
  -1  -4  15    3.27    3.64   0
  -1  -3  10   72.42    3.92   0
  -1   4  14   79.66    3.53   0
  -1   5  23   90.22    3.85   0
   0  -5  16    0.84    2.85   0
   0  -4   9    0.99    3.17   0
   0  -3   5 1046.92    9.64   0
   0   2   2 4210.36   21.43   0
   0   4   9   -1.61    3.36   0
   0   5  15  117.33    3.98   0
   1  -6  19   10.96    4.06   0
   1  -6  20   20.22    3.54   0
   1  -4   5   34.32    3.17   0
   1  -3   1  302.44    5.61   0
   1   5  10   26.32    3.10   0
   1   6  18    8.42    3.41   0
   1   6  19    9.66    4.15   0
   2  -6  14    9.03    3.88   0
   2  -6  15    8.23    3.25   0
   2   3  -2  500.42    7.76   0
   2   6  13    5.01    3.12   0
   2   6  14   10.43    3.87   0
   3  -6  11    2.34    3.30   0
   3  -5   4    3.11    3.00   0
   3   4  -1  118.86    4.66   0
   3   6  10    9.21    3.37   0
   4  -6   8    6.16    4.04   0
   4  -6   9    5.96    3.46   0
   4  -5   2    2.70    3.11   0
   4   6   8    1.94    4.07   0
   5  -5   1   56.26    3.61   0
   5  -4  -4   76.75    4.22   0
   5  -2  -9  142.96    4.44   0
   5   2  -9  144.07    8.65   0
   5   3  -7  192.97    6.83   0
   5   4  -4   68.77    4.53   0
   5   5   0    8.98    3.44   0
   6  -5   0   27.74    3.53   0
   6  -1 -11  132.67    5.38   0
   7  -4  -5    1.50    3.79   0
   7  -3  -8    4.12    3.79   0
   7  -2 -10   76.42    4.71   0
   8  -1 -11   38.97    4.72   0
  -4   0  35  152.41    7.85   0
  -4   0  36  134.89    7.62   0
  -3  -3  27  142.18    7.40   0
  -3  -2  21   38.08    6.76   0
  -3   2  22   16.57    3.00   0
  -3   3  29    8.93    3.14   0
  -3   3  30    2.28    3.76   0
  -2  -3  16   86.50    4.61   0
  -2   4  24    3.21    2.93   0
  -2   4  25   16.85    3.16   0
  -1  -5  22   18.94    4.29   0
  -1  -4  14   91.47    4.38   0
  -1   2   7   44.37    4.06   0
  -1   4  15    2.19    2.81   0
  -1   5  24   -0.37    3.06   0
   0  -5  15   93.13    3.86   0
   0  -2   2 4023.28   21.67   0
   0   3   5  871.79    8.61   0
   0   5  16    2.74    3.13   0
   1  -6  18    6.04    3.33   0
   1  -5  10   22.20    3.07   0
   1   4   5   22.73    2.91   0
   1   5  11    9.17    2.90   0
   1   6  20   21.10    3.66   0
   2  -6  13    2.14    3.08   0
   2  -5   6   64.21    3.45   0
   2  -3  -2  497.26    6.49   0
   2   4   2   33.44    3.92   0
   2   5   7  196.14    4.47   0
   2   6  15    6.33    3.23   0
   3  -6  10    5.04    3.27   0
   3  -4  -1  117.58    3.79   0
   3  -1  -8  508.58    8.86   0
   3   3  -4   63.08    4.44   0
   3   5   4    3.27    3.09   0
   3   6  11    4.13    3.23   0
   4  -6   7   32.87    3.65   0
   4  -5   1    7.89    3.08   0
   4  -4  -3   22.16    2.91   0
   4  -3  -6   50.35    3.21   0
   4   5   2    2.55    3.16   0
   4   6   9    5.51    3.97   0
   5   0 -11    1.30    4.12   0
   5   5   1   52.03    4.74   0
   6  -5  -1   15.60    3.59   0
   6  -4  -5   41.63    3.51   0
   6  -3  -8   39.16    3.39   0
   6  -2 -10  479.05    7.30   0
   6   5   0   30.61    4.55   0
   7   0 -12    0.89    4.75   0
   8  -3  -8   17.26    3.65   0
   8  -2 -10   22.78    3.55   0
   9   0 -11    0.83    4.83   0
  -4   0  37   17.28    5.38   0
  -4   0  38   95.74    7.16   0
  -4   0  39  110.40    7.72   0
  -4   0  40   94.16    7.87   0
  -4   0  41   33.03    6.78   0
  -3  -3  26  192.21    8.27   0
  -3   1  20    2.55    3.46   0
  -3   2  23  131.46    4.31   0
  -3   2  24   69.38    4.35   0
  -3   3  31   22.47    3.38   0
  -3   3  32   27.63    3.56   0
  -3   3  33    4.98    4.01   0
  -2  -4  22   62.03    4.41   0
  -2  -2  12  430.10    9.66   0
  -2   3  18  164.73    4.20   0
  -2   4  26   36.13    3.39   0
  -2   4  27   78.53    4.06   0
  -1  -5  21   18.37    4.27   0
  -1   4  16    5.55    2.79   0
  -1   4  17    4.14    3.28   0
  -1   5  26    9.15    3.24   0
  -1   5  27   10.97    3.28   0
   0  -6  23    1.50    4.08   0
   0  -6  24   21.48    3.80   0
   0  -5  14    1.57    3.02   0
   0  -4   8   95.21    3.69   0
   0  -3   4    0.60    3.19   0
   0   4  10    6.38    2.71   0
   0   5  17   30.36    3.42   0
   0   5  18   -0.61    3.67   0
   1  -6  16    2.71    3.95   0
   1  -6  17    1.92    3.23   0
   1  -2  -2 1460.12   12.34   0
   1   2  -1  148.18    5.73   0
   1   4   6   40.55    3.76   0
   1   5  12   88.30    3.75   0
   1   6  21   12.23    3.42   0
   2  -6  12   12.23    3.08   0
   2  -5   5  107.67    3.87   0
   2  -1  -6 1193.60   13.71   0
   2   5   8   56.22    3.52   0
   2   6  16    9.06    3.28   0
   3  -6   9   12.37    3.17   0
   3  -4  -2   57.92    3.40   0
   3  -3  -5   52.36    3.14   0
   3  -2  -7  881.09    9.05   0
   3   2  -6   26.05    4.46   0
   3   4   0    7.51    3.42   0
   3   5   5   14.12    3.00   0
   3   6  12    4.34    3.31   0
   4  -6   6    8.44    3.48   0
   4   0 -10 1269.57   17.71   0
   4   4  -2    2.63    3.72   0
   4   6  10   13.21    4.07   0
   5  -6   5   21.11    3.73   0
   5  -5  -1   52.29    3.55   0
   5  -1 -11   50.92    4.53   0
   6  -5  -2   21.17    3.53   0
   6  -4  -6   16.62    3.80   0
   6   4  -4  108.29    5.38   0
   7  -4  -6    2.37    3.27   0
   8   0 -12  156.82    8.26   0
  -3   0  19    1.20    4.06   0
  -3   2  25  239.03    5.82   0
  -3   3  34    2.11    3.27   0
  -3   3  35    5.31    3.42   0
  -3   3  36   21.45    3.75   0
  -3   3  37    4.13    4.41   0
  -3   3  38    4.57    4.27   0
  -2  -3  15  133.63    5.51   0
  -2   4  28   13.91    3.26   0
  -2   4  29    3.03    3.22   0
  -2   4  30    3.98    3.93   0
  -1  -5  20    5.42    3.75   0
  -1  -4  13    6.69    2.85   0
  -1  -2   6   31.85    3.40   0
  -1   4  18   25.32    3.51   0
  -1   5  28   -0.87    3.01   0
  -1   5  30   35.20    3.93   0
  -1   5  31   30.68    4.58   0
   0  -6  22    8.73    3.63   0
   0  -5  13    7.35    3.05   0
   0   2   3   -0.02    3.49   0
   0   3   6    4.00    2.71   0
   0   4  11   -0.74    2.68   0
   0   5  19   25.10    3.15   0
   1  -6  15   37.93    4.20   0
   1  -5   8   98.31    3.79   0
   1  -3   0   11.78    2.93   0
   1   5  13   16.04    2.97   0
   1   6  23   10.40    3.38   0
   2  -6  11   18.07    3.28   0
   2  -3  -3    9.22    2.86   0
   2  -2  -5  577.62    7.82   0
   2   3  -1  126.19    4.90   0
   2   4   3   49.36    3.27   0
   2   5   9  142.24    4.68   0
   2   6  18   21.34    4.28   0
   3  -6   8   15.41    3.30   0
   3   5   6    4.94    3.53   0
   3   6  13   14.89    3.38   0
   3   6  14    4.83    4.01   0
   4  -5   0    5.33    3.06   0
   4  -3  -7   27.91    2.92   0
   4  -1 -10  238.22    6.20   0
   4   3  -5   62.25    4.61   0
   4   6  11   11.20    4.09   0
   5  -6   4    0.95    3.44   0
   5  -5  -2   15.54    3.63   0
   5  -2 -10   13.50    3.07   0
   5   4  -3   24.69    3.98   0
   5   5   2   22.57    4.19   0
   6  -3  -9    5.08    2.99   0
   6  -2 -11  279.60    6.31   0
   6   0 -12  296.82    9.48   0
   6   5   1   14.11    4.44   0
   7  -2 -11   28.03    3.59   0
   7   4  -4   15.70    4.31   0
   8  -3  -9   -0.29    3.41   0
   8   3  -7    8.05    5.91   0
  -3  -3  25  271.75    9.12   0
  -3   1  21  135.24    5.15   0
  -3   2  26  124.29    4.94   0
  -2  -5  30   20.79    5.21   0
  -2  -4  20   55.96    4.25   0
  -2   1  12   33.19    3.90   0
  -2   2  15  178.05    5.09   0
  -2   3  20    5.58    2.86   0
  -2   4  31   23.82    3.46   0
  -2   4  32   23.35    3.48   0
  -2   4  33   26.10    4.19   0
  -2   4  34    4.94    3.97   0
  -1  -3   8  356.52    6.78   0
  -1   4  19   58.61    3.29   0
   0  -6  20    9.63    4.07   0
   0  -6  21   -1.23    3.30   0
   0  -5  12    4.17    2.82   0
   0  -4   7    1.34    2.67   0
   0  -2   1    0.58    3.21   0
   0  -1   0    0.10    3.93   0
   0   1   1  167.24    7.03   0
   0   4  12  225.04    4.51   0
   0   5  20    1.44    3.01   0
   0   5  21  106.77    4.56   0
   1  -6  14   90.96    3.98   0
   1  -5   7  145.35    4.57   0
   1   4   7  282.20    5.10   0
   1   5  14   73.55    3.59   0
   2  -6  10    9.21    3.06   0
   2  -5   4   71.03    3.45   0
   3  -6   7    5.88    3.23   0
   3  -3  -6   19.14    3.51   0
   3   3  -3   65.94    4.35   0
   3   4   1  120.05    4.54   0
   3   6  15    6.64    3.42   0
   4  -6   4   20.65    3.73   0
   4  -5  -1    5.28    2.86   0
   4  -4  -5   12.45    2.79   0
   4   4  -1  175.85    5.41   0
   4   5   4    4.25    2.94   0
   4   6  12   16.23    4.46   0
   5  -6   3    9.92    3.33   0
   5  -4  -6    8.61    2.80   0
   5   3  -6   27.94    4.50   0
   6  -5  -3    8.04    3.28   0
   6  -4  -7    3.23    3.22   0
   6  -1 -12  187.62    5.84   0
   6   5   2   23.01    4.46   0
   7  -4  -7   11.21    3.31   0
   7   3  -7   33.38    5.98   0
  -3  -2  20   45.79    7.18   0
  -3   1  22   17.41    3.46   0
  -3   2  27  106.89    4.26   0
  -3   2  28  111.38    4.79   0
  -2  -5  29   52.38    5.03   0
  -2  -4  19   63.21    4.20   0
  -2  -3  14  169.08    5.80   0
  -2   3  21   51.45    3.28   0
  -2   4  35    4.57    3.26   0
  -2   4  36    3.74    3.55   0
  -1  -5  18   13.56    3.16   0
  -1   3  13  100.39    3.57   0
  -1   4  20   49.54    3.25   0
   0  -6  19   -1.47    3.22   0
   0  -5  11   40.52    3.81   0
   0  -4   6  132.33    3.91   0
   0  -3   3   17.57    2.89   0
   0   4  13    2.09    2.57   0
   0   5  22    0.13    3.02   0
   1  -6  13   12.14    3.23   0
   1  -4   2  678.28    7.11   0
   1   4   8  477.94    6.44   0
   1   5  15    4.85    2.83   0
   2  -6   9    6.75    2.99   0
   2  -5   3   26.77    2.90   0
   2  -4  -1   25.98    2.92   0
   2  -3  -4  315.85    5.37   0
   2   6  20   22.49    3.51   0
   2   6  21    5.07    3.20   0
   3  -6   6   21.83    3.42   0
   3  -5   0   17.41    2.95   0
   3  -2  -8  227.24    5.33   0
   3   5   7   15.19    3.02   0
   3   6  16   10.69    3.47   0
   4  -6   3    3.38    3.21   0
   4  -5  -2    1.81    2.80   0
   4  -3  -8   13.24    2.81   0
   4   5   5   10.50    3.70   0
   4   6  13   13.16    3.60   0
   5  -6   2   38.58    3.71   0
   5  -5  -3   14.12    2.99   0
   5  -4  -7   17.98    3.49   0
   5  -2 -11  134.48    4.84   0
   5   4  -2   31.79    3.86   0
   5   5   3    8.09    3.21   0
   6  -5  -4    5.47    3.26   0
   6  -3 -10    5.67    2.95   0
   6   4  -3   29.19    4.02   0
   7  -4  -8   16.46    3.45   0
   7  -2 -12   12.29    4.35   0
   7   4  -3   11.95    4.66   0
   8  -3 -10   87.86    4.49   0
   9   0 -12   -0.23    6.22   0
  -3  -4  33   30.69    6.31   0
  -3  -4  34    3.76    5.28   0
  -3  -3  24   49.85    5.83   0
  -3   0  20    0.98    4.11   0
  -3   2  30   18.14    3.87   0
  -2  -5  27    4.59    4.05   0
  -2  -5  28   39.45    4.62   0
  -2   2  16  675.13    7.92   0
  -1  -5  17    7.31    3.12   0
  -1  -4  11   79.04    3.73   0
  -1  -2   5  114.44    5.32   0
  -1   2   9  105.55    4.09   0
  -1   3  14  229.22    4.90   0
  -1   4  21  188.46    4.43   0
  -1   4  22  306.95    5.11   0
   0  -6  18   11.25    3.37   0
   0  -5  10   -1.73    3.21   0
   0   3   8    1.66    3.15   0
   0   4  14   60.43    3.27   0
   0   5  24    0.76    3.01   0
   0   5  25  120.90    4.75   0
   1  -6  12   31.24    3.42   0
   1  -2  -3  905.79    9.79   0
   1   2   0  277.29    6.82   0
   1   5  16   22.79    3.11   0
   1   5  17   10.19    3.70   0
   2  -5   2   69.73    3.39   0
   2  -4  -2   32.01    3.48   0
   2  -2  -6   41.22    3.75   0
   2   4   5  106.95    4.18   0
   2   6  22    3.23    3.12   0
   3  -4  -4   63.36    3.28   0
   3  -1  -9  310.66    7.18   0
   3   5   8    8.39    2.83   0
   4  -6   2   11.62    3.36   0
   4  -4  -6    1.68    2.63   0
   4  -2 -10   70.67    4.28   0
   4   4   0   10.01    3.77   0
   4   5   6   35.74    4.01   0
   4   6  14    4.46    3.38   0
   5  -6   1   15.65    3.42   0
   5  -5  -4   -1.29    2.82   0
   5   5   4    2.39    3.72   0
   6  -5  -5   13.65    3.36   0
   6  -4  -8   21.95    3.33   0
   6  -2 -12   59.70    4.35   0
   6   5   3    6.78    4.20   0
   7  -1 -13   47.71    4.90   0
   8  -3 -11   47.36    4.82   0
  -3  -4  32   35.69    6.00   0
  -3   1  23    4.27    3.18   0
  -3   2  31   40.89    4.05   0
  -3   2  32   70.90    4.59   0
  -2  -5  26   17.79    3.98   0
  -2  -2  11   81.30    5.36   0
  -2   0  11  574.50   13.45   0
  -2   1  13  173.96    5.71   0
  -2   3  24   30.09    3.34   0
  -2   3  25   12.11    3.60   0
  -1  -5  16   21.34    3.29   0
  -1  -3   7 1439.52   11.86   0
   0  -6  16   11.03    4.16   0
   0  -6  17   -0.20    3.14   0
   0  -4   5    0.04    2.68   0
   0  -3   2    0.81    2.49   0
   0   2   4 3312.00   18.53   0
   0   4  15   -1.25    2.70   0
   0   5  26    0.18    3.11   0
   0   5  27   13.23    3.24   0
   0   5  28    0.83    3.83   0
   1  -6  11    4.86    3.16   0
   1  -5   5  121.89    3.85   0
   1  -4   1   17.83    2.89   0
   1  -3  -2  797.08    8.44   0
   1  -1  -4  160.87    6.19   0
   1   3   4    4.24    3.11   0
   1   4   9  433.94    5.99   0
   1   5  18   16.47    3.22   0
   2  -6   7   14.91    3.03   0
   2  -5   1  134.42    4.62   0
   2   2  -3 1320.75   13.92   0
   2   5  13   23.06    3.74   0
   3  -4  -5    3.22    3.49   0
   3  -3  -7  372.31    5.59   0
   3   3  -2  837.14    9.76   0
   3   5   9   18.43    2.99   0
   3   6  19   13.52    3.41   0
   4  -6   1   39.55    4.32   0
   4   2  -7  184.77    7.41   0
   4   3  -4  175.37    5.48   0
   5  -6   0   24.58    3.40   0
   5  -5  -5   11.43    3.63   0
   5  -4  -8    5.47    2.85   0
   5  -3 -10   79.12    3.88   0
   5  -1 -12   60.03    4.18   0
   5   4  -1   44.05    4.29   0
   6  -4  -9    7.02    3.80   0
   6   2  -9  146.03    9.40   0
   6   4  -2   27.72    4.11   0
   7  -4  -9    8.08    3.21   0
   7   0 -13    0.92    5.15   0
   8  -1 -13   44.09    4.74   0
  -3  -4  30    3.01    5.21   0
  -3  -4  31   19.96    5.18   0
  -3  -3  23    7.16    4.86   0
  -3   1  24    5.38    3.26   0
  -3   2  33    9.16    3.45   0
  -3   2  34   -0.77    3.98   0
  -3   2  35    2.02    3.89   0
  -3   2  36   -0.30    3.94   0
  -3   2  37    2.92    3.85   0
  -3   2  38    8.28    4.00   0
  -3   2  39    4.26    4.02   0
  -3   2  40    5.84    4.06   0
  -3   2  41    0.60    4.26   0
  -2  -5  24   46.85    4.28   0
  -2  -5  25   10.80    3.94   0
  -2  -4  17   58.07    3.98   0
  -2  -3  13  158.74    5.38   0
  -2  -1  10  273.56   16.42   0
  -2   2  18   54.07    3.88   0
  -2   3  26    5.68    2.92   0
  -2   3  27   28.81    3.78   0
  -1  -5  15    3.28    2.83   0
  -1  -1   4  170.07    8.63   0
  -1   2  10   20.62    3.06   0
  -1   3  15   79.75    3.37   0
  -1   4  25   35.60    3.26   0
   0  -6  15   -0.55    3.76   0
   0  -5   9  197.18    4.55   0
   0  -4   4  370.76    5.98   0
   0  -2   0 1261.70   12.16   0
   0   3   9  608.42    6.98   0
   0   4  16  299.48    5.00   0
   0   5  29   89.36    3.92   0
   0   5  31   21.70    3.43   0
   1  -6  10   40.58    3.61   0
   1  -5   4   65.72    3.45   0
   1  -4   0   52.99    3.62   0
   1   5  20    5.97    3.73   0
   2  -6   6   22.34    3.02   0
   2  -4  -3   50.96    3.08   0
   2  -1  -7  474.92    8.88   0
   2   4   6  176.51    4.20   0
   2   5  14   62.84    3.63   0
   3  -6   3  130.09    4.49   0
   3  -5  -2   95.49    3.82   0
   3  -2  -9   15.02    3.36   0
   3   0  -9    6.11    4.78   0
   3   4   3   45.23    3.27   0
   3   5  10  145.39    4.17   0
   4  -6   0    7.57    3.88   0
   4  -5  -4    1.26    2.92   0
   4  -4  -7   42.69    3.10   0
   4  -1 -11  238.05    6.18   0
   4   4   1  172.44    5.31   0
   4   5   7   48.40    3.50   0
   5  -6  -1   24.09    3.60   0
   5  -2 -12  283.44    6.05   0
   5   3  -5   23.07    4.18   0
   6  -5  -6    6.61    3.27   0
   6  -1 -13  218.48    6.29   0
   6   3  -6   39.38    4.96   0
   6   5   4    7.82    3.46   0
   7  -4 -10    9.10    3.90   0
   7  -2 -13  104.82    5.24   0
   7   4  -2    2.68    3.89   0
   8   0 -13   12.76    5.49   0
   8   3  -6   15.35    5.70   0
  -3  -4  29    0.75    5.17   0
  -3   0  21    1.73    3.69   0
  -3   1  25  112.91    4.57   0
  -2  -5  23   29.02    4.11   0
  -2  -4  16    3.46    3.38   0
  -2   1  14  856.49   10.55   0
  -2   2  19  184.04    4.93   0
  -2   3  28  106.32    3.90   0
  -1  -6  22    6.64    4.15   0
  -1  -6  23    8.42    3.51   0
  -1  -5  14   63.07    3.65   0
  -1  -3   6   55.14    3.71   0
  -1   3  16    1.92    2.62   0
  -1   4  27  178.14    4.54   0
  -1   4  28   32.15    3.31   0
  -1   4  29   57.27    4.30   0
   0  -6  14  163.42    4.75   0
   0  -5   8   -0.44    2.87   0
   0  -3   1  423.61    6.24   0
   0   2   5    1.10    3.31   0
   0   4  17    2.50    2.57   0
   0   5  32    0.64    3.08   0
   1  -5   3  342.53    5.66   0
   1  -2  -4  340.57    6.36   0
   1   4  11   94.70    3.70   0
   1   5  21   14.07    3.02   0
   1   5  22   16.90    3.61   0
   2  -6   5   43.72    3.25   0
   2  -5   0  473.41    5.97   0
   2  -2  -7  243.22    5.36   0
   2   1  -5 2012.45   28.98   0
   2   5  15   37.73    3.30   0
   3  -6   2  229.40    5.20   0
   3  -5  -3   78.41    3.66   0
   3  -3  -8   10.89    2.83   0
   3   2  -5  286.71    7.55   0
   3   5  11   23.03    3.12   0
   4  -5  -5   11.49    3.20   0
   4  -4  -8   51.47    3.85   0
   4  -2 -11  350.75    6.43   0
   4   5   8   40.32    3.42   0
   5  -5  -6   27.43    3.32   0
   5  -4  -9    7.71    2.78   0
   5  -3 -11   28.98    3.34   0
   5   2  -8  391.66   11.03   0
   5   4   0   21.28    3.95   0
   5   5   6   27.94    3.29   0
   6  -5  -7    5.38    3.01   0
   6  -4 -10    8.29    3.16   0
   6  -2 -13   52.47    4.31   0
   6   4  -1   20.48    3.84   0
   6   5   5   10.61    4.29   0
   7   3  -6    7.03    4.56   0
   8  -3 -12    1.56    3.63   0
   8   2  -9    8.10    7.43   0
  -3  -4  28   30.03    5.74   0
  -3  -3  22   19.77    5.10   0
  -3  -2  19  115.04    9.22   0
  -3   1  26  221.92    5.81   0
  -3   1  27  147.37    5.49   0
  -2  -5  22    4.32    3.77   0
  -2  -3  12   55.55    4.14   0
  -2   3  30  110.86    4.06   0
  -2   3  31    6.01    3.06   0
  -2   3  32   39.20    4.11   0
  -2   3  33   21.54    4.07   0
  -1  -6  21   12.40    3.59   0
  -1  -5  13   16.49    2.99   0
  -1  -2   4  446.07    8.37   0
  -1   1   7  255.96    6.94   0
  -1   2  11  201.65    4.90   0
  -1   3  17   53.67    3.22   0
  -1   4  31   53.30    3.58   0
  -1   4  32   85.91    4.15   0
  -1   4  33    0.67    3.92   0
   0  -6  13   -2.52    3.17   0
   0  -5   7  673.61    7.17   0
   0  -4   3   -1.82    2.78   0
   0   1   2    0.42    4.07   0
   0   3  10    2.46    2.67   0
   0   4  18   25.08    3.01   0
   0   4  19   -1.18    3.17   0
   1  -6   8  158.83    4.56   0
   1  -4  -1   19.80    2.88   0
   1  -3  -3  146.20    4.22   0
   1   2   1  148.35    5.11   0
   1   4  12  115.20    3.83   0
   1   5  23   91.40    3.84   0
   1   5  24    1.45    3.79   0
   2  -6   4   13.45    3.07   0
   2  -5  -1  129.11    4.01   0
   2  -3  -6   99.87    3.71   0
   2   5  16   32.15    3.43   0
   2   5  17   33.57    3.94   0
   3  -6   1   14.83    3.35   0
   3   4   4   51.45    3.36   0
   3   5  12    4.89    2.80   0
   4   5   9   21.36    3.38   0
   5  -6  -3   14.44    3.37   0
   5  -5  -7   17.18    3.40   0
   5   5   7   13.61    3.34   0
   6  -5  -8    8.48    3.93   0
   6   0 -13   35.83    5.59   0
   6   5   6    1.28    4.11   0
   7  -4 -11    3.97    3.40   0
   7   4  -1    1.30    4.39   0
   8  -1 -14    0.47    4.53   0
  -3  -4  27   34.42    5.27   0
  -3  -1  20    1.91    5.85   0
  -3   0  22    1.17    3.66   0
  -3   1  28   21.36    3.69   0
  -2  -5  21    3.93    3.79   0
  -2  -4  15   29.56    3.76   0
  -2  -2  10   28.73    4.54   0
  -2   2  20   72.26    3.56   0
  -2   3  34   21.73    3.35   0
  -2   3  35    2.79    3.04   0
  -2   3  36   26.81    3.26   0
  -2   3  37   12.60    3.40   0
  -2   3  38    7.52    3.57   0
  -2   3  39   12.32    3.86   0
  -1  -6  19    7.80    4.40   0
  -1  -5  12   89.48    4.43   0
  -1  -4   8  474.04    6.71   0
  -1  -3   5  513.27    7.78   0
  -1   3  18   18.40    2.79   0
  -1   3  19  156.55    4.61   0
  -1   4  34    5.88    3.45   0
  -1   4  35   26.02    3.64   0
  -1   4  36    5.65    3.57   0
  -1   4  37   -0.53    3.56   0
   0  -6  12   56.80    3.76   0
   0  -5   6   -1.50    3.61   0
   0  -2  -1    1.82    3.52   0
   0  -1  -1  252.26    8.20   0
   0   3  11  683.66    7.34   0
   0   4  20   37.19    3.16   0
   1  -6   7   60.08    3.59   0
   1  -5   2   54.79    3.34   0
   1   3   6   62.58    3.32   0
   1   4  13    5.45    2.62   0
   1   5  25   30.05    3.45   0
   1   5  26   14.30    3.38   0
   2  -6   3   27.17    3.21   0
   2   2  -2  132.70    5.49   0
   2   3   2  360.78    6.03   0
   2   5  18   17.18    3.15   0
   3  -6   0    3.31    3.18   0
   3  -5  -4    5.09    2.95   0
   3  -4  -7   76.83    3.53   0
   3  -3  -9   17.97    3.04   0
   3  -2 -10    2.35    3.06   0
   3  -1 -10  721.85   10.06   0
   3   5  13   29.39    3.20   0
   4  -6  -2   14.08    3.27   0
   4  -5  -6   40.54    3.35   0
   4  -4  -9   47.31    3.35   0
   4   0 -11  447.77   11.29   0
   4   5  10   40.01    3.70   0
   5  -6  -4   -3.25    3.22   0
   5  -3 -12   33.48    3.37   0
   5  -2 -13    0.91    3.64   0
   5  -1 -13  124.13    4.99   0
   5   4   1   44.62    3.98   0
   5   5   8    4.90    3.79   0
   6   3  -5    7.79    4.25   0
   6   5   7   -0.04    4.39   0
   7   2  -9  160.45    9.97   0
   8  -3 -13   19.03    3.89   0
   9   0 -13    2.17    6.18   0
  -3  -3  21  256.62    8.50   0
  -3   1  29    9.54    3.72   0
  -3   1  30  205.82    5.84   0
  -2  -5  20   47.55    4.45   0
  -2  -4  14   19.88    3.56   0
  -2  -3  11  104.81    4.80   0
  -2   2  21  278.12    5.40   0
  -2   2  22  107.54    4.65   0
  -1  -6  18    8.84    4.21   0
  -1  -5  11    8.71    3.61   0
  -1   0   5    0.29    5.04   0
  -1   2  12  521.79    7.09   0
  -1   3  20   76.15    4.01   0
   0  -6  11    0.92    3.06   0
   0  -4   2  289.07    5.25   0
   0  -3   0    2.20    2.61   0
   0   3  12   -2.07    3.38   0
   0   4  21   -0.26    2.72   0
   0   4  22  217.32    4.95   0
   1  -6   6    7.97    3.07   0
   1  -5   1  197.01    4.42   0
   1  -4  -2  706.30    7.15   0
   1  -3  -4    3.70    2.71   0
   1   5  27    8.53    3.46   0
   1   5  28   -1.87    3.09   0
   1   5  29    7.00    3.36   0
   1   5  30   30.18    3.66   0
   2  -6   2   55.19    3.56   0
   2  -3  -7  279.61    5.13   0
   2   4   9  176.08    4.60   0
   2   5  19   66.40    3.55   0
   2   5  20   53.78    4.09   0
   3  -5  -5   10.59    3.03   0
   3   5  14   82.44    3.73   0
   4  -5  -7   48.51    3.45   0
   4  -3 -11  175.90    4.42   0
   4  -1 -12   39.13    3.94   0
   4   4   3   34.65    3.98   0
   4   5  11   18.69    3.27   0
   5  -5  -8   12.39    3.18   0
   5  -4 -11   41.08    3.88   0
   5   3  -4    5.81    3.30   0
   5   5   9   29.96    4.09   0
   6  -5  -9    4.33    3.32   0
   6  -1 -14   37.80    4.01   0
   6   4   0    0.50    3.71   0
   7   4   0    1.63    4.46   0
   9  -1 -14   11.50    5.19   0
  -3  -4  25   20.50    4.83   0
  -3   0  23    0.29    3.55   0
  -3   1  32   41.07    4.18   0
  -3   1  33   11.57    3.75   0
  -3   1  42   13.93    4.32   0
  -2  -5  19   69.54    4.46   0
  -2   0  12  400.22   10.72   0
  -2   2  23  219.46    5.35   0
  -1  -6  17    5.25    3.39   0
  -1   1   8  561.90    9.72   0
  -1   2  13  448.30    6.75   0
  -1   3  21  103.85    3.86   0
   0  -6  10   70.37    3.84   0
   0  -5   5 1286.34    9.48   0
   0   4  23   -0.41    2.75   0
   1  -6   5    9.81    3.13   0
   1  -5   0   21.79    3.55   0
   1   3   7 1566.59   11.09   0
   1   4  15    3.57    2.61   0
   1   5  31   27.39    3.63   0
   2  -1  -8  119.50    5.03   0
   2   3   3   11.03    2.76   0
   2   5  21    2.47    2.95   0
   2   5  22    0.94    3.69   0
   3  -6  -2  248.05    5.13   0
   3   3   0   22.96    3.40   0
   3   4   6  147.02    4.18   0
   3   5  15   33.03    3.38   0
   3   5  16    5.57    2.92   0
   4  -6  -4   21.03    3.48   0
   4  -4 -10   67.36    3.43   0
   4   3  -2   43.55    4.01   0
   4   5  12    4.20    3.13   0
   5  -5  -9   28.01    3.34   0
   5   4   2   32.77    4.07   0
   5   5  10   19.97    3.93   0
   6  -5 -10    7.81    3.63   0
   6   5   8    5.97    3.43   0
   7  -4 -13    6.80    4.23   0
   7   3  -5   12.66    4.72   0
   8  -3 -14    0.92    3.44   0
   8   3  -5    7.99    4.88   0
  -3  -4  24   23.93    4.62   0
  -3   0  24    0.63    3.60   0
  -3   1  34   30.56    4.13   0
  -3   1  35   65.69    4.84   0
  -3   1  36   99.13    5.49   0
  -3   1  37  122.46    5.80   0
  -3   1  38   30.51    4.09   0
  -3   1  39   19.61    4.08   0
  -3   1  40   38.29    4.62   0
  -3   1  41    5.79    4.07   0
  -2  -5  18   15.56    3.93   0
  -2  -4  13   33.01    3.77   0
  -2   1  16  486.30    7.82   0
  -2   2  24  346.61    5.83   0
  -1  -6  15   37.65    4.43   0
  -1  -6  16    1.49    3.32   0
  -1  -3   4    2.07    2.57   0
  -1  -2   3  916.23   11.57   0
  -1   3  22   29.10    2.97   0
   0  -6   9   -2.54    2.97   0
   0  -5   4    1.44    2.78   0
   0  -4   1    2.31    2.80   0
   0  -3  -1  339.52    5.66   0
   0   2   7    2.66    3.31   0
   0   3  13  572.90    6.68   0
   0   4  25   -1.01    2.74   0
   0   4  26  171.55    4.50   0
   1  -6   4   39.05    3.39   0
   1  -4  -3  173.55    4.27   0
   1  -3  -5  489.18    6.60   0
   1   4  16    7.61    2.71   0
   2  -6   0  260.02    4.96   0
   2  -5  -4   74.05    3.53   0
   2   5  23   27.56    3.22   0
   3  -6  -3  132.67    4.41   0
   3  -5  -6    6.05    2.85   0
   3  -2 -11   11.14    3.42   0
   3   2  -4  264.89    7.19   0
   3   5  17   11.26    2.98   0
   4  -6  -5   70.90    4.00   0
   4  -3 -12   21.82    2.97   0
   4   2  -6  693.24   11.80   0
   4   4   4   36.63    3.44   0
   4   5  13   16.49    3.19   0
   5  -4 -12  116.50    4.18   0
   5   5  11    7.79    3.78   0
   6  -4 -13   -0.82    3.65   0
   6   4   1   24.36    3.65   0
   6   5   9    0.80    3.32   0
   7  -1 -15   35.87    4.71   0
   7   0 -14   11.59    5.41   0
   7   4   1    2.30    4.36   0
   8  -1 -15    2.61    4.68   0
   8   0 -14   18.84    6.60   0
   9   2  -8   24.24    8.21   0
  -3  -4  23   11.40    4.28   0
  -2  -5  17   35.56    4.07   0
  -2  -4  12   -0.10    3.57   0
  -2   1  17  323.76    6.80   0
  -2   2  25   68.44    3.62   0
  -2   2  26    4.06    3.53   0
  -1  -6  14   93.00    4.84   0
  -1   2  14  326.65    5.68   0
  -1   3  24   44.07    3.30   0
   0  -6   8   17.05    3.24   0
   0  -5   3   40.01    3.21   0
   0  -4   0  699.35    7.62   0
   0  -2  -2 3952.73   20.64   0
   0   3  14    1.66    2.66   0
   0   4  27    0.57    2.87   0
   0   4  28   97.12    3.71   0
   0   4  30   29.74    3.75   0
   1  -5  -1  194.49    4.33   0
   1   0  -4    0.27    5.86   0
   1   3   8  328.87    5.60   0
   1   4  17    6.08    2.71   0
   1   4  18   22.59    2.92   0
   2  -6  -1   61.80    3.57   0
   2   2  -1  120.23    5.06   0
   2   4  12    2.79    3.41   0
   2   5  25    6.08    3.18   0
   2   5  26   15.26    3.28   0
   2   5  27    2.76    3.36   0
   2   5  28   35.68    4.51   0
   3  -6  -4   26.09    4.17   0
   3  -5  -7   18.20    2.93   0
   3   4   8  470.37    6.48   0
   3   5  18   36.52    3.38   0
   4  -6  -6    8.55    4.15   0
   4  -5  -9   18.28    3.08   0
   4  -4 -11   79.58    3.58   0
   4  -2 -13   85.33    4.21   0
   4   4   5   13.37    3.77   0
   4   5  14   14.84    3.25   0
   5   3  -3    5.81    3.40   0
   5   4   3   27.50    3.97   0
   5   5  12   18.46    3.31   0
   6  -5 -11    7.55    3.49   0
   6   3  -4   66.31    5.06   0
   6   4   2   27.95    4.27   0
   6   5  10   14.06    3.24   0
   7  -4 -14   38.20    4.68   0
   7  -3 -15   43.06    4.04   0
  -3  -3  19  124.17    6.80   0
  -3  -2  18  402.88   14.64   0
  -3   0  25    0.22    3.78   0
  -2  -5  16   29.79    4.15   0
  -2   2  27   73.86    3.83   0
  -2   2  28  492.90    7.55   0
  -1  -6  13   11.72    3.84   0
  -1  -5   8   93.73    3.93   0
  -1  -3   3  121.71    4.04   0
  -1   2  15   21.76    3.22   0
  -1   3  26  146.32    4.17   0
  -1   3  27   46.31    3.36   0
   0  -6   7   -3.77    3.05   0
   0  -5   2    0.82    3.07   0
   0  -3  -2    0.28    2.52   0
   0   3  15  172.28    4.28   0
   0   4  31    3.51    2.89   0
   0   4  32    1.15    2.86   0
   0   4  33    1.09    2.95   0
   0   4  34    5.08    3.04   0
   0   4  35    0.79    3.15   0
   0   4  36    8.86    3.41   0
   0   4  37   -2.61    3.38   0
   1  -6   2   63.09    3.46   0
   1  -5  -2   50.99    3.26   0
   1   2   3  882.60   10.40   0
   1   3   9  294.44    5.31   0
   1   4  19   55.35    3.35   0
   2  -6  -2   52.81    4.24   0
   2  -5  -5  105.78    4.06   0
   2  -2  -9  304.61    5.85   0
   2   4  13   36.07    3.09   0
   2   5  29   44.20    3.79   0
   2   5  30   21.36    3.54   0
   3  -4 -10   99.65    3.83   0
   3  -3 -11   75.03    3.36   0
   3  -1 -11  481.02    8.43   0
   3   5  20    3.27    2.98   0
   4  -3 -13   38.96    3.19   0
   4   3  -1   68.93    4.27   0
   4   5  16   69.18    4.11   0
   5  -5 -11    6.68    3.10   0
   5  -4 -13  171.94    4.54   0
   5   5  13   27.81    3.47   0
   6  -5 -12    7.49    3.54   0
   6  -4 -14    2.70    3.09   0
   6  -3 -15   87.85    4.47   0
   6   2  -8  102.83    7.28   0
   6   5  11    9.73    3.61   0
   7  -2 -16   86.27    4.81   0
   7   3  -4   13.52    4.50   0
   7   4   2    6.00    3.86   0
   8   3  -4    4.86    4.70   0
  -3  -1  21  137.56    9.09   0
  -3   0  26    0.56    3.74   0
  -2  -6  22    5.67    4.09   0
  -2  -5  15   40.41    4.10   0
  -2  -3   9  717.13    9.58   0
  -2   1  18   97.89    4.62   0
  -2   2  30   81.57    4.00   0
  -2   2  31    7.44    3.03   0
  -2   2  32   21.35    3.81   0
  -2   2  33  167.06    5.61   0
  -2   2  34   14.64    4.04   0
  -2   2  35   15.05    4.27   0
  -2   2  37   40.05    4.26   0
  -2   2  38    7.31    3.89   0
  -2   2  39   14.16    4.24   0
  -2   2  40    4.40    4.17   0
  -2   2  41    5.55    4.46   0
  -2   2  42    9.40    3.69   0
  -1  -6  12   36.33    3.40   0
  -1  -5   7  159.15    4.91   0
  -1  -4   4   56.40    3.83   0
  -1   3  28   41.00    3.39   0
  -1   3  29   11.24    2.99   0
  -1   3  30   11.95    2.92   0
  -1   3  32    3.04    3.57   0
  -1   3  40   13.21    3.94   0
   0  -6   6  203.08    4.92   0
   0  -4  -1    0.33    2.64   0
   0   2   8 2618.62   15.43   0
   0   3  16   -1.79    2.60   0
   1  -6   1   31.99    3.11   0
   1  -4  -5   32.16    2.99   0
   1   3  10   88.47    4.08   0
   1   4  20   51.87    3.35   0
   1   4  21  198.79    4.55   0
   2  -5  -6   72.31    3.46   0
   2  -3  -9  744.41    7.79   0
   2   3   5  156.36    4.24   0
   2   4  14   17.21    2.86   0
   3  -6  -5   47.85    3.67   0
   3   1  -7 2312.06   36.12   0
   3   3   2  825.15    9.28   0
   3   4   9  340.81    5.71   0
   3   5  23    3.19    3.06   0
   3   5  24   16.50    3.88   0
   4  -6  -7   27.50    3.47   0
   4  -1 -13   97.09    4.79   0
   4   4   6    2.05    2.89   0
   4   5  17    7.87    3.17   0
   4   5  18   43.74    3.61   0
   5  -5 -12   21.49    3.96   0
   5  -2 -15  146.96    5.10   0
   5   2  -7  211.67    8.24   0
   5   4   4   62.47    3.74   0
   5   5  14    3.95    3.14   0
   5   5  15   14.78    4.21   0
   6   0 -14  204.92    9.02   0
   6   4   3   26.23    4.40   0
   6   5  12    5.64    3.30   0
   6   5  13    3.97    4.10   0
   9   0 -14    0.93    7.20   0
  -3  -5  28   15.98    4.97   0
  -3  -4  21   44.61    4.78   0
  -3  -3  18   97.15    6.08   0
  -3   0  27   -0.03    3.23   0
  -3   0  28    0.40    3.80   0
  -2  -6  20   25.13    4.40   0
  -2  -6  21    1.35    4.19   0
  -2  -5  14   62.03    4.25   0
  -2  -4  10   20.23    3.53   0
  -2   0  13 1316.35   17.68   0
  -2   1  19   24.27    3.65   0
  -2   2  36    5.64    3.07   0
  -1  -6  11    5.36    3.10   0
  -1  -5   6   56.88    4.24   0
  -1  -3   2  782.04    8.81   0
  -1  -2   2 1410.94   13.79   0
  -1   2  16   90.07    3.53   0
  -1   3  33    2.83    3.06   0
  -1   3  34   -0.43    3.01   0
  -1   3  35   87.79    3.98   0
  -1   3  36    0.18    3.13   0
  -1   3  37   33.98    3.43   0
  -1   3  38   11.02    3.22   0
  -1   3  39   10.86    3.36   0
   0  -6   5    4.42    3.05   0
   0  -5   1   15.66    2.77   0
   0  -3  -3   22.29    3.38   0
   0  -2  -3    1.02    2.89   0
   0  -1  -2    0.45    3.96   0
   0   3  18    2.25    3.26   0
   1  -7   5    5.38    3.34   0
   1  -6   0    8.86    2.85   0
   1  -5  -3  365.54    5.42   0
   1   1  -1 1884.65   22.22   0
   1   4  22  275.01    5.25   0
   1   4  23   66.54    3.56   0
   2  -1  -9   94.01    4.66   0
   2   4  15   26.14    2.88   0
   3  -6  -6   20.10    3.27   0
   3  -5  -9   16.27    3.11   0
   3  -4 -11   32.01    3.04   0
   3   4  10   81.62    3.79   0
   3   5  25    5.81    3.21   0
   3   5  26   14.09    3.36   0
   3   5  27   16.36    3.64   0
   3   5  28    8.54    4.27   0
   4  -6  -8    2.54    3.19   0
   4  -5 -11   19.99    3.25   0
   4  -2 -14   18.95    3.57   0
   4   3   0    2.81    3.34   0
   4   4   7   43.80    3.45   0
   4   5  19    8.39    3.13   0
   4   5  20   53.05    3.92   0
   5  -3 -15  422.24    6.46   0
   5   3  -2   72.53    4.38   0
   5   4   5   40.18    4.03   0
   6  -5 -13    3.14    3.55   0
   6   3  -3   36.30    4.23   0
   6   5  14   14.10    3.50   0
   7   4   3   14.13    4.17   0
   8  -1 -16   10.50    4.86   0
  -3  -5  26   17.58    4.91   0
  -3  -5  27   20.30    5.07   0
  -3  -4  20   29.35    4.62   0
  -3   0  29    0.19    3.95   0
  -3   0  41    2.46    4.61   0
  -3   0  42   -0.11    4.09   0
  -3   0  43    1.13    4.19   0
  -2  -6  19   37.98    4.67   0
  -2  -5  13   22.79    3.90   0
  -2  -3   8   70.16    4.25   0
  -2  -2   8   83.78    5.38   0
  -2   1  20   63.72    4.32   0
  -1  -4   3  154.51    4.24   0
  -1   1  10  399.48    8.12   0
  -1   2  17  253.35    4.99   0
   0  -6   4  107.09    4.18   0
   0  -5   0    1.88    2.64   0
   0  -4  -2  340.38    5.51   0
   0   2   9    1.20    2.79   0
   0   3  19  103.70    3.63   0
   1  -7   4    8.76    3.57   0
   1  -6  -1   35.40    3.28   0
   1  -3  -7 1155.00    9.64   0
   1  -2  -7   38.07    3.33   0
   1   4  24   92.43    3.95   0
   1   4  25   32.58    3.37   0
   1   4  26  514.38    6.93   0
   1   4  27  190.12    5.22   0
   2  -6  -4   16.18    3.16   0
   2  -2 -10   26.53    2.94   0
   2   2   0  210.96    6.16   0
   2   3   6   90.06    3.63   0
   2   4  16    5.57    2.69   0
   2   4  17   52.49    3.80   0
   3  -6  -7    2.47    3.16   0
   3   0 -10   -0.28    4.59   0
   3   3   3   78.08    4.36   0
   3   4  11   27.94    3.08   0
   4  -6  -9    6.82    3.32   0
   4  -5 -12    2.75    3.71   0
   4   4   8   56.20    3.71   0
   4   5  22   14.81    3.50   0
   4   5  23    5.70    3.88   0
   5  -5 -13   38.64    3.56   0
   5  -1 -15  179.88    6.14   0
   5   4   6    9.73    3.63   0
   5   5  17    7.67    3.38   0
   5   5  18    0.76    3.42   0
   6  -5 -14   16.78    3.44   0
   7  -2 -17   15.85    3.73   0
   7   2  -8   66.27    6.88   0
   7   3  -3    6.73    4.30   0
   7   4   4   14.13    4.31   0
   8   2  -8   28.58    6.71   0
   8   3  -3    6.88    4.77   0
  -3  -5  25    4.63    4.61   0
  -3  -4  19   80.38    5.33   0
  -3  -3  17    6.76    4.68   0
  -3   0  30   -0.67    3.55   0
  -3   0  31    1.48    4.06   0
  -3   0  32    1.60    4.09   0
  -3   0  33   -0.20    3.98   0
  -3   0  34    2.71    4.06   0
  -3   0  35    2.23    4.07   0
  -3   0  36    3.29    4.17   0
  -3   0  37    1.29    4.14   0
  -3   0  38   -1.43    4.26   0
  -3   0  39    2.23    3.84   0
  -3   0  40    1.48    4.05   0
  -2  -6  18   17.79    4.38   0
  -2  -4   9  177.35    5.12   0
  -1  -6   9   32.61    3.33   0
  -1  -3   1  290.92    5.96   0
  -1   2  18   16.69    2.66   0
   0  -6   3   -1.79    3.14   0
   0  -4  -3   -0.86    3.25   0
   0   3  20    1.22    2.90   0
   0   3  21  206.21    5.03   0
   1   3  12   32.90    3.01   0
   1   4  29   52.16    3.60   0
   1   4  32   90.49    4.74   0
   1   4  33    5.73    3.81   0
   1   4  34    7.71    4.08   0
   1   4  35   23.52    4.19   0
   1   4  36    4.46    3.96   0
   1   4  37    4.04    3.89   0
   2  -6  -5   41.01    3.41   0
   2  -5  -8   52.71    3.43   0
   2   4  18   25.06    3.09   0
   3  -6  -8   12.50    3.26   0
   3  -3 -13    6.76    3.27   0
   3  -1 -12  740.45   10.18   0
   3   4  12  136.10    3.87   0
   4  -6 -10   13.35    3.36   0
   4   0 -12  528.99   12.65   0
   4   5  24   12.28    3.30   0
   4   5  25    4.61    3.29   0
   5  -5 -14   -0.95    3.97   0
   5  -3 -16   47.00    3.57   0
   5   3  -1   56.34    4.17   0
   5   5  19   23.58    3.80   0
   5   5  20    2.77    3.49   0
   6  -4 -16   39.22    3.63   0
   6  -1 -16   56.27    5.04   0
   6   4   5   50.93    4.37   0
  -3  -5  23    4.70    4.67   0
  -3  -5  24   12.32    4.13   0
  -3  -1  22   19.91    6.00   0
  -2  -6  16    8.18    4.15   0
  -2  -5  11  116.70    4.84   0
  -2  -3   7  333.35    6.67   0
  -2   1  21   62.51    3.76   0
  -2   1  22   36.60    3.92   0
  -1  -6   8  151.70    4.44   0
  -1  -5   4   71.32    3.75   0
  -1   2  19  107.87    3.75   0
  -1   2  20   88.30    4.06   0
   0  -6   2   75.95    3.62   0
   0  -5  -1   17.62    2.88   0
   0  -3  -4   -0.93    2.49   0
   0  -2  -4 3662.60   19.60   0
   0   1   4   -0.40    3.81   0
   0   3  22    1.41    2.85   0
   0   3  23  428.98    6.29   0
   1  -7   2   15.44    3.51   0
   1  -4  -7  345.36    5.44   0
   1  -3  -8  344.96    5.69   0
   1   3  13   95.84    3.64   0
   2  -6  -6   20.69    3.27   0
   2  -3 -11   92.96    3.70   0
   2   4  19   57.57    3.29   0
   2   4  20   54.99    3.53   0
   3  -5 -11   17.45    3.11   0
   3  -2 -13   82.02    3.85   0
   3   4  13  334.69    5.53   0
   4  -5 -13   14.62    3.34   0
   4  -3 -15   49.56    3.45   0
   4  -2 -15  153.23    5.01   0
   4   3   1   65.78    3.66   0
   5   4   7   12.40    3.04   0
   5   5  21    1.08    3.23   0
   6  -5 -15   17.85    3.52   0
   6   3  -2   19.26    3.78   0
   6   4   6   16.14    4.17   0
   7  -4 -17    3.17    3.39   0
   7   0 -15    0.41    5.77   0
   7   4   5    1.57    4.06   0
   9   2  -7    3.29    6.27   0
  -3  -5  22   32.37    5.12   0
  -3  -4  18   61.87    4.47   0
  -3  -3  16  206.51    7.48   0
  -2  -6  15    8.77    4.17   0
  -2  -5  10  150.02    4.96   0
  -2   1  23  113.66    4.76   0
  -1  -6   7   63.24    3.71   0
  -1  -5   3  347.13    5.81   0
  -1  -4   1   16.54    3.08   0
  -1   1  11  425.44    7.86   0
  -1   2  21  370.21    5.74   0
   0  -7   6    1.14    3.49   0
   0  -6   1   -2.20    2.88   0
   0  -5  -2    3.19    2.68   0
   0  -4  -4  330.77    5.39   0
   0   2  11    2.49    2.78   0
   0   3  24   -0.52    2.76   0
   0   3  25  115.01    3.81   0
   1  -7   1    2.58    3.16   0
   1  -6  -3  113.65    4.07   0
   1  -5  -6   43.74    3.31   0
   1   3  14  212.57    4.53   0
   2  -6  -7   20.06    3.29   0
   2  -4 -11  170.11    4.75   0
   2   1  -4  565.06   14.36   0
   2   4  21  164.87    4.40   0
   2   4  22   67.44    3.56   0
   2   4  23    4.93    3.67   0
   3  -6  -9    9.96    3.29   0
   3  -5 -12   10.33    3.70   0
   3  -4 -13  359.71    5.51   0
   4  -4 -15   14.53    3.01   0
   4   4  11   82.26    3.81   0
   5  -5 -15   12.99    3.31   0
   5   2  -6   29.06    4.83   0
   5   4   8    4.48    2.87   0
   6   2  -7   81.69    6.17   0
   6   4   7    3.34    4.11   0
   7  -2 -18   11.68    3.81   0
   7  -1 -17   69.49    5.66   0
   7   3  -2    2.78    3.50   0
   7   4   6    1.61    4.16   0
   8  -2 -18   36.97    4.79   0
   8   3  -2    1.54    3.99   0
  -3  -4  17   75.59    4.71   0
  -2  -6  14    7.20    4.08   0
  -2  -5   9  137.09    4.85   0
  -2  -4   7  270.47    6.04   0
  -2  -3   6   93.08    4.65   0
  -2   1  43    6.07    4.21   0
  -1  -6   6    5.80    3.21   0
  -1   2  23    2.13    3.20   0
   0  -7   5    9.14    3.70   0
   0  -6   0    4.92    2.83   0
   0  -5  -3   36.68    3.17   0
   0   2  12 1315.15   10.86   0
   0   3  26   -1.62    2.81   0
   0   3  27  257.90    4.86   0
   0   3  28   -0.35    2.86   0
   0   3  37   19.72    3.95   0
   0   3  38   -0.02    3.85   0
   0   3  39   35.29    3.69   0
   0   3  40    0.61    3.34   0
   0   3  41    2.67    3.59   0
   1  -7   0   52.53    4.03   0
   1  -6  -4   42.71    3.40   0
   1  -5  -7  146.50    4.12   0
   1   3  15   69.79    3.40   0
   2  -5 -10  123.46    3.98   0
   2  -3 -12   56.64    3.65   0
   2  -1 -10  253.44    6.40   0
   2   3   9  742.80    7.55   0
   2   4  24    1.67    2.91   0
   2   4  25   17.80    2.99   0
   2   4  26   40.48    4.01   0
   3  -6 -10   10.64    3.23   0
   3   3   5   48.78    3.25   0
   3   4  17   74.12    4.02   0
   4  -6 -12   20.65    3.45   0
   4  -5 -14   20.56    3.16   0
   4  -3 -16  775.47    8.16   0
   4   3   2   44.68    3.35   0
   4   4  12   95.49    4.05   0
   5   3   0    4.44    3.35   0
   5   4   9    8.27    3.04   0
   6   3  -1    8.68    3.61   0
   6   4   8   26.70    4.29   0
   7   4   7    7.58    4.15   0
  -3  -5  20    0.71    3.79   0
  -3  -4  16  454.26    8.48   0
  -3  -3  15   22.20    4.75   0
  -3  -1  23    1.56    5.17   0
  -2  -6  13    2.19    3.25   0
  -2   1  25  204.28    5.06   0
  -2   1  26   34.04    3.78   0
  -2   1  27   44.36    4.06   0
  -2   1  39    7.63    3.96   0
  -2   1  40    3.48    4.05   0
  -2   1  41    8.38    4.19   0
  -2   1  42    3.48    3.39   0
  -1  -6   5   12.79    3.30   0
  -1  -4   0   46.99    3.01   0
  -1  -2   0  293.43    7.07   0
  -1   1  12  267.97    6.74   0
  -1   2  24   27.02    3.19   0
  -1   2  25   23.42    3.54   0
  -1   2  42   13.09    4.34   0
  -1   2  43   -0.68    3.33   0
   0  -7   3   17.54    4.41   0
   0  -7   4   -0.53    3.49   0
   0  -6  -1    0.54    2.96   0
   0  -4  -5   -1.60    2.61   0
   0  -1  -3   82.65    5.57   0
   0   3  31    9.06    2.84   0
   0   3  32   -0.11    2.95   0
   0   3  33  184.10    4.79   0
   0   3  34    0.10    3.21   0
   0   3  35   14.93    3.41   0
   0   3  36    3.01    3.26   0
   1  -7  -1    0.31    3.30   0
   1  -6  -5   11.24    3.01   0
   1   2   6   39.21    3.48   0
   1   3  16    1.22    2.69   0
   2  -6  -8   17.84    3.12   0
   2  -4 -12    5.53    2.86   0
   2   4  27   73.31    3.75   0
   2   4  28   13.81    3.08   0
   2   4  29    5.33    3.04   0
   2   4  30    5.40    3.08   0
   2   4  33   25.85    3.51   0
   2   4  34    5.40    3.34   0
   2   4  35    5.54    3.21   0
   2   4  36    2.35    3.37   0
   3  -6 -11    2.38    3.16   0
   3  -2 -14  214.86    5.28   0
   4  -6 -13   14.50    3.40   0
   4  -4 -16   87.31    3.80   0
   4  -2 -16  105.61    4.58   0
   4   2  -4  490.27    9.44   0
   4   4  13  212.14    4.73   0
   5  -1 -16  190.40    6.13   0
   5   4  10   67.31    3.61   0
   6   4   9    7.73    3.76   0
   7   3  -1    9.73    4.29   0
   7   4   8   14.92    4.21   0
   8   2  -7   17.20    6.33   0
   8   3  -1   20.79    4.87   0
  -3  -5  18   40.38    4.72   0
  -3  -5  19   17.92    4.01   0
  -3  -4  15   84.50    5.19   0
  -2  -6  11   22.67    4.18   0
  -2  -6  12   16.75    3.46   0
  -2  -5   8   54.78    3.58   0
  -2  -4   6  178.51    4.79   0
  -2   0  15  852.14   13.32   0
  -2   1  28  323.40    6.20   0
  -2   1  29  129.62    5.06   0
  -2   1  30    9.10    3.66   0
  -2   1  31   19.83    3.67   0
  -2   1  34  114.97    5.05   0
  -2   1  36   27.54    4.57   0
  -2   1  37    7.06    4.13   0
  -2   1  38   27.76    3.64   0
  -1  -6   4   41.11    3.71   0
  -1  -5   1  199.46    4.61   0
  -1  -4  -1   21.47    3.42   0
  -1  -3  -1  243.00    5.22   0
  -1   0   6    0.33    4.81   0
  -1   2  27   82.32    3.66   0
  -1   2  28   92.62    4.44   0
  -1   2  29   40.69    4.19   0
  -1   2  30  396.92    6.54   0
  -1   2  36   82.23    4.76   0
  -1   2  37   24.41    4.04   0
  -1   2  38    3.70    3.77   0
  -1   2  39    7.84    3.13   0
  -1   2  40    3.22    3.30   0
   0  -7   2   -5.94    4.17   0
   0  -6  -2   74.83    4.46   0
   0  -5  -4   -2.09    2.91   0
   0  -3  -6    4.02    2.65   0
   0  -2  -5    0.36    2.82   0
   0   1   5 1721.39   16.74   0
   0   2  13    1.35    2.62   0
   1  -6  -6    7.90    2.89   0
   1  -2  -9  100.46    4.07   0
   1   3  18   20.20    2.87   0
   2  -6  -9    5.59    3.13   0
   2  -2 -12  367.79    6.23   0
   2   2   2  150.57    5.46   0
   3  -3 -15   19.78    2.83   0
   3   3   6   20.43    2.90   0
   3   4  20   30.00    3.18   0
   3   4  21   46.32    3.37   0
   4  -6 -14    2.84    4.02   0
   4  -1 -15    2.23    3.99   0
   4   3   3  246.96    5.50   0
   4   4  14   72.52    3.73   0
   4   4  15   15.37    2.92   0
   5   0 -14   -0.27    4.78   0
   5   3   1   65.18    4.26   0
   5   4  11   33.42    3.35   0
   5   4  12  115.74    4.73   0
   6  -3 -19   29.61    3.66   0
   6   0 -15   60.96    7.31   0
   6   3   0   38.33    4.13   0
   6   4  10   10.42    3.60   0
   7  -2 -19    9.47    4.09   0
   7   2  -7   19.48    5.11   0
   7   4   9    5.00    4.35   0
   8  -2 -19   19.04    4.55   0
  -3  -5  17   10.11    3.78   0
  -3  -1  24    4.49    5.06   0
  -3  -1  41    5.12    4.65   0
  -2  -6  10   10.24    3.92   0
  -2  -5   7  190.41    4.82   0
  -2  -2   6   41.13    5.16   0
  -1  -6   3  103.37    4.02   0
  -1  -5   0   17.85    3.08   0
  -1   1  13   44.35    4.16   0
  -1   2  31  297.86    5.68   0
  -1   2  32  190.60    4.81   0
  -1   2  33   18.11    2.96   0
  -1   2  34   32.67    3.26   0
  -1   2  35   19.59    3.16   0
   0  -7   1   13.19    3.69   0
   0  -6  -3    1.07    3.58   0
   0  -4  -6  128.59    3.95   0
   0   2  14 1324.55   10.54   0
   1  -7  -3    9.92    3.32   0
   1  -6  -7   61.17    3.62   0
   1  -5  -9  202.06    4.66   0
   1  -4 -10   17.76    2.89   0
   1   2   7   43.70    3.46   0
   1   3  20   71.98    3.28   0
   2  -6 -10    8.43    3.22   0
   2  -5 -12  151.19    4.24   0
   2  -4 -13   25.48    3.01   0
   2  -3 -13  154.67    4.30   0
   2   3  12   60.15    3.78   0
   3  -2 -15   75.00    4.39   0
   3   2  -1  278.67    7.26   0
   3   3   7  357.77    5.81   0
   3   4  23   11.76    3.10   0
   3   4  24   25.26    3.27   0
   4  -5 -16   82.13    3.98   0
   4   3   4  189.79    5.33   0
   4   4  16   97.99    3.79   0
   4   4  17   26.61    3.80   0
   5   4  13  193.38    5.43   0
   6   4  11    3.72    3.82   0
   7  -1 -18   11.98    5.16   0
   7   3   0   18.50    4.39   0
   7   4  10   10.01    4.28   0
   8   3   0   42.44    5.32   0
   9   2  -6   11.97    6.33   0
  -3  -5  16    6.88    3.67   0
  -3  -4  14  288.54    6.69   0
  -3  -3  14  211.63    6.99   0
  -3  -2  16  474.76   15.64   0
  -3  -1  25  106.89    7.16   0
  -3  -1  39   17.11    5.18   0
  -3  -1  40   31.73    5.44   0
  -2  -6   9   10.38    3.97   0
  -2  -5   6   64.82    3.67   0
  -2   0  16 1013.52   13.96   0
  -1  -5  -1  189.56    4.93   0
   0  -7   0    4.86    3.31   0
   0  -5  -6    0.77    3.72   0
   0  -4  -7    0.06    2.64   0
   0  -3  -7   60.61    3.35   0
   0   2  15   -0.44    2.53   0
   1  -7  -4    5.69    3.25   0
   1   3  22   32.62    3.02   0
   2  -6 -11   23.04    3.44   0
   2  -5 -13   24.44    3.68   0
   3  -6 -13    9.49    3.31   0
   3  -3 -16  203.50    4.71   0
   3   4  25   19.48    3.18   0
   3   4  27   34.17    3.38   0
   3   4  28   23.56    3.47   0
   3   4  29    4.59    3.12   0
   3   4  30    0.47    3.26   0
   3   4  31   22.28    3.59   0
   3   4  32   32.75    3.66   0
   3   4  33   33.39    3.73   0
   3   4  34    3.12    3.19   0
   4  -6 -15   10.28    3.31   0
   4  -2 -17  297.57    6.21   0
   4   4  18    0.48    3.06   0
   4   4  19    3.82    3.55   0
   5  -5 -18    0.25    3.31   0
   5  -3 -19  112.93    4.43   0
   5   2  -5  219.58    7.06   0
   5   3   2   66.07    3.76   0
   5   4  14   31.97    3.45   0
   6   1 -11  129.99   12.45   0
   6   2  -6    8.35    4.69   0
   6   4  12    0.35    3.06   0
   7   4  11    3.48    3.39   0
  -3  -5  15   35.12    4.16   0
  -3  -4  13  367.16    7.20   0
  -3  -3  13    7.44    3.68   0
  -3  -1  37  122.32    7.18   0
  -3  -1  38   25.83    5.35   0
  -2  -6   8   18.48    3.91   0
  -2  -5   5  101.93    4.64   0
  -2  -4   4   44.70    3.36   0
  -2  -3   4  304.00    6.03   0
  -1  -7   5    1.80    3.54   0
  -1  -6   1   29.76    3.49   0
  -1   1  14  291.65    6.36   0
   0  -7  -1   19.32    3.70   0
   0  -6  -4  110.51    4.03   0
   0  -2  -6  340.86    6.25   0
   0   1   6    0.88    3.36   0
   0   2  16  166.68    4.33   0
   1  -7  -5    6.35    3.17   0
   1  -4 -11   86.76    3.57   0
   1  -3 -11  110.86    3.84   0
   1  -2 -10   17.32    2.96   0
   1  -1  -8  555.02    9.83   0
   1   3  23  104.06    3.81   0
   1   3  24   41.60    3.06   0
   1   3  25  158.40    4.06   0
   1   3  26  163.95    4.20   0
   1   3  27   48.92    3.79   0
   1   3  36    6.47    3.71   0
   1   3  37   29.35    4.17   0
   1   3  38    9.77    3.45   0
   1   3  39   14.90    3.73   0
   1   3  40    8.90    3.65   0
   2  -6 -12   15.42    4.14   0
   2  -4 -14   20.50    2.92   0
   2  -3 -14  158.91    4.33   0
   2   3  14  177.96    4.34   0
   3  -6 -14    5.37    3.18   0
   3  -5 -16    7.15    3.68   0
   3   3   9   19.27    3.43   0
   4   2  -3   39.15    4.32   0
   4   3   5   72.27    3.89   0
   4   4  20    7.64    2.90   0
   4   4  21    9.23    3.06   0
   4   4  22    7.92    3.41   0
   5  -5 -19   26.74    3.85   0
   5  -1 -17   30.78    4.37   0
   5   1 -10  376.83   17.01   0
   5   3   3    4.25    3.53   0
   5   4  16   24.59    3.45   0
   6  -1 -18    6.34    4.34   0
   6   4  13    0.17    2.97   0
   6   4  14    2.00    3.82   0
   7   3   1   11.20    3.88   0
   7   4  12   15.55    3.62   0
   7   4  13    8.73    4.17   0
   8   3   1   23.41    4.36   0
  -3  -6  18   11.15    4.23   0
  -3  -6  19   16.06    4.38   0
  -3  -5  14   93.85    4.93   0
  -3  -4  12  147.40    5.70   0
  -3  -1  27  142.92    7.24   0
  -3  -1  28   21.48    5.19   0
  -3  -1  34   27.72    5.18   0
  -3  -1  35   59.22    5.70   0
  -3  -1  36  106.31    6.41   0
  -2  -6   7   21.28    3.32   0
  -2  -5   4   68.79    4.37   0
  -2  -4   3   48.41    4.00   0
  -2   0  17  979.72   13.39   0
  -1  -7   4    5.64    3.54   0
  -1  -6   0   10.74    3.19   0
  -1  -5  -2   53.58    3.39   0
  -1  -4  -3  155.05    4.38   0
  -1  -3  -3  128.04    4.07   0
   0  -7  -2    2.67    3.49   0
   0  -6  -5   -0.10    2.82   0
   0  -5  -7  626.16    7.17   0
   0  -3  -8   -0.14    3.17   0
   0  -1  -4   -0.26    3.74   0
   0   2  17    0.55    2.57   0
   1  -6  -9   29.05    3.35   0
   1  -5 -11    6.73    3.04   0
   1   3  28   35.91    3.08   0
   1   3  29    6.99    2.87   0
   1   3  30   12.96    2.95   0
   1   3  31  108.35    3.84   0
   1   3  32    2.97    2.92   0
   1   3  33    6.38    3.03   0
   1   3  34    2.39    3.05   0
   1   3  35   79.09    3.95   0
   2  -5 -14   52.01    3.43   0
   2   3  16   83.37    4.04   0
   3  -6 -15    8.48    3.39   0
   3  -4 -17   62.63    3.41   0
   3  -1 -14  929.64   11.29   0
   3   0 -11    0.22    4.82   0
   3   2   0   74.83    4.56   0
   4  -5 -18   51.34    3.74   0
   4   3   6   56.38    4.05   0
   4   4  23    6.59    3.03   0
   4   4  25    4.18    2.79   0
   4   4  26   21.20    3.90   0
   4   4  27   -0.63    3.92   0
   5  -4 -20   90.93    4.19   0
   5  -2 -19   47.35    3.97   0
   5   4  17    3.87    3.17   0
   5   4  18  120.93    4.47   0
   5   4  19   35.05    4.47   0
   6   3   2   19.49    3.86   0
   6   4  15    4.39    3.08   0
   7   2  -6    9.30    4.82   0
   7   4  14   24.28    4.09   0
   8   2  -6    1.03    5.15   0
  -3  -6  17    6.57    4.29   0
  -3  -5  13   29.59    4.13   0
  -3  -3  12   98.57    5.12   0
  -3  -1  29    8.06    4.81   0
  -3  -1  30  187.72    7.83   0
  -3  -1  31  106.90    6.57   0
  -3  -1  32   39.35    5.02   0
  -3  -1  33   10.46    4.40   0
  -2  -6   6   22.38    3.23   0
  -2  -5   3   30.72    3.91   0
  -2  -2   5  590.40   10.12   0
  -2   0  44    2.30    4.25   0
  -1  -7   2   14.28    4.36   0
  -1  -7   3    9.12    3.62   0
  -1  -6  -1   34.60    3.44   0
  -1  -4  -4   47.53    3.35   0
  -1   1  16  568.34    8.20   0
   0  -7  -3   15.74    3.38   0
   0  -2  -7    0.16    3.26   0
   0   2  19   -0.87    2.45   0
   0   2  41    1.27    3.92   0
   0   2  42    3.19    3.21   0
   0   2  43    0.88    3.31   0
   1  -6 -10   30.13    3.38   0
   1  -5 -12   83.78    4.20   0
   1  -3 -12   24.31    2.95   0
   2  -6 -13    0.65    3.19   0
   2  -3 -15  113.87    3.92   0
   2  -2 -14  253.30    5.60   0
   2   2   4 2222.95   15.65   0
   2   3  17   56.80    3.24   0
   3  -5 -17    6.02    2.89   0
   3   3  10  305.05    5.31   0
   3   3  11   76.88    4.08   0
   4  -5 -19    9.69    3.26   0
   4  -3 -19  172.70    4.75   0
   4  -2 -18  184.75    4.94   0
   4  -1 -16   19.22    3.69   0
   4   3   7   30.01    3.57   0
   4   4  28    7.87    3.31   0
   4   4  29    4.43    3.31   0
   4   4  30   10.61    3.34   0
   4   4  31   13.17    3.45   0
   4   4  32   32.66    3.75   0
   5  -5 -20    1.28    3.55   0
   5   3   4    5.69    2.84   0
   5   4  20  103.31    4.10   0
   5   4  21   56.36    3.86   0
   5   4  22    9.27    4.03   0
   6   4  17   30.80    3.63   0
   6   4  18   16.82    4.12   0
   7   0 -16    0.42    6.40   0
   7   3   2    1.26    3.85   0
   7   4  15   24.50    3.64   0
   7   4  16    6.52    3.41   0
   8   3   2   -0.24    3.87   0
   9   2  -5   13.37    5.41   0
  -3  -6  15    9.40    4.16   0
  -3  -6  16    9.65    4.09   0
  -3  -5  12    7.10    3.68   0
  -3  -4  11   27.75    3.76   0
  -2  -6   5   46.88    3.53   0
  -2  -4   2   32.35    3.16   0
  -2   0  18   32.66    4.51   0
  -1  -7   1    2.66    4.09   0
  -1  -5  -4   73.36    3.82   0
  -1  -3  -4    1.95    2.49   0
  -1  -2  -2 1453.98   13.59   0
  -1   1  17 1166.87   11.32   0
  -1   1  43   20.61    4.69   0
  -1   1  44   -0.49    3.51   0
   0  -7  -4    1.45    3.18   0
   0  -6  -7   -0.55    2.86   0
   0  -4  -9    0.42    2.61   0
   0   1   7 1019.40   12.48   0
   0   2  21    0.36    2.55   0
   0   2  39    0.39    3.05   0
   0   2  40   97.66    4.16   0
   1  -6 -11    7.04    3.06   0
   1  -4 -13    7.99    2.73   0
   1   1   1 1448.61   17.91   0
   1   2  10   18.70    2.86   0
   2  -6 -14    7.20    3.17   0
   2  -4 -16    4.45    2.69   0
   2  -1 -12   28.54    3.93   0
   2   1  -3   73.06    6.17   0
   2   3  18  162.22    4.10   0
   2   3  19  248.38    4.78   0
   2   3  20   10.84    3.38   0
   3  -5 -18   37.36    4.16   0
   3  -4 -18   60.40    3.44   0
   3   3  12  112.69    4.35   0
   4  -4 -20    7.79    2.97   0
   4   2  -2  253.06    6.65   0
   5  -5 -21    0.48    4.21   0
   5   2  -4  159.65    5.97   0
   5   3   5   26.80    3.90   0
   5   4  23    5.07    3.17   0
   5   4  24   21.61    3.16   0
   5   4  25   17.78    3.44   0
   5   4  26    4.67    3.35   0
   5   4  27    8.64    3.36   0
   5   4  28    6.02    3.82   0
   6  -4 -22   18.31    3.60   0
   6   2  -5   35.35    4.74   0
   6   4  19   15.84    3.51   0
   6   4  21    8.52    4.15   0
   7  -1 -19    9.44    4.68   0
   7   3   3    6.30    3.98   0
   7   4  17   -1.37    3.34   0
   8  -1 -19    8.74    5.51   0
   8   3   3    6.16    4.08   0
  -3  -6  14    2.90    4.07   0
  -3  -5  11   19.17    3.86   0
  -3  -4  10   99.08    4.76   0
  -3  -3  11   76.24    4.98   0
  -3  -2  15   76.66    8.21   0
  -2  -6   4   10.73    3.34   0
  -2  -4   1   21.74    3.21   0
  -2   0  19  580.68   10.02   0
  -2   0  41   26.43    4.34   0
  -1  -5  -5  137.62    4.66   0
  -1  -1   1 1680.81   21.01   0
  -1   1  18   21.79    4.05   0
  -1   1  41    2.83    4.23   0
   0  -7  -5   10.78    3.40   0
   0  -6  -8   12.87    3.10   0
   0  -4 -10    6.78    2.69   0
   0   2  22  197.38    4.61   0
   0   2  23   -2.91    2.83   0
   0   2  24  249.28    4.89   0
   0   2  25   -0.48    3.22   0
   0   2  33    1.48    3.56   0
   0   2  35    0.69    3.03   0
   0   2  36   71.44    3.96   0
   0   2  37    1.60    3.24   0
   1  -6 -12   30.34    3.41   0
   1  -5 -13   17.64    3.22   0
   1   2  11  197.87    4.80   0
   2  -6 -15    4.54    3.39   0
   2  -5 -16   24.35    3.37   0
   2  -3 -16   77.12    3.51   0
   2   2   5  620.97    8.45   0
   2   3  21   56.86    3.22   0
   2   3  22  361.05    5.45   0
   2   3  23  263.80    5.38   0
   2   3  36   22.52    3.40   0
   2   3  37   18.20    3.42   0
   2   3  38    6.65    3.37   0
   2   3  39   13.55    3.58   0
   3  -6 -17    6.71    3.24   0
   3   1  -6  818.74   19.00   0
   3   2   1  301.83    7.00   0
   3   3  13    4.22    2.96   0
   4  -5 -20   43.88    3.78   0
   4  -3 -20   63.53    3.70   0
   4   3   8   14.22    2.83   0
   5  -2 -20   16.81    3.79   0
   5  -1 -18  532.28    9.66   0
   5   3   6   36.49    4.04   0
   6  -2 -21   32.26    4.12   0
   6   3   4   65.51    4.29   0
   6   4  22   12.61    3.66   0
   6   4  23   13.73    3.76   0
   6   4  24   30.85    4.19   0
   8   1 -11   35.69    8.83   0
   8   2  -5   52.60    6.55   0
   8   3   4    2.75    4.04   0
  -3  -6  13   13.59    4.25   0
  -3  -5  10  141.97    5.20   0
  -2  -6   3   24.13    3.45   0
  -2  -5   1  118.82    4.35   0
  -2  -4   0   26.51    3.74   0
  -2  -2   4 2171.11   18.32   0
  -2   0  20  748.17   10.92   0
  -2   0  38  145.17    5.84   0
  -2   0  39   17.79    4.15   0
  -1  -7  -1    2.54    3.46   0
  -1  -6  -4   41.62    3.54   0
  -1  -4  -6   40.31    3.22   0
  -1  -2  -3  910.64   11.05   0
  -1   0   7    0.49    4.70   0
  -1   1  38   33.29    4.24   0
  -1   1  39   17.48    4.10   0
  -1   1  40   11.73    3.25   0
   0  -7  -6   -0.08    3.25   0
   0  -6  -9   -2.90    2.92   0
   0  -5 -10    0.73    2.86   0
   0   2  26  112.18    3.78   0
   1  -5 -14   61.44    3.66   0
   1  -4 -14   76.10    3.57   0
   1   2  12  535.26    7.14   0
   2  -5 -17   28.47    3.42   0
   2  -4 -17   42.34    3.15   0
   2   3  24   30.15    3.12   0
   2   3  25   13.73    2.94   0
   2   3  26    6.09    2.82   0
   2   3  27   27.92    3.13   0
   2   3  28  111.37    3.94   0
   2   3  29   96.02    3.87   0
   2   3  30  113.09    4.11   0
   2   3  31    5.32    2.94   0
   2   3  32   36.90    3.29   0
   2   3  33   21.31    3.15   0
   2   3  34   16.60    3.12   0
   2   3  35   -0.01    3.14   0
   3  -6 -18   10.83    3.31   0
   3  -5 -19   11.52    3.23   0
   3   3  15   20.45    3.73   0
   4  -5 -21   13.97    4.15   0
   4  -4 -21   11.29    3.15   0
   4   3   9   47.67    3.39   0
   4   3  10   60.80    3.96   0
   5   0 -15    4.62    5.53   0
   5   3   7  181.65    5.43   0
   6  -1 -19   13.74    4.62   0
   6   3   5    6.24    3.74   0
   7   2  -5   30.36    4.91   0
   7   3   4   16.90    3.55   0
   9   2  -4    0.41    4.83   0
  -3  -6  11    6.13    4.22   0
  -3  -6  12    4.73    3.33   0
  -3  -5   9   15.42    3.96   0
  -3  -4   8  398.95    7.23   0
  -3  -3  10  321.87    7.60   0
  -3  -2  41    0.55    5.80   0
  -2  -6   2   57.99    3.81   0
  -2  -5   0  440.09    6.47   0
  -2  -3   1  104.70    4.50   0
  -2   0  21  262.39    7.01   0
  -2   0  35  512.86    8.62   0
  -2   0  37   94.13    5.23   0
  -1  -7  -2   12.61    3.67   0
  -1  -6  -5    7.07    3.21   0
  -1  -5  -6   43.92    3.34   0
  -1   1  20   37.99    3.50   0
  -1   1  21  520.33    7.64   0
  -1   1  36   95.72    4.94   0
  -1   1  37   30.62    3.92   0
   0  -7  -7   10.41    3.41   0
   0  -6 -10   70.76    4.36   0
   0  -4 -11    0.27    2.67   0
   0  -3 -10    2.70    2.71   0
   0  -1  -5 1583.58   16.67   0
   0   1   8    0.41    3.21   0
   1  -4 -15    4.90    3.36   0
   1  -3 -14  194.49    4.52   0
   1   2  43    1.68    4.07   0
   2  -6 -16    6.77    3.41   0
   2  -3 -17   54.74    3.26   0
   2   2   6   41.23    3.68   0
   3  -6 -19   15.30    4.16   0
   3  -5 -20    0.98    3.54   0
   3   2   2 1159.69   11.80   0
   3   3  16  201.91    4.71   0
   3   3  17    6.29    3.50   0
   4  -1 -17   43.12    4.12   0
   4   2  -1  134.56    5.42   0
   5   2  -3   69.40    4.57   0
   5   3   8  119.18    4.98   0
   6   0 -16   94.31    8.95   0
   6   2  -4    1.74    3.97   0
   6   3   6   39.78    4.24   0
   7  -2 -22   17.12    4.46   0
   7   1 -11   31.77    7.94   0
   8   3   5    5.98    3.46   0
  -3  -6  10    8.06    4.17   0
  -3  -5   8    5.35    3.16   0
  -3  -2  40    0.88    5.68   0
  -2  -6   1   55.63    3.93   0
  -2  -5  -1  119.49    4.68   0
  -2  -3   0  698.13    9.01   0
  -2   0  22    9.66    3.77   0
  -2   0  23  115.80    5.43   0
  -2   0  32   14.72    4.00   0
  -2   0  33  676.22    9.55   0
  -2   0  34  549.37    9.27   0
  -1  -7  -3   10.94    3.58   0
  -1  -6  -6   10.65    3.36   0
  -1  -5  -7  118.33    3.84   0
  -1  -3  -6   49.39    3.19   0
  -1   1  22  201.52    5.13   0
  -1   1  23  275.17    5.68   0
  -1   1  24   93.25    4.53   0
  -1   1  25  106.95    4.48   0
  -1   1  30   42.01    4.45   0
  -1   1  31 1120.30   10.92   0
  -1   1  32  437.70    7.51   0
  -1   1  33  118.94    4.49   0
  -1   1  34   13.89    3.29   0
   0  -5 -12    1.49    3.41   0
   0  -3 -11  670.24    7.81   0
   1  -6 -14   68.17    4.03   0
   1  -5 -15    3.67    3.00   0
   1   0  -5    0.79    5.22   0
   1   2  14  323.24    5.55   0
   1   2  41    5.43    4.03   0
   1   2  42   13.31    3.65   0
   2  -5 -18   13.21    3.17   0
   2  -4 -18   23.92    3.07   0
   3  -2 -18  366.77    6.32   0
   3   3  19  123.44    4.07   0
   3   3  36   21.09    4.39   0
   3   3  37    4.24    3.31   0
   3   3  38    3.52    3.40   0
   4  -4 -22    7.10    2.94   0
   4  -2 -20   20.92    4.01   0
   4   1  -8   94.21    8.51   0
   4   3  12   18.96    3.00   0
   5   3   9  121.85    4.96   0
   6  -4 -24   51.40    4.39   0
   6  -2 -22   18.01    3.97   0
   6   3   7   47.40    4.26   0
   7  -1 -20    4.47    5.31   0
   7   3   6   14.14    4.24   0
   8   2  -4   17.91    5.37   0
   8   3   6   20.26    3.76   0
   9   1 -10   13.60    7.93   0
   9   2  -3    4.70    4.87   0
  -3  -6   9   11.36    3.61   0
  -3  -5   7   19.68    3.37   0
  -3  -4   7   84.59    4.72   0
  -3  -3   9   17.95    3.82   0
  -3  -2  14  221.99   11.21   0
  -3  -2  39    1.64    5.39   0
  -2  -6   0  231.49    5.56   0
  -2  -5  -2   57.73    4.13   0
  -2  -4  -2   30.55    3.87   0
  -2  -2   3 1226.97   14.18   0
  -2   0  24  308.55    6.94   0
  -2   0  25   92.08    4.74   0
  -2   0  27  131.46    5.10   0
  -2   0  28  380.57    7.32   0
  -2   0  29  198.86    5.81   0
  -2   0  30  133.60    5.21   0
  -2   0  31   89.92    4.93   0
  -1  -7  -4    4.84    3.41   0
  -1  -6  -7   62.04    4.96   0
  -1  -5  -8   85.87    3.87   0
  -1  -4  -8  463.53    6.80   0
  -1  -2  -4  391.34    7.28   0
  -1   1  27   17.96    3.23   0
  -1   1  28  138.47    4.37   0
  -1   1  29    8.61    3.07   0
   0  -6 -11   -1.39    3.13   0
   0  -2  -9    1.38    2.77   0
   0   1   9 2616.20   18.55   0
   1  -6 -15   35.54    3.55   0
   1  -5 -16   19.34    3.05   0
   1  -4 -16    8.72    2.91   0
   1  -3 -15   68.65    3.37   0
   1  -2 -13  397.68    6.47   0
   1   2  15   21.08    2.98   0
   1   2  38    5.35    4.12   0
   1   2  39    3.08    3.36   0
   1   2  40    9.10    3.30   0
   2  -6 -18   15.68    3.48   0
   2  -5 -19   61.32    3.70   0
   2  -4 -19   60.24    3.84   0
   2  -3 -18  168.13    4.85   0
   2  -2 -16  663.26    8.10   0
   2  -1 -13  148.06    5.32   0
   3  -5 -21   49.26    3.73   0
   3  -4 -21   31.20    3.23   0
   3   2   3  898.08   10.60   0
   3   3  22   17.44    3.02   0
   3   3  23    5.39    2.98   0
   3   3  24   52.54    3.54   0
   3   3  25  256.55    5.71   0
   3   3  26  179.57    5.22   0
   3   3  27  135.44    4.90   0
   3   3  28   76.19    4.40   0
   3   3  29    2.98    3.75   0
   3   3  30    1.01    3.05   0
   3   3  32   25.28    3.36   0
   3   3  33    6.78    3.12   0
   3   3  34   -0.04    3.21   0
   3   3  35   -0.81    3.26   0
   4  -5 -23    4.13    4.00   0
   4  -4 -23    6.41    3.74   0
   4   2   0   39.69    4.22   0
   4   3  13   33.87    3.06   0
   4   3  14   92.46    4.09   0
   5  -3 -23   21.55    3.48   0
   5  -1 -19   44.12    4.86   0
   6   3   8   43.06    4.16   0
   7   2  -4    6.28    4.40   0
   7   3   7   37.10    4.64   0
   8   3   7    8.54    3.65   0
   8   3   8   13.92    4.53   0
  -3  -6   7    4.16    4.21   0
  -3  -6   8   12.65    3.57   0
  -3  -5   6    5.94    3.11   0
  -3  -2  38    7.54    5.75   0
  -2  -6  -1   56.05    3.98   0
  -2  -5  -3   37.15    4.15   0
  -2  -1  44    2.00    4.87   0
  -1  -7  -5    0.13    3.61   0
  -1  -6  -8  140.87    5.23   0
  -1  -3  -7 1232.58   10.13   0
   0  -6 -12   49.76    3.63   0
   0  -5 -13    8.61    2.90   0
   0  -4 -13    3.91    2.66   0
   0  -3 -12    2.81    3.58   0
   0   1  43   23.32    4.74   0
   0   1  44   -1.26    3.51   0
   1  -6 -16    5.84    3.17   0
   1  -5 -17    6.83    3.95   0
   1  -1 -10  360.14    7.80   0
   1   2  17  260.83    5.14   0
   1   2  18   20.12    2.96   0
   1   2  35   15.19    3.88   0
   1   2  36   80.53    4.25   0
   1   2  37   27.45    3.69   0
   2  -6 -19   37.34    3.83   0
   2   2   8   79.59    3.78   0
   3  -5 -22   33.67    4.19   0
   4   3  16  800.53    8.10   0
   5   2  -2   54.42    4.29   0
   5   3  11   28.40    3.56   0
   6  -1 -20    9.71    4.72   0
   6   2  -3   84.84    5.37   0
   6   3   9    5.63    3.07   0
   7  -2 -23   18.75    4.59   0
   7   3   8    3.19    3.17   0
   8   2  -3   15.87    5.23   0
   8   3   9    2.70    4.29   0
   9   2  -2    9.99    5.17   0
  -4  -5  22   19.25    5.68   0
  -4  -5  23    0.28    4.83   0
  -4  -5  24    9.74    5.25   0
  -4  -5  25    2.83    5.23   0
  -3  -6   6   15.69    4.29   0
  -3  -5   5   13.24    3.16   0
  -3  -4   5    2.13    3.77   0
  -3  -3   8   15.44    3.69   0
  -3  -2  37    1.22    5.62   0
  -2  -6  -3   27.28    4.26   0
  -2  -6  -2   54.82    3.74   0
  -2  -2   2  148.15    6.25   0
  -2  -1  43    7.28    5.15   0
  -1  -5  -9  202.84    4.77   0
  -1  -4  -9  381.94    6.08   0
  -1   0  44   -0.50    4.20   0
  -1   0  45    1.90    3.72   0
   0  -6 -13    0.06    3.20   0
   0  -1  -6    0.66    3.51   0
   0   1  10    0.87    3.27   0
   0   1  42    4.23    4.22   0
   1  -6 -17    4.00    4.10   0
   1  -4 -17    3.58    2.85   0
   1  -3 -16    2.20    2.59   0
   1   2  19  109.08    3.98   0
   1   2  20   87.44    3.47   0
   1   2  21  352.80    5.54   0
   1   2  22   81.75    4.12   0
   1   2  30  382.85    6.43   0
   1   2  31  325.15    5.91   0
   1   2  32  210.58    4.93   0
   1   2  34   31.51    3.33   0
   2  -5 -20   43.86    3.47   0
   2  -4 -20   47.12    3.17   0
   2  -3 -19  251.81    5.45   0
   2  -2 -17  311.12    6.34   0
   2   0  -9  754.64   17.30   0
   2   2   9  243.25    5.35   0
   3  -3 -21  206.95    5.24   0
   3  -2 -19  103.07    4.22   0
   4  -5 -24    8.90    3.44   0
   4  -4 -24   12.04    4.02   0
   4  -2 -21  314.64    7.07   0
   4  -1 -18   49.75    4.21   0
   4   0 -14  268.32   10.65   0
   4   3  18  108.40    3.99   0
   4   3  19  188.44    4.62   0
   4   3  20   71.91    4.25   0
   4   3  32    1.16    4.21   0
   4   3  33    6.48    3.70   0
   4   3  34    0.52    3.54   0
   4   3  35    5.74    3.33   0
   5  -4 -25   25.40    3.92   0
   5   3  12   32.34    3.52   0
   5   3  13  161.67    4.68   0
   6  -2 -23   11.61    3.96   0
   6   3  10    3.58    3.14   0
   6   3  11   12.91    3.92   0
   7   2  -3   10.88    4.42   0
   7   3   9   28.84    3.62   0
   8   3  10   61.30    5.01   0
   8   3  11   39.09    5.11   0
  -4  -5  20   50.49    5.77   0
  -4  -5  21   12.69    5.02   0
  -4  -4  23    7.37    6.48   0
  -4  -4  24   17.26    6.90   0
  -4  -4  25    0.14    6.51   0
  -4  -4  26   21.68    7.55   0
  -4  -4  27    2.35    7.38   0
  -4  -4  28   10.51    9.18   0
  -3  -6   5   41.83    4.20   0
  -3  -5   4    1.90    3.06   0
  -3  -4   4   59.17    4.32   0
  -3  -3   7  345.18    7.46   0
  -3  -2  13   85.90    7.87   0
  -3  -2  36    2.52    5.53   0
  -2  -5  -4   62.89    3.73   0
  -2  -4  -4   44.54    3.28   0
  -2  -3  -2  457.18    7.08   0
  -2  -1  42    3.03    5.08   0
  -1  -6  -9   29.63    3.56   0
  -1  -5 -10   24.07    3.15   0
  -1  -4 -10   17.16    3.70   0
  -1  -3  -8  310.53    5.66   0
  -1  -2  -5  114.13    4.61   0
  -1   0   8    1.00    4.64   0
  -1   0  43    5.89    4.67   0
   0  -6 -14  132.71    4.43   0
   0  -4 -14   54.86    3.37   0
   0  -3 -13  543.95    7.00   0
   0   1  11 3751.13   21.41   0
   0   1  40    4.11    3.99   0
   0   1  41    2.59    3.15   0
   1  -5 -18   14.81    3.09   0
   1  -4 -18   19.95    3.65   0
   1   2  23    0.57    2.71   0
   1   2  25   18.66    3.03   0
   1   2  26   28.11    3.19   0
   1   2  29   24.45    3.21   0
   2  -6 -20   15.74    3.61   0
   2  -5 -21    1.49    2.94   0
   2  -1 -14  825.34   11.03   0
   2   2  41    4.22    3.70   0
   2   2  42   10.48    3.53   0
   3  -5 -23    3.58    3.25   0
   3  -4 -23   12.10    3.84   0
   3   0 -12    0.50    4.46   0
   4  -5 -25    3.70    4.57   0
   4   2   1  135.98    4.89   0
   4   3  21    1.19    2.86   0
   4   3  22    5.05    3.02   0
   4   3  23  156.93    4.45   0
   4   3  25   14.30    3.28   0
   4   3  26  106.30    4.35   0
   4   3  27    4.80    3.19   0
   4   3  28   79.48    3.93   0
   4   3  30   30.07    3.56   0
   4   3  31   35.50    3.74   0
   5   2  -1    1.91    3.47   0
   5   3  15  432.85    6.81   0
   5   3  16   46.40    4.20   0
   6   2  -2   19.91    4.36   0
   6   3  13  126.28    5.06   0
   7   3  11   16.58    3.26   0
   7   3  12   19.14    4.20   0
   8   2  -2    2.28    4.53   0
   8   3  12    2.59    4.48   0
   8   3  13    8.42    4.48   0
   9   2  -1    2.46    4.96   0
  -4  -5  18   45.59    5.61   0
  -4  -5  19    8.98    4.50   0
  -4  -4  21   13.23    6.04   0
  -4  -4  22    3.33    5.86   0
  -3  -6   4   24.73    3.64   0
  -2  -1  41   11.85    4.34   0
  -1  -6 -10   32.15    3.44   0
  -1  -5 -11    5.19    2.94   0
  -1   0  42    2.37    4.21   0
   0  -6 -15   -0.80    3.28   0
   0  -5 -15  101.35    4.16   0
   0  -4 -15    0.09    2.72   0
   0   1  38    4.86    4.09   0
   0   1  39   21.06    3.37   0
   1  -6 -18    4.41    3.41   0
   1  -5 -19   41.30    3.55   0
   1  -3 -17   47.16    3.29   0
   2  -6 -21    6.17    3.42   0
   2  -4 -21  169.91    4.50   0
   2  -3 -20    9.02    3.50   0
   2   2  39    8.44    3.38   0
   2   2  40    3.47    3.48   0
   3  -5 -24   14.35    4.15   0
   3  -3 -22   17.73    3.40   0
   3  -2 -20   44.65    3.93   0
   3   2   5  257.05    5.60   0
   4  -4 -25    3.70    3.20   0
   5  -4 -26    9.73    3.61   0
   5  -1 -20   27.25    4.60   0
   5   3  18   11.54    3.06   0
   5   3  30   11.55    4.21   0
   5   3  31    0.84    3.35   0
   5   3  32    8.98    3.54   0
   5   3  33   38.15    3.88   0
   6   3  14   79.96    4.11   0
   7   2  -2    7.25    4.47   0
   7   3  13  104.25    4.93   0
   8   3  14    3.45    3.68   0
   8   3  15    8.05    4.56   0
  -4  -5  17   11.29    4.32   0
  -4  -4  19    4.09    5.06   0
  -4  -4  20    7.01    5.15   0
  -3  -6   2  213.52    6.30   0
  -3  -5   2   99.99    4.21   0
  -3  -3   6   26.05    4.11   0
  -3  -2  35    1.12    5.39   0
  -2  -6  -6   18.19    4.19   0
  -2  -5  -6   55.93    3.55   0
  -2  -4  -5   96.99    3.82   0
  -2  -3  -3   10.60    2.76   0
  -2  -2   1  115.99    5.38   0
  -2  -1  40    2.47    4.07   0
  -1  -5 -12   78.78    3.76   0
  -1  -3  -9  300.50    5.64   0
  -1   0  40    3.56    4.22   0
  -1   0  41    3.05    3.54   0
   0  -6 -16   10.55    3.36   0
   0  -5 -16   -1.55    3.03   0
   0  -3 -14    0.37    2.78   0
   0  -2 -11   -0.39    2.80   0
   0   1  13   93.95    4.91   0
   0   1  36    3.13    3.86   0
   0   1  37   89.31    3.94   0
   1  -6 -19    8.03    3.62   0
   1  -2 -15   18.36    2.90   0
   2  -6 -22   -1.31    3.39   0
   2  -5 -22    3.48    2.98   0
   2  -4 -22   55.23    4.15   0
   2  -2 -18   42.33    3.47   0
   2   2  13   81.72    3.76   0
   2   2  35   10.58    3.76   0
   2   2  36    8.25    3.40   0
   2   2  37   36.21    3.78   0
   3  -4 -24   17.96    3.30   0
   3  -1 -17  512.19    8.88   0
   3   2   6   33.18    3.19   0
   4  -5 -26   31.84    3.92   0
   4  -1 -19   52.48    4.78   0
   5   2   0  236.52    6.60   0
   5   3  23   23.15    3.23   0
   5   3  24   23.57    3.20   0
   5   3  25   60.38    3.51   0
   5   3  26    8.11    3.19   0
   5   3  27   47.79    3.80   0
   5   3  28   10.35    3.22   0
   5   3  29    5.99    3.28   0
   6  -3 -26   14.04    3.63   0
   6  -2 -24    9.65    4.14   0
   6  -1 -21    9.56    4.77   0
   6   1 -10  121.41    9.58   0
   6   2  -1   98.97    5.46   0
   6   3  16    5.66    3.33   0
   6   3  17   25.44    3.62   0
   6   3  19   27.36    4.30   0
   7   3  15   38.43    4.01   0
   7   3  16   46.44    4.14   0
   7   3  17   12.28    4.16   0
   8   1 -10    6.70    6.12   0
   8   2  -1   20.83    5.06   0
   8   3  16   12.30    3.62   0
   9   1  -9   47.33    8.41   0
  -4  -5  14   20.13    5.15   0
  -4  -5  15   84.22    5.65   0
  -4  -4  18    4.40    4.99   0
  -3  -6   1   18.66    4.37   0
  -3  -5   1   21.82    3.42   0
  -3  -4   2   54.44    3.69   0
  -3  -3   5   45.92    4.32   0
  -3  -2  12  168.71    9.16   0
  -3  -2  34    0.08    5.40   0
  -2  -6  -7   18.51    4.13   0
  -2  -5  -7  163.59    4.41   0
  -2  -3  -4  320.67    6.25   0
  -2  -1   8  123.22   13.29   0
  -2  -1  39    5.88    4.05   0
  -1  -4 -12  110.61    3.87   0
  -1  -3 -10   82.30    3.75   0
  -1  -1  -1 1524.62   18.77   0
  -1   0  39    3.07    4.13   0
   0  -6 -17    1.96    4.06   0
   0  -5 -17   28.40    3.51   0
   0  -4 -16  261.04    5.26   0
   0  -1  -7  852.55   12.01   0
   0   1  14   -0.77    3.73   0
   0   1  33  670.48    8.49   0
   0   1  34   12.01    3.26   0
   0   1  35   53.90    3.69   0
   1  -6 -20   11.41    3.59   0
   1  -5 -20    6.31    3.05   0
   1  -3 -18   17.74    2.93   0
   1   1   4  157.67    6.29   0
   1   1  44    3.04    3.43   0
   2  -5 -23   24.63    3.70   0
   2  -3 -21   59.05    3.60   0
   2   2  15  178.33    4.57   0
   2   2  32   21.23    3.97   0
   2   2  33  168.02    4.83   0
   2   2  34    8.27    3.07   0
   3  -5 -25    2.84    3.53   0
   3  -3 -23    7.66    3.08   0
   3   2  40    7.71    4.12   0
   3   2  41    5.21    3.39   0
   4  -4 -26   19.84    3.64   0
   4   2   3   41.41    4.27   0
   5   0 -16    0.75    6.01   0
   5   1  -9  258.66   11.58   0
   6   3  20   27.71    3.75   0
   6   3  21   15.85    3.48   0
   6   3  22   26.04    3.57   0
   6   3  23   68.67    3.86   0
   6   3  24   71.33    4.04   0
   6   3  25    0.37    3.14   0
   6   3  26   20.89    3.63   0
   6   3  27   -0.19    3.25   0
   6   3  28    5.57    3.49   0
   6   3  29    7.01    3.43   0
   7   2  -1    6.25    3.66   0
   7   3  18   22.14    3.64   0
   7   3  19   43.58    4.14   0
   7   3  20   77.24    4.68   0
   7   3  21   30.96    4.26   0
   7   3  22    4.09    3.78   0
   7   3  23    9.55    3.72   0
   7   3  24    1.36    3.81   0
   9   2   1    0.56    4.34   0
  -4  -6  13   11.97    4.49   0
  -4  -6  14    5.23    4.42   0
  -4  -5  13   15.78    4.05   0
  -4  -4  16   96.86    6.77   0
  -4  -4  17   26.73    4.96   0
  -3  -6   0    0.40    3.23   0
  -3  -5   0   13.02    3.22   0
  -3  -4   1  112.25    4.75   0
  -3  -2  33    8.41    5.66   0
  -2  -6  -8   17.22    4.42   0
  -2  -5  -8   52.54    3.47   0
  -2  -2   0  209.74    6.41   0
  -2  -1  38   26.53    4.53   0
  -1  -6 -13    7.94    3.25   0
  -1  -5 -13   18.21    3.20   0
  -1  -2  -7   39.04    3.49   0
  -1   0   9    0.88    4.15   0
  -1   0  37   -0.30    4.12   0
  -1   0  38    0.96    3.45   0
   0  -5 -18    3.28    3.79   0
   0  -4 -17   -0.33    2.85   0
   0  -3 -15  155.23    4.35   0
   0  -2 -12 1117.62   10.71   0
   0   1  15  452.78    7.41   0
   0   1  16   -2.59    3.50   0
   0   1  30   15.01    4.15   0
   0   1  31  154.76    4.79   0
   0   1  32    8.51    3.44   0
   1  -6 -21    8.15    3.53   0
   1  -5 -21   12.03    3.19   0
   1  -4 -20   44.60    3.39   0
   1   1  42   14.12    3.63   0
   2  -5 -24   40.94    4.34   0
   2  -4 -23    4.35    2.93   0
   2  -2 -19  183.34    5.42   0
   2  -1 -15  716.21   10.21   0
   2   2  16  620.45    7.33   0
   2   2  17  334.85    5.68   0
   2   2  18   52.90    3.39   0
   2   2  28  492.09    6.79   0
   2   2  29  592.68    7.02   0
   2   2  30   80.67    3.71   0
   2   2  31    6.37    3.02   0
   3  -5 -26   13.00    4.53   0
   3  -4 -25   18.97    3.46   0
   3  -2 -21   35.06    3.46   0
   3   2   8  249.63    5.47   0
   3   2  38    4.65    4.25   0
   3   2  39    0.88    3.49   0
   4   2   4  471.45    7.93   0
   5  -4 -28    3.68    4.43   0
   5  -2 -24   22.01    4.00   0
   5   2   1    5.14    3.70   0
   6   2   0    1.49    3.41   0
   7   1 -10   47.33    7.55   0
   9   2   2   19.61    5.02   0
  -4  -6  12   11.52    4.70   0
  -4  -5  12    2.98    3.61   0
  -4  -4  15   15.21    4.92   0
  -3  -5  -1   22.42    3.25   0
  -3  -4   0    7.31    3.65   0
  -3  -3   4   55.91    4.52   0
  -3  -2  32   63.43    6.67   0
  -2  -6  -9    7.01    4.12   0
  -2  -5  -9  110.97    4.15   0
  -2  -4  -8  226.89    5.49   0
  -2  -3  -5  168.04    4.68   0
  -2  -1  37    7.33    4.01   0
  -1  -6 -14   70.65    3.94   0
  -1  -5 -14   60.10    3.69   0
  -1  -4 -13    3.73    2.92   0
  -1   0  36   -0.27    4.02   0
   0  -6 -18    7.28    3.62   0
   0   0  45    3.87    4.65   0
   0   1  17   70.08    3.75   0
   0   1  18   10.30    3.99   0
   0   1  26    2.29    3.60   0
   0   1  27  339.82    6.31   0
   0   1  28    8.94    3.40   0
   1  -6 -22    5.36    4.20   0
   1  -5 -22   13.90    3.37   0
   1  -4 -21  183.14    4.77   0
   1  -3 -19  125.60    4.48   0
   1  -1 -12  248.86    7.05   0
   1   1  40   13.54    4.18   0
   1   1  41    3.28    3.41   0
   2  -3 -22  325.67    6.06   0
   2   2  20   70.77    3.49   0
   2   2  22   92.20    3.71   0
   2   2  26    2.37    2.86   0
   2   2  27   75.05    3.61   0
   3  -4 -26   77.91    4.96   0
   3  -3 -24   41.77    3.58   0
   3   2  36    6.81    3.23   0
   3   2  37    4.62    3.17   0
   4  -4 -27    1.08    3.24   0
   5  -1 -21  107.02    6.05   0
   5   2   2   47.16    4.19   0
   6   0 -17   29.79    8.75   0
   7   2   0    0.87    3.83   0
   8   2   1   20.91    4.25   0
   9   2   3    0.15    4.48   0
  -4  -6  10   12.72    4.62   0
  -4  -5  10   38.25    4.59   0
  -4  -4  14   84.23    5.92   0
  -3  -5  -2   98.65    4.23   0
  -3  -4  -1  101.34    4.73   0
  -3  -2  11    9.54    4.96   0
  -3  -2  31   35.70    5.81   0
  -2  -6 -10   10.78    4.34   0
  -2  -5 -10  124.78    4.97   0
  -2  -1  35   56.78    5.37   0
  -2  -1  36   26.44    4.36   0
  -1  -5 -15    1.51    2.97   0
  -1  -4 -14   71.03    3.58   0
  -1   0  34    1.67    3.86   0
  -1   0  35    1.49    3.21   0
   0  -6 -19    2.38    3.49   0
   0  -5 -19   19.20    3.31   0
   0  -4 -18   23.00    3.14   0
   0  -3 -16    0.04    2.73   0
   0  -2 -13    0.70    3.55   0
   0   0  44    7.86    3.87   0
   0   1  19 2181.72   14.12   0
   0   1  21   63.80    3.46   0
   0   1  22    1.41    2.69   0
   0   1  24   -1.08    2.56   0
   0   1  25   54.60    3.38   0
   1   1  38   37.30    4.38   0
   1   1  39   14.25    3.42   0
   2  -4 -24    3.00    3.00   0
   3  -5 -27   18.14    3.80   0
   3  -2 -22   19.51    3.92   0
   3  -1 -18  627.20    9.63   0
   3   2  10    5.55    2.63   0
   3   2  11   12.02    3.22   0
   3   2  33    7.49    3.18   0
   3   2  34    5.51    3.09   0
   3   2  35    4.50    3.10   0
   4  -4 -28   10.95    4.42   0
   4  -3 -26  101.85    5.11   0
   4  -1 -20   95.87    5.03   0
   4   2  38    9.72    4.26   0
   4   2  39    6.91    3.48   0
   6   2   1  101.45    5.18   0
   7   2   1    5.34    3.81   0
   8   1  -9    2.06    6.05   0
   8   2   2    2.58    4.08   0
   9   0 -15   -0.23   10.94   0
   9   1  -8    0.22    5.89   0
   9   2   4   -0.18    4.42   0
  -4  -6   8    5.95    4.46   0
  -4  -6   9    4.07    3.71   0
  -4  -5   9   17.85    4.34   0
  -4  -4  12   95.68    5.96   0
  -4  -4  13  224.95    7.21   0
  -3  -6  -4   25.71    4.44   0
  -3  -2  30   16.80    5.99   0
  -2  -6 -11   14.89    4.22   0
  -2  -5 -11   94.20    4.97   0
  -2  -4  -9  146.76    4.40   0
  -2  -1  34  111.23    5.84   0
  -1  -6 -16    4.60    3.40   0
  -1  -5 -16   19.20    3.43   0
  -1  -3 -12   30.44    3.17   0
  -1   0  10    0.60    3.95   0
  -1   0  32    2.85    3.69   0
  -1   0  33   -1.11    3.20   0
   0  -6 -20    9.86    3.64   0
   0  -5 -20    3.90    3.15   0
   0  -4 -19    0.68    2.84   0
   0  -1  -8   -0.57    3.30   0
   0   0  43    0.45    3.68   0
   1  -6 -23    8.07    3.55   0
   1  -5 -23   64.24    3.99   0
   1  -3 -20   58.39    3.59   0
   1   1  37   27.59    3.58   0
   2  -5 -26   21.46    3.73   0
   2  -3 -23  221.79    5.40   0
   2  -1 -16  483.31    8.73   0
   2   1  43    3.74    3.72   0
   3  -5 -28    8.78    4.85   0
   3  -4 -27   27.51    3.73   0
   3   2  12  169.61    4.55   0
   3   2  30   17.55    3.33   0
   3   2  31   33.27    3.40   0
   3   2  32   67.76    3.87   0
   4   0 -15 1215.71   21.18   0
   4   2  36    1.97    3.67   0
   4   2  37   15.42    3.79   0
   7   2   2    3.69    3.84   0
   8   2   3   21.65    4.66   0
   9   2   5   10.87    4.81   0
  -4  -5   7   49.47    4.89   0
  -4  -4  11   83.97    5.63   0
  -3  -6  -5   41.94    4.59   0
  -3  -5  -4    5.35    3.10   0
  -3  -4  -2   59.12    3.72   0
  -3  -2  10    4.79    4.88   0
  -3  -2  29   78.35    7.67   0
  -2  -6 -12   16.36    4.30   0
  -2  -4 -10   15.59    3.30   0
  -2  -3  -7  290.91    5.70   0
  -2  -1  33   58.45    4.81   0
  -1  -5 -17    8.40    4.03   0
  -1  -3 -13   91.97    3.85   0
  -1  -1  44    5.24    3.66   0
  -1   0  30   -0.51    3.83   0
  -1   0  31    1.55    3.89   0
   0  -6 -21   -1.23    3.51   0
   0  -5 -21   73.03    4.20   0
   0   0  41    8.15    4.28   0
   1  -5 -24    1.84    3.32   0
   1  -4 -23   43.15    3.75   0
   1  -3 -21   87.46    4.31   0
   1  -1 -13   40.61    4.56   0
   1   1  35  219.87    5.23   0
   2   0 -10  684.77   16.25   0
   2   1  41    7.86    4.36   0
   2   1  42    7.26    3.59   0
   3  -2 -23  118.01    5.36   0
   3   0 -13    1.26    4.62   0
   3   1  -4 1816.34   22.89   0
   3   2  15   73.34    3.72   0
   3   2  16  498.20    6.91   0
   3   2  25  252.34    5.63   0
   3   2  26  123.40    4.17   0
   3   2  27  105.21    4.07   0
   3   2  29   76.97    3.87   0
   4  -4 -29    7.88    3.87   0
   4  -3 -27    4.86    3.54   0
   4   2   7  165.97    5.09   0
   4   2   8  132.47    5.10   0
   4   2  34   24.18    3.73   0
   4   2  35    0.12    3.57   0
   5   2   4  163.24    5.10   0
   6   2   3   91.08    4.89   0
   7   2   3    7.43    3.98   0
   8   2   4   18.94    4.59   0
   9   1  -7    5.29    6.05   0
   9   2   7    4.66    4.72   0
  -4  -5   6   34.11    4.62   0
  -4  -4  10   79.01    5.22   0
  -3  -6  -6   16.38    4.50   0
  -3  -5  -5   10.21    3.26   0
  -3  -4  -3   41.00    3.53   0
  -3  -3   1  431.22    8.26   0
  -3  -2  28  114.71    8.24   0
  -2  -6 -13    4.53    4.25   0
  -2  -4 -11  159.88    5.00   0
  -2  -2  42   13.41    5.52   0
  -2  -1  32   10.49    4.05   0
  -1  -6 -18    5.47    3.67   0
  -1  -4 -16    5.15    2.90   0
  -1  -1  43   19.27    4.21   0
  -1   0  11    0.18    3.85   0
  -1   0  28   -0.16    3.51   0
  -1   0  29    1.35    3.65   0
   0  -6 -22    5.66    3.56   0
   0  -4 -20   31.09    3.33   0
   0  -3 -18    0.65    2.77   0
   0   0  40   27.86    4.63   0
   1  -5 -25   26.96    4.47   0
   1  -2 -18   15.89    3.03   0
   1   0  -6    1.47    5.39   0
   1   1   7  276.18    7.00   0
   1   1  32  406.24    7.01   0
   1   1  33  110.99    4.52   0
   1   1  34   10.78    3.22   0
   2  -5 -27    5.81    3.73   0
   2  -4 -26   33.03    3.76   0
   2  -3 -24   29.04    3.58   0
   2  -2 -21  271.05    5.91   0
   2   1  40    5.98    3.40   0
   3  -4 -28   15.22    3.69   0
   3  -3 -26  148.99    5.13   0
   3  -1 -19   54.85    4.61   0
   3   2  17  200.73    4.78   0
   3   2  18  367.86    5.85   0
   3   2  20   38.27    3.34   0
   3   2  22   16.46    3.08   0
   3   2  23  130.03    4.20   0
   3   2  24   68.68    3.60   0
   4  -1 -21  206.21    6.96   0
   4   2   9  305.08    5.83   0
   4   2  31   35.22    3.71   0
   4   2  32   -0.02    3.16   0
   4   2  33   17.98    3.61   0
   5   2   5  213.55    5.68   0
   5   2   6   27.10    4.25   0
   5   2  35    3.82    3.77   0
   5   2  36    3.82    3.65   0
   6   2   4    3.47    3.86   0
   7   1  -9   42.84    7.46   0
   7   2   4    7.36    4.08   0
   9   2   8   13.75    5.31   0
  -4  -6   3   -1.54    4.51   0
  -4  -6   4   28.24    4.01   0
  -4  -5   4    2.68    4.62   0
  -4  -5   5   13.32    3.54   0
  -4  -4   8   51.45    5.25   0
  -4  -4   9   45.78    4.74   0
  -3  -6  -7    3.56    3.57   0
  -3  -5  -6    8.78    3.11   0
  -3  -3   0   20.85    4.58   0
  -3  -3  38    0.71    6.16   0
  -2  -6 -14    6.66    4.26   0
  -2  -5 -13   17.14    3.43   0
  -2  -3  -8   53.85    3.53   0
  -2  -2  -3 1396.64   13.86   0
  -2  -2  41    6.50    5.50   0
  -2  -1  31   17.53    4.25   0
  -1  -6 -19    9.87    3.75   0
  -1  -4 -17    7.23    2.94   0
  -1  -2 -10   20.12    3.81   0
  -1  -1  42   13.03    4.03   0
  -1   0  12    0.61    3.66   0
  -1   0  26    0.80    3.60   0
  -1   0  27    2.07    3.59   0
   0  -6 -23   -0.05    4.24   0
   0  -5 -22    1.37    3.24   0
   0  -4 -21    0.73    3.14   0
   0  -2 -15    0.89    3.37   0
   0   0  39    6.36    3.61   0
   1  -4 -24   73.76    4.02   0
   1  -3 -22   26.66    3.07   0
   1   0  45    1.36    3.82   0
   1   1   8  515.14    8.91   0
   1   1  30   32.42    4.16   0
   1   1  31 1113.57    9.72   0
   2  -5 -28   31.73    4.11   0
   2  -4 -27   65.53    5.05   0
   2  -1 -17  321.18    7.68   0
   2   1  38   22.83    3.93   0
   2   1  39    5.30    3.41   0
   3  -4 -29    3.94    4.18   0
   4  -4 -30    4.14    3.98   0
   4  -3 -28   63.07    4.61   0
   4   2  10   67.90    3.97   0
   4   2  12   62.41    4.17   0
   4   2  27   15.50    4.12   0
   4   2  28    8.52    3.32   0
   4   2  29   30.55    3.53   0
   4   2  30   36.64    3.79   0
   5  -3 -29    3.41    3.71   0
   5   1  -8  207.19    9.43   0
   5   2   7  209.76    5.96   0
   5   2  32    4.99    3.39   0
   5   2  33    5.72    3.69   0
   6   2   5   37.18    4.29   0
   8   1  -8   59.29    7.37   0
   8   2   6   -1.12    3.59   0
   8   2   7   14.83    4.61   0
  -4  -6   2    8.12    4.70   0
  -4  -5   3   14.33    4.65   0
  -3  -6  -8    9.17    3.51   0
  -3  -5  -7   19.38    3.37   0
  -3  -4  -5    5.11    3.10   0
  -3  -2   9   15.01    4.88   0
  -3  -2  27  101.32    8.16   0
  -2  -6 -15    4.65    3.65   0
  -2  -4 -12    3.85    3.15   0
  -2  -1  29  121.22    6.02   0
  -2  -1  30    5.32    3.96   0
  -1  -6 -20   15.03    4.72   0
  -1  -3 -15   75.07    4.42   0
  -1  -1  41    2.78    3.55   0
  -1   0  13   -0.75    3.61   0
  -1   0  24   -0.88    3.68   0
  -1   0  25    2.84    3.69   0
   0  -5 -23  236.24    5.65   0
   0  -4 -22  166.29    5.40   0
   0  -3 -19   81.43    3.94   0
   0   0  37    3.32    4.25   0
   0   0  38   14.80    3.65   0
   1  -5 -26    7.49    3.45   0
   1  -4 -25   26.65    3.77   0
   1  -2 -19  106.45    4.09   0
   1  -1 -14  277.39    7.28   0
   1   0  44    4.11    3.55   0
   1   1   9  287.22    6.74   0
   1   1  28  136.37    4.33   0
   1   1  29    6.22    2.98   0
   2  -5 -29   36.90    5.24   0
   2  -3 -25   12.88    3.35   0
   2  -2 -22   95.50    5.02   0
   2   1  37    8.10    3.44   0
   3  -3 -27  114.59    4.80   0
   3  -2 -24   58.25    4.02   0
   3   1  41    5.15    4.02   0
   3   1  42   10.52    4.11   0
   4   1  -6  951.45   17.48   0
   4   2  14   19.24    3.27   0
   4   2  15  157.58    4.59   0
   4   2  16   97.96    4.67   0
   4   2  17  291.26    6.20   0
   4   2  20   20.50    4.11   0
   4   2  21  317.21    6.13   0
   4   2  22  155.98    4.52   0
   4   2  23  312.67    5.74   0
   4   2  24  713.89    8.03   0
   4   2  25    7.24    3.35   0
   5   2   8  389.27    6.99   0
   5   2   9  145.50    5.29   0
   5   2  29    0.15    3.27   0
   5   2  30   23.07    3.81   0
   5   2  31    9.15    3.48   0
   6   2   6    8.83    3.40   0
   6   2   7   80.11    5.03   0
   6   2  31   14.90    3.92   0
   6   2  32    0.71    3.58   0
   7   2   6    7.26    3.38   0
   7   2   7   16.59    4.33   0
   8   2   8   27.97    4.27   0
   8   2   9    9.98    4.55   0
   9   1  -6    5.32    5.62   0
  -4  -6   0    5.99    4.56   0
  -4  -5   2    3.35    3.53   0
  -4  -4   6    1.86    3.89   0
  -3  -6  -9    9.94    3.68   0
  -3  -4  -6  161.54    4.86   0
  -3  -3  37    4.01    6.48   0
  -3  -2  26  111.98    8.51   0
  -2  -6 -16    6.26    3.69   0
  -2  -4 -13   25.47    3.34   0
  -2  -2  -4 2256.01   17.08   0
  -2  -2  40    5.64    4.58   0
  -2  -1   7  544.29   21.81   0
  -2  -1  28  307.92    7.96   0
  -1  -6 -21   10.18    4.58   0
  -1  -4 -18   19.77    3.33   0
  -1  -2 -11  193.80    5.74   0
  -1  -1  40    9.95    3.96   0
  -1   0  14    0.20    3.58   0
  -1   0  15    0.43    3.73   0
  -1   0  16    0.45    3.65   0
  -1   0  19   -1.32    3.57   0
  -1   0  20    2.01    3.52   0
  -1   0  21    0.72    3.41   0
  -1   0  22   -0.28    3.73   0
  -1   0  23   -0.18    3.14   0
   0  -6 -24   15.80    3.92   0
   0  -5 -24   -1.31    3.44   0
   0  -3 -20   -3.34    3.77   0
   0  -2 -16  169.18    5.18   0
   0   0  36   28.07    4.47   0
   1  -5 -27    8.36    3.59   0
   1   0  42    3.90    4.27   0
   1   0  43    0.17    3.64   0
   1   1  11  413.89    7.75   0
   1   1  25  112.84    4.75   0
   2  -4 -28   13.75    3.62   0
   2   1  35   56.86    3.93   0
   3  -4 -30    5.47    3.41   0
   3  -3 -28   65.41    4.90   0
   3  -1 -20    3.48    3.75   0
   3   1  39   18.12    4.62   0
   3   1  40   40.07    4.14   0
   4  -3 -29   13.36    3.67   0
   5  -3 -30   12.56    3.86   0
   5   0 -17    1.49    7.02   0
   5   2  10   15.07    3.02   0
   5   2  11  130.29    5.03   0
   5   2  12  246.40    5.85   0
   5   2  24   21.27    3.93   0
   5   2  25   13.27    3.44   0
   5   2  26   20.88    3.55   0
   6   2   9  134.84    5.64   0
   6   2  27    7.12    3.99   0
   6   2  28    5.86    3.53   0
   6   2  29    3.39    3.69   0
   6   2  30    6.63    3.62   0
   7   2   8   67.12    4.48   0
   7   2  27    5.23    4.30   0
   7   2  28    1.85    3.60   0
   8   2  10   19.78    3.77   0
   8   2  11   91.92    5.49   0
   8   2  12   12.22    4.56   0
   8   2  13   29.50    5.00   0
  -4  -5   0    1.51    4.08   0
  -4  -5   1    4.13    3.77   0
  -4  -4   5   14.89    3.88   0
  -3  -6 -10   12.90    3.61   0
  -3  -5  -9   16.15    3.35   0
  -3  -3  -2  749.25    9.51   0
  -3  -3  36   20.00    7.15   0
  -3  -2  25  246.57   11.34   0
  -2  -6 -17   26.53    3.87   0
  -2  -5 -16   21.45    3.53   0
  -2  -4 -14   10.43    3.17   0
  -2  -3 -10  492.35    7.14   0
  -2  -2  39   13.24    5.42   0
  -2  -1  27   43.16    4.58   0
  -1  -5 -21   14.16    3.59   0
  -1  -4 -19   42.99    3.63   0
  -1  -3 -16    2.89    2.99   0
  -1  -1  39   12.44    4.01   0
  -1   0  17    0.81    3.09   0
  -1   0  18    0.15    3.07   0
   0  -5 -25   86.58    5.43   0
   0  -4 -23   -0.72    3.19   0
   0  -1 -10    1.54    3.44   0
   0  -1  45    6.86    4.88   0
   0   0  35    7.63    3.37   0
   1  -5 -28   -1.02    4.25   0
   1  -4 -26  399.90    7.34   0
   1  -3 -24   36.00    4.04   0
   1  -2 -20   72.61    3.76   0
   1   0  41    2.62    4.33   0
   1   1  12  233.17    5.84   0
   1   1  13   42.24    3.69   0
   1   1  21  495.05    7.17   0
   1   1  22  216.15    5.11   0
   1   1  23  237.65    5.12   0
   2  -5 -30   23.99    4.23   0
   2  -4 -29    2.90    4.38   0
   2  -2 -23  197.48    5.69   0
   2  -1 -18   84.35    4.95   0
   2   1  33   65.21    3.95   0
   2   1  34  109.40    4.39   0
   3  -2 -25  217.43    6.49   0
   3   1  38   26.23    3.74   0
   4  -4 -32   37.21    5.35   0
   4  -3 -30   24.65    4.77   0
   4  -1 -22   13.29    3.89   0
   5   2  13   -0.76    2.87   0
   5   2  14  351.73    6.14   0
   5   2  15  141.94    4.79   0
   5   2  16   69.96    4.03   0
   5   2  18  169.61    4.74   0
   5   2  19   40.40    3.57   0
   5   2  20   22.57    3.35   0
   5   2  21   45.90    3.65   0
   5   2  22    0.76    3.08   0
   5   2  23    8.16    3.29   0
   6   1  -8   93.35    7.26   0
   6   2  10  517.01    7.78   0
   6   2  11  278.69    6.19   0
   6   2  12   54.75    4.83   0
   6   2  22   10.94    4.28   0
   6   2  23   14.07    4.08   0
   6   2  24   13.02    3.71   0
   6   2  25    2.08    3.28   0
   6   2  26    5.51    3.30   0
   7   2  11   27.36    3.65   0
   7   2  21   16.57    4.38   0
   7   2  22   16.95    4.47   0
   7   2  23   16.22    4.15   0
   7   2  24   26.65    4.14   0
   7   2  25    8.13    3.78   0
   7   2  26    8.40    3.89   0
   8   0 -16   32.20   12.45   0
   8   1  -7   21.79    5.63   0
   8   2  14    8.67    4.04   0
   8   2  15   14.27    4.14   0
   8   2  16   51.05    4.66   0
   8   2  17   38.75    4.48   0
   8   2  18   31.48    4.40   0
   8   2  19   20.05    4.03   0
   8   2  20    8.96    4.04   0
   8   2  21   34.84    4.39   0
   9   1  -5   27.75    5.97   0
  -4  -6  -3    1.28    4.92   0
  -4  -6  -2    7.65    3.94   0
  -4  -5  -1    7.05    4.30   0
  -4  -4   3   30.99    4.32   0
  -4  -4   4   35.69    3.56   0
  -3  -6 -12    2.98    4.43   0
  -3  -6 -11    2.09    3.48   0
  -3  -5 -11   21.09    4.17   0
  -3  -4  -8  417.04    6.94   0
  -3  -2   7  880.54   14.71   0
  -2  -5 -17   29.33    3.88   0
  -2  -4 -15   23.07    3.23   0
  -2  -2  38    6.89    5.31   0
  -2  -1  26   27.27    4.11   0
  -1  -5 -22   12.26    3.41   0
  -1  -4 -20   45.94    3.83   0
  -1  -3 -17   52.79    4.23   0
  -1  -2 -12  509.53    7.53   0
  -1  -1  38   33.15    4.08   0
   0  -4 -24   66.82    4.05   0
   0  -3 -21  140.66    4.54   0
   0  -2 -17   -0.23    3.33   0
   0  -1  44    0.44    4.70   0
   1  -4 -27  154.84    5.20   0
   1  -1 -15  175.41    6.06   0
   1   0  40    3.49    3.38   0
   1   1  14  299.73    6.26   0
   1   1  15  166.87    4.97   0
   1   1  17 1029.72   10.10   0
   1   1  19  698.06    8.13   0
   2  -3 -27   24.97    3.44   0
   2   0  44    3.86    4.71   0
   2   1  31   19.48    3.13   0
   2   1  32    9.75    3.21   0
   3  -4 -31   13.44    4.01   0
   3  -3 -29    8.65    4.23   0
   3   1  36   90.34    4.47   0
   3   1  37  115.44    4.72   0
   4  -2 -27   10.44    4.29   0
   4   0 -16  469.75   14.71   0
   4   1  39    3.32    3.61   0
   4   1  40    1.76    3.51   0
   5  -3 -31    2.34    3.66   0
   5   1  -7  553.83   13.16   0
   6   2  14   70.65    4.13   0
   6   2  15   72.74    4.13   0
   6   2  16  536.08    7.47   0
   6   2  17  142.48    4.80   0
   6   2  18  159.94    4.87   0
   6   2  19  141.52    4.54   0
   6   2  21   30.30    3.58   0
   7   2  14    9.16    3.49   0
   7   2  15    3.15    3.38   0
   7   2  16   78.76    4.33   0
   7   2  19    6.79    3.61   0
   9   1  -4    8.81    5.65   0
  -4  -6  -4   19.71    4.75   0
  -4  -5  -2    3.06    3.36   0
  -4  -4   2    2.09    4.08   0
  -3  -6 -13    6.37    4.48   0
  -3  -4  -9  357.90    7.04   0
  -3  -3  -4   61.30    4.32   0
  -3  -2  24   68.59    8.40   0
  -2  -5 -18   11.15    3.41   0
  -2  -4 -16    7.59    3.70   0
  -2  -3 -12   55.97    3.60   0
  -2  -1  24  264.74    7.99   0
  -2  -1  25  204.78    6.73   0
  -1  -5 -23   63.78    4.94   0
  -1  -4 -21  174.84    5.72   0
  -1  -1  37   27.83    4.12   0
   0  -5 -26   -0.15    3.59   0
   0  -3 -22   -0.12    4.08   0
   0  -1 -11 3568.59   23.20   0
   0  -1  43   20.30    5.19   0
   0   0  32  418.60    7.84   0
   1  -5 -29    9.43    3.95   0
   1  -3 -25  138.23    4.86   0
   1  -2 -21  267.13    5.88   0
   1   0  39    0.03    3.44   0
   2  -4 -30    2.22    3.58   0
   2  -2 -24  315.32    6.74   0
   2   0 -11  555.85   14.68   0
   2   0  43   46.52    4.89   0
   2   1   3   74.64    5.93   0
   2   1  29  121.26    4.37   0
   2   1  30    4.14    3.08   0
   3  -4 -32   27.44    5.04   0
   3  -2 -26  102.05    5.55   0
   3   0 -14    0.91    4.75   0
   3   1  34   26.22    4.31   0
   3   1  35   57.79    3.94   0
   4  -3 -31   34.13    4.90   0
   4   1  37    5.78    4.33   0
   4   1  38   17.39    3.72   0
   7   1  -7   35.67    6.33   0
   8   1  -6    7.26    5.43   0
  -4  -5  -4    1.83    3.97   0
  -4  -5  -3   13.91    3.67   0
  -4  -4   1  179.98    6.22   0
  -3  -6 -14    3.69    3.74   0
  -3  -5 -13   23.76    4.37   0
  -3  -4 -10  100.57    5.04   0
  -3  -3  -5   47.25    4.42   0
  -3  -3  35    2.97    6.05   0
  -2  -6 -20   13.29    4.12   0
  -2  -5 -19   58.99    4.24   0
  -2  -1  23  124.29    6.33   0
  -1  -3 -18   18.79    3.18   0
  -1  -1  36   95.56    5.09   0
   0  -5 -27    8.35    3.63   0
   0  -4 -25   -1.84    3.27   0
   0  -1  42    4.07    4.68   0
   0   0  31   43.64    4.66   0
   1  -5 -30   27.48    4.40   0
   1  -4 -28   22.28    3.88   0
   1   0  37    1.94    4.07   0
   1   0  38    0.21    3.40   0
   2  -4 -31   18.45    4.73   0
   2  -3 -28   86.79    4.41   0
   2  -1 -19   26.94    4.30   0
   2   0  42   12.59    3.94   0
   2   1   4  528.01   10.44   0
   2   1  27   47.83    3.65   0
   3  -3 -30    3.37    4.23   0
   3   1  33   12.87    3.37   0
   4  -2 -28    5.94    4.18   0
   4  -1 -23   24.86    4.33   0
   4   1  36    4.59    3.73   0
   5  -3 -32   10.46    4.99   0
   5  -1 -24    7.51    4.97   0
   5   1  38   24.73    4.27   0
   9   1  -3   11.79    5.04   0
  -4  -6  -6    6.79    3.94   0
  -4  -5  -5   11.60    4.29   0
  -4  -4   0    7.93    3.55   0
  -4  -3  12   20.58    6.03   0
  -4  -3  13   40.37    6.68   0
  -4  -3  14   91.98    8.10   0
  -4  -3  15   57.30    7.65   0
  -4  -3  16  794.72   19.35   0
  -4  -3  17  131.86   11.20   0
  -4  -3  18  120.31   12.91   0
  -3  -5 -14   75.43    5.09   0
  -3  -2   5  281.56    8.27   0
  -3  -2  23  131.97    9.70   0
  -2  -6 -21    3.08    3.86   0
  -2  -4 -17   43.42    3.53   0
  -2  -2  -7  234.17    6.00   0
  -2  -2  36    6.54    5.10   0
  -2  -1   6 1132.14   27.55   0
  -2  -1  22   37.09    5.04   0
  -1  -5 -24    3.05    3.59   0
  -1  -3 -19  151.26    4.63   0
  -1  -2  43   -0.37    4.96   0
  -1  -1  35  236.74    6.84   0
   0  -5 -28    3.01    3.63   0
   0  -4 -26  123.60    4.66   0
   0  -3 -23  291.63    5.75   0
   0  -1  41    5.86    4.68   0
   0   0  29   27.20    4.78   0
   0   0  30 1300.09   11.31   0
   1  -4 -29   37.63    4.03   0
   1  -2 -22   64.05    3.83   0
   1   0  -7   -0.21    5.36   0
   1   0  36    3.13    3.99   0
   2  -2 -25   73.33    4.79   0
   2   0  41   20.80    3.95   0
   2   1   5 1946.91   17.96   0
   2   1  24  243.07    5.78   0
   2   1  26   26.78    3.34   0
   3  -4 -33   25.35    4.09   0
   3  -2 -27   97.91    5.11   0
   3   1  31  117.35    4.42   0
   3   1  32   36.05    3.71   0
   4  -3 -32    3.15    4.76   0
   4   1  34    5.30    3.33   0
   4   1  35   39.27    4.18   0
   5  -2 -29    0.54    3.95   0
   5   1  -6   91.65    7.02   0
   5   1  36   15.33    4.02   0
   8   1  -5    6.08    5.06   0
   9   0 -14   -0.16    8.71   0
   9   1  -2   12.39    5.15   0
  -4  -6  -8    1.68    3.68   0
  -4  -4  -2    6.76    4.36   0
  -4  -3  11  170.93    7.90   0
  -3  -6 -16    4.94    3.89   0
  -3  -5 -15   35.43    4.59   0
  -3  -4 -12  147.30    5.38   0
  -3  -3  34    3.48    6.16   0
  -3  -2   4  248.94    8.32   0
  -3  -2  22   19.21    7.61   0
  -2  -6 -22    0.75    3.76   0
  -2  -5 -21    0.46    4.27   0
  -2  -4 -18   22.83    3.40   0
  -2  -1  21   60.68    5.49   0
  -1  -4 -23   41.79    3.71   0
  -1  -2 -14  292.42    6.18   0
  -1  -2  42   16.43    5.07   0
  -1  -1  -6  397.32    9.45   0
  -1  -1  34   12.10    4.59   0
   0  -5 -29   44.27    4.74   0
   0  -4 -27   -1.38    3.47   0
   0  -3 -24   -2.03    4.20   0
   0  -2 -19    0.70    2.83   0
   0  -1 -12   -0.82    3.55   0
   0  -1  40   -2.06    4.50   0
   0   0  28 1655.40   12.82   0
   1  -4 -30   36.87    5.11   0
   1  -3 -27   40.79    4.37   0
   1   0  35    3.04    3.28   0
   2  -4 -32   20.18    4.06   0
   2  -3 -29   79.66    4.55   0
   2   0  39   15.53    4.77   0
   2   0  40   16.35    3.85   0
   2   1   6 1115.39   14.31   0
   2   1  22   34.05    3.32   0
   2   1  23  110.88    4.07   0
   3  -4 -34    6.32    4.93   0
   3  -3 -31   16.98    3.85   0
   3  -1 -22   16.99    4.21   0
   3   0  42    1.57    4.74   0
   3   0  43    6.69    4.05   0
   3   1  -1  523.46   11.68   0
   3   1  29    8.04    3.23   0
   3   1  30  172.64    4.84   0
   4   1  -4  271.13    9.61   0
   4   1  33   26.57    3.74   0
   5   1  34   10.67    3.86   0
   5   1  35    2.38    3.84   0
   7   1  -6   79.96    6.52   0
   8   1  -4    8.09    5.09   0
   9   1  -1    1.28    4.88   0
  -5  -6   4    0.32    4.96   0
  -5  -6   5   25.23    5.40   0
  -5  -5  13   25.98    6.23   0
  -5  -5  14    4.14    6.37   0
  -4  -6 -10   10.09    4.87   0
  -4  -6  -9    8.07    4.01   0
  -4  -5  -8   31.82    4.71   0
  -4  -5  -7   42.17    4.13   0
  -4  -4  -3   37.54    4.50   0
  -4  -3   8   16.58    4.58   0
  -4  -3   9   51.77    5.53   0
  -3  -6 -17    9.51    3.99   0
  -3  -5 -16    2.62    3.59   0
  -3  -4 -13  308.87    6.78   0
  -3  -3  -7  334.48    6.26   0
  -2  -3 -15  109.91    4.37   0
  -2  -2  35   11.12    4.44   0
  -2  -1  20   61.73    5.66   0
  -1  -5 -26    8.35    3.67   0
  -1  -4 -24   74.89    4.56   0
  -1  -3 -20   57.88    3.77   0
  -1  -2 -15   20.69    3.34   0
  -1  -1  33  115.69    5.72   0
   0  -5 -30   -2.96    4.80   0
   0  -1  39   17.18    4.69   0
   0   0  26   84.48    4.80   0
   0   0  27   31.83    4.18   0
   1  -2 -23   -0.58    2.97   0
   1  -1 -17 1132.11   12.78   0
   1  -1  44    3.19    3.58   0
   1   0  34    2.95    3.44   0
   2  -4 -33   14.12    5.03   0
   2  -3 -30   89.42    5.29   0
   2  -2 -26    6.35    4.22   0
   2  -1 -20   53.43    4.28   0
   2   0  38  150.46    5.94   0
   2   1   7  587.10    9.85   0
   2   1  19   27.39    3.33   0
   2   1  20   66.31    3.90   0
   2   1  21   56.15    3.79   0
   3  -2 -28  100.34    5.52   0
   3   1  27  141.04    4.56   0
   3   1  28   13.86    3.33   0
   4  -2 -29   29.33    3.87   0
   4  -1 -24   73.69    5.28   0
   4   1  31    6.56    3.51   0
   5  -1 -25   73.59    6.50   0
   5   1  32    9.06    4.45   0
   5   1  33    4.11    3.60   0
   6   1  -6   12.28    4.94   0
   6   1  33    5.60    3.92   0
   6   1  34    9.04    4.05   0
   7   1  -5    4.11    5.00   0
   9   1   0    7.50    5.11   0
   9   1   1    5.48    4.93   0
  -5  -6   2   32.83    5.86   0
  -5  -6   3    7.07    5.27   0
  -5  -5   8    5.73    5.13   0
  -5  -5  10   15.12    4.67   0
  -5  -5  11    8.25    5.02   0
  -5  -5  12   16.81    5.29   0
  -5  -5  15   12.13    5.82   0
  -5  -5  16   60.83    6.74   0
  -5  -5  17    9.28    6.45   0
  -5  -5  18    1.17    6.98   0
  -4  -6 -11    5.18    4.16   0
  -4  -5  -9   17.48    4.60   0
  -4  -4  -4   41.69    4.09   0
  -4  -3   7   29.20    4.87   0
  -3  -6 -18    6.65    4.29   0
  -3  -4 -14  247.30    6.46   0
  -3  -3  -8   13.79    3.32   0
  -3  -3  33    6.69    6.52   0
  -2  -5 -23   21.50    4.71   0
  -2  -3 -16   81.57    4.05   0
  -2  -2  -9  231.54    5.83   0
  -2  -2  34   10.31    5.18   0
  -2  -1   5 2057.49   32.98   0
  -2  -1  19   25.16    4.85   0
  -1  -5 -27    3.46    3.85   0
  -1  -4 -25   25.73    4.88   0
  -1  -2  41    3.22    5.02   0
  -1  -1  32  452.95    8.67   0
   0  -4 -28   72.05    4.52   0
   0  -3 -25   71.40    3.94   0
   0  -1  38    3.13    4.36   0
   0   0  25   12.98    4.22   0
   1  -3 -28   28.16    3.63   0
   1  -2 -24   27.67    4.21   0
   1  -1  43   27.59    4.40   0
   1   0  33   -0.16    3.42   0
   2   0 -12  403.13   12.73   0
   2   1   8  117.61    5.12   0
   2   1   9   89.74    4.68   0
   2   1  11  198.30    5.66   0
   2   1  12   34.85    4.30   0
   2   1  13  163.16    5.60   0
   2   1  14  870.37    9.60   0
   2   1  16  555.90    7.73   0
   2   1  18   90.82    4.17   0
   3  -3 -32   19.88    4.26   0
   3  -1 -23    1.77    3.96   0
   3   0 -15    0.53    5.37   0
   3   0  40   -4.39    3.88   0
   3   1  25  113.76    4.24   0
   4   1  29   11.94    3.57   0
   4   1  30   10.66    3.46   0
   5   0 -18    0.04    8.81   0
   5   1  -5   23.00    5.18   0
   5   1  30   27.78    4.51   0
   5   1  31    4.28    3.51   0
   6   1  31    7.05    3.99   0
   6   1  32   13.45    4.13   0
   7   1  30    0.80    3.88   0
   8   1  -2   16.70    5.34   0
   9   1   3   19.22    5.38   0
  -5  -6   0   16.72    5.45   0
  -5  -6   1   17.44    5.34   0
  -5  -5   5    7.69    4.34   0
  -5  -5   6   28.84    5.09   0
  -5  -5   7   19.03    4.80   0
  -5  -5  19   28.69    7.94   0
  -4  -6 -12   18.68    4.09   0
  -4  -4  -5   11.19    3.61   0
  -3  -3  -9   13.97    3.34   0
  -3  -2  21   38.69    8.10   0
  -2  -2 -10   25.74    4.12   0
  -2  -1  17  335.50   10.98   0
  -2  -1  18   88.15    6.41   0
  -1  -5 -28   -0.43    3.76   0
  -1  -3 -22   26.92    3.57   0
  -1  -2 -16   83.71    4.08   0
  -1  -2  40    9.00    4.82   0
  -1  -1  -7  289.41    7.72   0
  -1  -1  31 1147.22   12.81   0
   0  -5 -31   20.98    4.16   0
   0  -3 -26    0.05    4.17   0
   0  -2 -21   -2.01    3.06   0
   0  -1  37   87.53    5.61   0
   0   0  24  300.47    6.44   0
   1  -4 -32   62.19    4.63   0
   1  -3 -29    8.00    4.18   0
   1  -1 -18   21.48    4.31   0
   1  -1  42   20.30    4.05   0
   1   0  31    0.76    4.06   0
   1   0  32    2.34    3.45   0
   2  -4 -34    7.62    3.68   0
   2  -3 -31    1.45    3.55   0
   2  -2 -27   78.11    5.33   0
   2  -1 -21   59.85    4.99   0
   2   0  36   73.03    4.66   0
   3  -3 -33    6.40    4.71   0
   3   0  39    0.35    3.48   0
   3   1   1  498.82   10.52   0
   3   1  23    5.30    3.10   0
   3   1  24    2.11    3.09   0
   4  -2 -30   33.65    5.20   0
   4   0 -17  418.40   14.35   0
   4   0  41   28.98    4.31   0
   4   1  -3   60.81    5.45   0
   4   1  27   20.21    3.41   0
   4   1  28   39.19    3.79   0
   5  -2 -31    7.83    5.52   0
   5   1  29   52.43    4.08   0
   6   1  -5   30.41    5.18   0
   6   1  29    5.51    3.61   0
   6   1  30    4.10    3.74   0
   7   1  -4   14.30    4.46   0
   7   1  28    7.17    4.05   0
   7   1  29   -0.10    3.80   0
   8   1  -1    8.49    4.55   0
  -5  -6  -1   22.05    4.44   0
  -5  -5   3    9.80    5.00   0
  -5  -5   4   -1.69    4.85   0
  -5  -5  20    3.16    7.58   0
  -4  -6 -14    0.02    5.27   0
  -4  -5 -11   21.12    3.97   0
  -4  -4  -7   42.13    4.96   0
  -4  -4  -6    0.36    3.52   0
  -4  -3   3  260.29    7.51   0
  -4  -3   4  190.56    6.60   0
  -3  -3  32   26.85    7.17   0
  -2  -4 -22   53.62    4.22   0
  -2  -3 -17   54.37    3.85   0
  -2  -2  33  176.37    7.20   0
  -2  -1  16  529.52   13.98   0
  -1  -5 -29    6.93    4.11   0
  -1  -2 -17  279.74    6.13   0
  -1  -2  39    5.25    4.71   0
  -1  -1  -8  543.80   10.06   0
  -1  -1  30   33.90    4.97   0
   0  -4 -30   24.27    4.15   0
   0  -1 -14    0.89    3.32   0
   0   0  22   86.43    5.19   0
   0   0  23   18.71    3.92   0
   1  -4 -33   -1.93    4.89   0
   1  -2 -25   20.44    3.56   0
   1  -1  41    2.37    3.66   0
   1   0  30    1.98    3.31   0
   2  -4 -35    2.39    5.16   0
   2  -3 -32   31.35    5.02   0
   3   0  37    3.69    4.45   0
   3   0  38   -0.67    3.30   0
   3   1   2 1885.79   17.97   0
   3   1  20    1.97    4.08   0
   3   1  22   16.53    3.33   0
   4  -1 -25   13.38    4.46   0
   4   0  39   85.20    6.10   0
   4   0  40   63.15    5.18   0
   4   1  -2  681.11   12.30   0
   4   1  25   19.19    3.52   0
   5  -1 -26   45.91    6.25   0
   5   1  -4   42.13    5.43   0
   5   1  27    6.28    3.57   0
   5   1  28   35.86    4.11   0
   6  -1 -26   14.20    6.61   0
   6   1  -4    5.73    4.81   0
   6   1  27   -0.49    3.60   0
   6   1  28   10.97    3.68   0
   7   1  26   -0.39    3.87   0
   7   1  27    4.70    3.99   0
   8   1   0    1.69    4.29   0
   8   1  22    2.81    5.37   0
   8   1  23    2.53    4.42   0
   8   1  24    5.62    4.19   0
   9   0 -13    0.54    7.78   0
   9   1   6    7.16    4.23   0
   9   1   7    8.20    4.72   0
   9   1   8   -0.27    5.16   0
   9   1  10   11.65    5.51   0
   9   1  11    8.57    5.22   0
   9   1  13    3.03    5.29   0
  -5  -5   1   52.38    5.73   0
  -5  -5   2   19.51    4.31   0
  -5  -5  21    1.22    8.07   0
  -4  -5 -12    2.73    4.00   0
  -4  -4  -8   50.86    4.40   0
  -4  -4  28    9.53   10.85   0
  -3  -5 -20    4.36    3.56   0
  -3  -4 -17   60.88    4.29   0
  -3  -2  20   48.48    9.07   0
  -2  -5 -25    8.72    3.95   0
  -2  -4 -23    2.65    4.39   0
  -2  -3 -18  142.57    4.90   0
  -2  -3  39   11.46    6.03   0
  -2  -2 -11   75.36    4.05   0
  -2  -2  32   22.38    5.56   0
  -2  -1   4  541.99   16.51   0
  -1  -1  29    8.47    4.28   0
   0  -4 -31    6.25    4.87   0
   0  -3 -27  205.74    5.77   0
   0  -2 -22  157.20    5.21   0
   0  -2  43    1.17    5.12   0
   0  -1  36    2.18    3.67   0
   0   0  21   37.66    4.60   0
   1  -3 -30    6.08    3.63   0
   1  -1 -19  763.14   11.06   0
   1  -1  40   11.40    4.03   0
   1   0  -8    0.30    5.72   0
   1   0  29    0.19    3.23   0
   2  -1 -22   34.92    4.77   0
   2  -1  43    5.84    4.14   0
   2   0  33  693.15    8.73   0
   2   0  34  547.72    7.79   0
   3  -3 -34    0.65    4.06   0
   3  -2 -30   13.90    4.69   0
   3  -1 -24    2.03    3.99   0
   3   0  36    0.78    4.44   0
   3   1   3  321.92    8.96   0
   3   1  19   44.77    3.87   0
   4  -3 -35    1.79    4.24   0
   4  -2 -31   27.02    5.08   0
   4   0  38   91.49    5.36   0
   4   1  23   33.58    3.53   0
   4   1  24   82.86    4.12   0
   5   1  24   10.28    4.30   0
   5   1  26   58.84    4.16   0
   6  -2 -32    1.00    5.80   0
   6   1  25    3.09    3.63   0
   6   1  26   18.42    3.55   0
   7  -1 -26    4.24    7.90   0
   7   1  -2    7.04    4.41   0
   7   1  23   17.72    4.72   0
   7   1  25    9.61    4.03   0
   8   1   1   12.41    4.97   0
   8   1   2   16.54    5.06   0
   8   1  19    7.19    4.93   0
   8   1  20   10.90    4.17   0
   8   1  21   20.81    4.52   0
  -5  -6  -5   18.22    4.63   0
  -5  -5  -2   16.41    5.23   0
  -5  -5  -1   54.73    5.77   0
  -5  -5   0    8.80    4.13   0
  -4  -5 -14   18.56    3.94   0
  -4  -3   0    3.38    4.18   0
  -4  -3   1   54.87    4.74   0
  -3  -4 -18   61.48    4.24   0
  -2  -4 -24    2.40    4.51   0
  -2  -3 -19  196.02    5.34   0
  -2  -1   3   74.31    7.60   0
  -2  -1  15  779.11   17.92   0
  -1  -5 -31   17.53    5.26   0
  -1  -4 -28   20.76    3.92   0
  -1  -3 -24   32.27    3.75   0
  -1  -2 -18   17.43    3.46   0
  -1  -2  38    8.22    4.67   0
  -1  -1  28  139.77    5.85   0
   0  -1 -15  374.30    7.93   0
   0  -1  35   60.24    4.56   0
   1  -4 -34    4.37    4.18   0
   1  -3 -31   96.76    5.50   0
   1  -2 -26   19.99    3.54   0
   1  -1  39   17.58    4.00   0
   1   0  28   -4.10    3.00   0
   2  -4 -36    3.73    4.20   0
   2  -3 -33   15.48    4.08   0
   2  -1  42    5.40    4.04   0
   2   0  32   14.82    3.61   0
   3   0  35    4.04    3.59   0
   3   1   4 1671.75   16.22   0
   3   1   5 1267.24   14.28   0
   3   1  14  917.19   10.06   0
   3   1  17  506.07    7.29   0
   4  -1 -26   20.10    5.43   0
   4   0  37   19.38    4.19   0
   4   1  -1  177.25    7.06   0
   4   1  20  100.28    5.05   0
   4   1  21  247.30    5.41   0
   4   1  22   13.76    3.41   0
   5  -2 -32    3.98    4.81   0
   5   0  38    4.43    3.90   0
   5   1  -3   33.78    4.73   0
   5   1  22   43.61    4.63   0
   5   1  23  104.01    4.51   0
   6   1  -3   36.41    4.69   0
   6   1  22   21.25    4.51   0
   6   1  23    2.73    3.54   0
   6   1  24    7.91    3.59   0
   7   1  -1   18.04    4.57   0
   7   1  20    8.57    4.63   0
   7   1  21    7.12    4.31   0
   7   1  22   -1.68    3.85   0
   8   0 -15   33.10   10.17   0
   8   1   3   36.90    4.68   0
   8   1   4    9.53    5.07   0
   8   1   5    7.66    5.05   0
   8   1   6    4.87    4.88   0
   8   1   7   27.78    5.10   0
   8   1  13   33.79    5.04   0
   8   1  14    0.46    4.75   0
   8   1  15    8.12    4.75   0
   8   1  16    7.53    3.99   0
   8   1  17   31.45    4.40   0
   8   1  18    5.10    4.02   0
   9   0 -12   -0.18    7.77   0
  -5  -5  -3   10.10    4.96   0
  -4  -4 -10   63.68    4.41   0
  -4  -3  -1   70.61    5.08   0
  -3  -4 -19   68.62    4.38   0
  -3  -3 -13    5.28    3.41   0
  -3  -3  31   20.08    7.06   0
  -3  -2  -2 1058.59   12.73   0
  -2  -5 -27    3.95    4.10   0
  -2  -3 -20    5.24    3.36   0
  -2  -3  38    9.42    6.18   0
  -2  -2 -13   83.68    4.27   0
  -2  -2  31    5.03    4.59   0
  -2  -1  14  879.02   20.58   0
  -1  -4 -29   41.82    4.46   0
  -1  -3 -25  135.33    4.91   0
  -1  -2  37   28.74    5.28   0
   0  -4 -32    2.02    3.81   0
   0  -3 -29  332.20    7.56   0
   0  -2  42    3.65    4.26   0
   0  -1  34    9.42    3.89   0
   0   0  18 2418.26   17.51   0
   1  -4 -35   17.59    4.40   0
   1  -1 -20   48.13    5.11   0
   1  -1  38   39.14    4.46   0
   1   0  27    1.63    3.08   0
   2  -2 -29  406.34    8.17   0
   2  -1 -23  103.14    5.82   0
   2  -1  41    8.52    4.06   0
   2   0 -13 1133.05   19.82   0
   3  -3 -35    2.68    4.14   0
   3  -2 -31   28.61    5.25   0
   3  -1 -25   87.09    5.45   0
   3   0 -16   -0.45    5.13   0
   3   0  34   -0.80    3.67   0
   3   1  13  364.00    6.81   0
   4  -3 -36   18.47    5.05   0
   4  -2 -32   -0.38    5.03   0
   4   0  36  113.98    4.98   0
   4   1   0   24.64    4.51   0
   4   1  18   56.52    3.92   0
   5  -1 -27    6.17    5.90   0
   5   0  36    2.39    5.01   0
   5   0  37    5.28    3.96   0
   5   1  -2   83.38    5.71   0
   6  -1 -27    1.81    6.43   0
   6   1  -2   42.71    4.77   0
   6   1  -1   27.11    5.00   0
   6   1  20    8.66    3.73   0
   6   1  21   14.69    3.45   0
   7   1   0   64.75    5.31   0
   7   1   1   19.10    4.75   0
   7   1  17   59.22    5.28   0
   7   1  18   13.75    3.82   0
   7   1  19    5.33    3.87   0
   8   1   8   74.67    4.70   0
   8   1   9    0.22    3.87   0
   8   1  10    6.99    3.80   0
   8   1  12   25.41    4.15   0
  -5  -5  -4    2.06    3.69   0
  -4  -4 -12   98.25    5.61   0
  -4  -3  -3  274.59    7.41   0
  -4  -3  -2   38.44    4.07   0
  -3  -4 -20   24.14    3.85   0
  -3  -2  -4  265.83    7.57   0
  -3  -2  -3  867.18   11.72   0
  -3  -2  19  118.79   11.71   0
  -2  -5 -28   22.30    4.74   0
  -2  -4 -25   17.39    4.06   0
  -2  -3 -21   57.40    4.18   0
  -2  -2 -14  257.49    6.49   0
  -2  -2  30   81.73    6.63   0
  -2  -1   2 1087.97   19.63   0
  -2  -1  13  169.63   11.77   0
  -1  -4 -30   37.55    4.51   0
  -1  -3 -26  134.74    5.24   0
  -1  -1  27   16.39    4.45   0
   0  -4 -33    4.66    3.89   0
   0  -2 -24  181.10    5.47   0
   0  -2  41   -0.82    4.09   0
   0  -1 -16    1.14    3.46   0
   0   0  16  785.39   11.60   0
   0   0  17   13.69    5.48   0
   1  -4 -36    3.62    5.21   0
   1  -3 -32    1.20    3.60   0
   1  -1  37   33.99    4.26   0
   1   0  25    0.68    3.88   0
   2  -3 -34   10.44    4.12   0
   2  -1  40    4.14    4.18   0
   2   0  30  128.32    4.75   0
   3  -3 -36   17.30    5.44   0
   3  -1  42   15.44    4.79   0
   3   0  33   -2.11    3.90   0
   4   0  34  166.73    5.62   0
   4   0  35  152.34    5.26   0
   4   1   2  583.43   10.40   0
   4   1  15   -3.18    3.16   0
   4   1  16   23.34    3.47   0
   4   1  17   49.58    3.76   0
   5  -2 -33    5.68    5.26   0
   5   0  35    1.54    4.19   0
   5   1  -1  193.29    7.08   0
   5   1  17   25.63    4.57   0
   5   1  19   38.67    3.95   0
   6   0  35    4.49    4.15   0
   6   1   0    5.95    4.13   0
   6   1  17  106.66    4.60   0
   6   1  18    3.09    3.49   0
   6   1  19   13.52    3.49   0
   7   1   2    8.55    3.93   0
   7   1   4   12.67    4.70   0
   7   1   5    3.90    4.73   0
   7   1  13   44.04    5.17   0
   7   1  14  151.15    5.62   0
   7   1  15   36.90    4.14   0
  -5  -5  -7   15.79    4.90   0
  -5  -5  -6   24.83    4.54   0
  -5  -4   4   62.00    5.63   0
  -5  -4   5   33.72    5.10   0
  -5  -4   6    7.57    4.60   0
  -5  -4   7   11.47    4.69   0
  -5  -4   8    4.87    4.59   0
  -5  -4   9    9.55    4.92   0
  -5  -4  10   64.42    6.78   0
  -5  -4  11   37.56    6.02   0
  -5  -4  12  129.39    8.57   0
  -4  -5 -17    5.48    4.06   0
  -4  -3  -4  197.13    6.40   0
  -3  -5 -24    8.37    4.16   0
  -3  -4 -21   31.85    4.35   0
  -3  -3 -15   18.73    3.68   0
  -3  -3  30    0.79    6.55   0
  -3  -2  -5  266.55    7.08   0
  -2  -5 -29   34.01    4.78   0
  -2  -3 -22  331.05    6.62   0
  -2  -3  37   18.79    5.65   0
  -1  -4 -31   34.88    5.45   0
  -1  -1 -11  396.41    8.57   0
  -1  -1  26  291.92    7.43   0
   0  -4 -34    7.21    4.10   0
   0  -2 -25    1.19    4.08   0
   0  -2  40   74.63    6.63   0
   0  -1 -17   64.39    5.05   0
   0  -1  32   12.49    5.07   0
   0   0  15   12.54    5.18   0
   1  -3 -33    3.15    3.97   0
   1  -2 -28   78.02    4.78   0
   1  -2  43    1.29    5.38   0
   1  -1 -21  467.98    9.25   0
   1  -1  36   95.19    5.68   0
   1   0  -9    1.76    5.89   0
   1   0  24    1.04    3.09   0
   2  -3 -35    3.73    3.84   0
   2  -1  39    6.88    4.06   0
   3  -2 -32   54.02    5.72   0
   3  -1  41    4.95    4.41   0
   3   0  31    1.28    4.35   0
   3   0  32    3.25    3.40   0
   4  -1 -27   13.57    5.51   0
   4   0  33   44.71    4.26   0
   4   1   4  282.93    7.61   0
   4   1   5 1243.83   13.47   0
   4   1  10  224.12    6.28   0
   4   1  11  232.61    6.41   0
   4   1  13   93.61    4.27   0
   4   1  14  686.04    8.58   0
   5   0  34    1.09    3.94   0
   5   1   1  186.94    6.83   0
   5   1  14  166.78    5.59   0
   5   1  15  191.43    5.20   0
   6   0  33   26.04    5.26   0
   6   0  34   11.40    4.22   0
   6   1   1   20.20    4.51   0
   6   1   2   45.68    4.76   0
   6   1   3   39.32    4.83   0
   6   1  13  209.00    6.63   0
   6   1  14   33.63    4.37   0
   6   1  15   18.50    3.76   0
   6   1  16   57.67    4.09   0
   7   1   6   84.16    4.78   0
   7   1   7   41.78    4.25   0
   7   1   8   80.61    4.80   0
   7   1   9   51.05    4.49   0
   7   1  10   56.15    4.46   0
   9   0 -11    1.97    6.97   0
  -5  -5  -9   19.27    5.26   0
  -5  -5  -8    7.36    3.98   0
  -5  -4   0   20.13    5.23   0
  -5  -4   2   34.91    4.98   0
  -5  -4   3   19.46    4.91   0
  -5  -4  13  194.53    9.54   0
  -5  -4  14   35.00    7.39   0
  -4  -5 -19    8.42    4.14   0
  -4  -3  -6   51.10    4.86   0
  -3  -5 -26    9.50    5.44   0
  -3  -5 -25    8.28    4.23   0
  -2  -3 -23  247.74    6.27   0
  -2  -2  29  598.13   11.82   0
  -2  -1  12   39.05    9.04   0
  -1  -3 -27   39.10    4.05   0
  -1  -2 -21  281.25    6.31   0
  -1  -2  35   16.64    5.18   0
  -1  -1  25  112.58    5.95   0
   0  -4 -35    5.81    5.14   0
   0  -3 -31    5.94    3.85   0
   0  -2  39    1.52    5.53   0
   0  -1  31  156.36    6.51   0
   1  -4 -37   -0.55    4.66   0
   1  -1  35  228.98    6.86   0
   1   0  23    0.08    3.06   0
   2  -1  38   30.18    4.29   0
   2   0  27  137.57    5.42   0
   2   0  28  387.56    6.83   0
   3  -3 -37    2.30    4.69   0
   3  -1 -26  153.82    6.96   0
   3  -1  40   37.59    4.62   0
   4   0  32  108.75    4.80   0
   4   1   9  188.77    5.53   0
   5  -2 -34   13.02    5.86   0
   5  -1 -28   27.93    6.26   0
   5   0  32    2.60    4.74   0
   5   0  33    4.93    4.01   0
   5   1   2   91.28    5.22   0
   5   1   3   35.64    5.11   0
   5   1   4   47.24    5.06   0
   5   1   5   27.86    4.64   0
   5   1   7  552.40    9.00   0
   5   1   8  224.15    6.56   0
   5   1   9  275.30    6.94   0
   5   1  10  411.10    8.11   0
   5   1  12   61.55    4.08   0
   6   0  32    5.83    4.30   0
   6   1   4    9.95    3.75   0
   6   1   5   39.97    4.97   0
   6   1   6   13.90    4.54   0
   6   1   7  114.02    5.73   0
   6   1   8  120.50    5.15   0
   6   1   9  114.56    5.17   0
   7  -1 -27   12.32    8.83   0
   8   0 -14   17.63    8.80   0
   9   0 -10    1.88    6.94   0
  -5  -5 -10   12.71    4.34   0
  -5  -4  -1   48.07    5.25   0
  -4  -5 -20   39.38    4.98   0
  -4  -4 -16   84.40    5.44   0
  -4  -4 -15   12.90    3.73   0
  -3  -4 -23    8.28    4.11   0
  -3  -3 -17    8.14    3.65   0
  -2  -4 -28   10.94    4.05   0
  -2  -3 -24   29.29    4.81   0
  -2  -3  36   24.80    6.01   0
  -2  -1  -1 3347.90   29.65   0
  -1  -4 -32   48.73    5.06   0
  -1  -1 -12  197.11    6.27   0
   0  -3 -32   -1.30    4.50   0
   0  -2 -26   88.78    4.60   0
   0  -1 -18    0.09    3.51   0
   0  -1  30   18.22    5.30   0
   1  -3 -34   -1.14    4.13   0
   1  -2 -29   26.75    4.39   0
   1  -2  42   14.03    4.69   0
   1  -1  34   10.28    4.99   0
   1   0  22    0.50    3.30   0
   2  -3 -36   21.61    4.60   0
   2  -1  37    9.03    4.19   0
   2   0  26   44.20    4.70   0
   3  -1  39   26.38    4.71   0
   3   0 -17    0.52    5.31   0
   3   0  29    2.56    3.58   0
   4  -2 -34   14.18    5.38   0
   4  -1  40   -3.62    3.95   0
   4   0  30   65.21    5.13   0
   5   0  31   -1.70    3.79   0
   6   0  31   16.06    4.52   0
   7   0  29   -0.31    4.33   0
   7   0  30    0.51    4.26   0
  -5  -4  -4   76.38    5.80   0
  -5  -4  -3   23.21    4.27   0
  -5  -4  16   25.77    8.87   0
  -4  -5 -21   10.71    4.57   0
  -4  -4 -17   20.25    4.17   0
  -4  -3  -9   50.50    4.99   0
  -4  -3  -8   13.48    3.84   0
  -3  -5 -28   10.95    4.70   0
  -3  -3  29    8.20    6.79   0
  -3  -2  -8  198.29    6.03   0
  -2  -4 -29    0.39    4.17   0
  -2  -2 -17  288.72    6.63   0
  -2  -2  28  472.66   10.85   0
  -2  -1  -2 1056.36   17.00   0
  -1  -4 -33    6.23    4.29   0
  -1  -3 -29   11.27    3.79   0
  -1  -3  40    8.45    5.96   0
  -1  -1  24   90.23    5.30   0
   0  -4 -36    1.11    4.65   0
   0  -2 -27    3.12    3.56   0
   0  -2  38  236.28    7.46   0
   0   0  11    9.47    5.83   0
   1  -3 -35   56.17    4.90   0
   1  -2 -30  356.56    8.08   0
   1  -2  41    6.34    4.41   0
   1   0  21    3.57    3.30   0
   2  -3 -37    7.20    4.83   0
   2  -2 -32   13.17    4.04   0
   2  -1 -25  173.87    6.30   0
   2  -1  36   31.45    5.24   0
   3  -3 -38    1.52    4.73   0
   3  -1 -27  115.01    6.59   0
   3  -1  38   32.02    4.71   0
   3   0  28    3.26    3.45   0
   4  -1 -28   32.74    5.68   0
   4  -1  39    2.45    4.47   0
   4   0  29   89.03    4.72   0
   5   0  30    0.86    3.75   0
   6   0  29    5.50    4.11   0
   6   0  30    2.66    4.07   0
   7   0  28   -3.60    4.43   0
   9   0  -9    0.26    6.21   0
  -5  -5 -14    4.89    5.27   0
  -5  -4  -6    6.90    4.86   0
  -5  -4  -5   36.12    4.52   0
  -4  -5 -23    3.26    4.39   0
  -4  -4 -18    1.73    3.95   0
  -4  -3 -10   68.14    4.60   0
  -3  -3 -20  201.41    6.46   0
  -3  -2  -9   13.98    3.48   0
  -2  -4 -30    5.05    4.10   0
  -2  -3  35    2.23    5.12   0
  -1  -4 -34    3.63    4.42   0
  -1  -3 -30   11.07    3.99   0
  -1  -2 -24   28.21    5.01   0
  -1  -2  33   26.34    5.15   0
  -1  -1  23  277.07    8.04   0
   0  -4 -37    6.21    4.21   0
   0  -3 -33  132.13    6.13   0
   0  -2 -28  280.52    7.72   0
   0  -2  37    7.05    5.34   0
   0  -1 -19 2038.81   16.74   0
   0  -1  29 1101.04   11.58   0
   0   0   9    5.09    5.91   0
   0   0  10  937.10   15.27   0
   1  -2  40    6.27    5.53   0
   1   0 -10   -1.21    4.97   0
   1   0  20   -0.44    3.23   0
   2  -3 -38   12.63    5.85   0
   2  -2 -33  122.17    7.42   0
   2  -2  42    7.59    5.42   0
   2  -1 -26   28.26    4.64   0
   2  -1  35   60.34    5.36   0
   3  -2 -34    1.27    4.04   0
   3   0  27   -0.07    3.60   0
   4  -2 -35    5.19    5.40   0
   4  -1  38   17.03    4.48   0
   5  -1 -29   44.76    6.98   0
   5  -1  38   32.29    4.93   0
   5   0  28    1.75    4.91   0
   5   0  29    3.07    3.94   0
   6   0  28   69.32    4.83   0
   7   0  26    0.32    4.22   0
   7   0  27    3.63    4.34   0
   8   0 -13   10.32    8.25   0
   8   0  23   32.35    5.44   0
   8   0  24    7.34    4.81   0
   9   0  -8    2.40    6.32   0
  -5  -5 -15    9.47    4.51   0
  -5  -4  -8    2.94    3.94   0
  -5  -4  -7   15.61    3.93   0
  -4  -5 -24    3.41    4.45   0
  -4  -4 -20    7.69    4.92   0
  -4  -4 -19    2.17    3.96   0
  -4  -3 -12   24.52    4.74   0
  -3  -4  34    2.04    7.59   0
  -3  -3 -21  217.70    6.70   0
  -3  -2 -11   12.31    4.23   0
  -3  -2 -10    5.21    3.16   0
  -2  -4 -31   13.90    4.43   0
  -2  -2  27   73.49    6.01   0
  -1  -4 -35   13.68    4.67   0
  -1  -3 -31   93.29    5.28   0
  -1  -3  39   16.06    5.87   0
  -1  -1 -14  291.46    7.22   0
  -1  -1  22  204.62    7.62   0
   0  -3 -34    2.57    4.27   0
   0  -1 -20   21.80    4.02   0
   0  -1  28   10.54    5.07   0
   0   0   8 1073.05   18.01   0
   1  -2 -31  250.59    7.48   0
   1  -1  32  419.66    7.87   0
   1   0  18    2.89    4.28   0
   1   0  19    0.32    3.32   0
   2  -1  34  121.98    5.83   0
   2   0 -15  812.51   16.61   0
   2   0  23  122.22    4.75   0
   3  -2 -35    2.00    5.38   0
   3  -1 -28   17.14    5.03   0
   3   0  25   -0.08    4.56   0
   3   0  26   -1.24    3.57   0
   4  -1 -29    9.91    5.02   0
   4  -1  37    1.95    4.29   0
   5  -2 -36    4.81    6.49   0
   5  -1  37   21.84    4.79   0
   5   0  27    0.08    3.87   0
   6  -1 -29    3.17    7.46   0
   6   0  26   61.42    4.79   0
   6   0  27   23.47    4.32   0
   7   0  24   -1.59    4.85   0
   8   0  21    4.81    5.53   0
   8   0  22    8.46    4.65   0
   9   0  -7    2.78    6.45   0
   9   0  -6   -2.73    6.40   0
   9   0  15   -4.50    5.44   0
  -5  -5 -17   10.31    4.70   0
  -5  -4 -10   64.91    5.01   0
  -5  -4  -9    2.94    4.06   0
  -4  -5 -25    4.05    4.48   0
  -4  -4 -21   12.78    4.03   0
  -4  -3 -13   38.46    4.13   0
  -3  -3 -22   18.78    3.95   0
  -2  -4 -32   20.91    4.72   0
  -2  -3 -27   22.87    4.11   0
  -2  -3  34   18.54    5.65   0
  -1  -3 -32    3.55    4.75   0
  -1  -3  38    9.44    5.83   0
  -1  -2 -25   18.43    3.79   0
  -1  -2  32  236.76    7.74   0
  -1  -1 -15  168.19    5.94   0
   0  -3 -35   14.60    4.87   0
   0  -2  36   73.95    5.44   0
   0  -1 -21   62.71    5.08   0
   0  -1  27  360.84    7.79   0
   0   0   6 4776.45   43.31   0
   0   0   7    6.51    6.50   0
   1  -3 -37   16.42    4.58   0
   1  -2 -32  154.32    6.26   0
   1   0 -11   -0.17    4.87   0
   1   0  17   -0.51    4.46   0
   2  -3 -39   10.39    5.14   0
   2  -2 -34    5.59    4.30   0
   2  -2  41   12.67    4.51   0
   2  -1  33   60.59    5.29   0
   2   0  22    6.96    3.61   0
   3   0  24   -0.09    3.69   0
   4  -2 -36    3.47    5.55   0
   4  -1  36    6.27    4.28   0
   4   0  25    2.87    4.71   0
   4   0  26   39.63    4.15   0
   5  -1  36   11.42    4.74   0
   5   0  26   -0.91    3.90   0
   7   0  23    0.37    4.20   0
   8   0  19   36.36    5.97   0
   8   0  20   19.49    4.71   0
   9   0  -5    0.33    6.27   0
   9   0  13    1.80    4.77   0
   9   0  14    2.18    4.50   0
  -6  -5  -1   18.94    6.00   0
  -6  -5   0   30.58    6.13   0
  -6  -5   1   16.18    6.03   0
  -6  -5   2   21.83    6.24   0
  -6  -5   3   10.88    5.79   0
  -6  -5   5    9.70    5.98   0
  -6  -5   6    5.13    5.84   0
  -5  -5 -19   26.14    6.21   0
  -5  -5 -18    1.23    4.59   0
  -5  -4 -11   32.86    4.67   0
  -4  -4 -22    3.41    3.97   0
  -3  -4 -29    5.34    5.34   0
  -3  -3 -23    5.76    4.10   0
  -3  -2 -13   78.78    4.75   0
  -2  -4 -33   12.89    4.93   0
  -2  -3 -28   85.73    5.15   0
  -2  -1  -6 1135.96   15.04   0
  -1  -4 -37    0.38    4.57   0
  -1  -3 -33    5.38    5.37   0
  -1  -2 -26   22.38    4.04   0
  -1  -1 -16  520.32    9.17   0
   0  -3  41   -0.32    4.87   0
   0  -2  35    0.47    5.41   0
   0   0   5    1.87    6.65   0
   1  -3 -38    7.00    4.44   0
   1  -2 -33   19.58    5.06   0
   1  -2  38    5.10    4.48   0
   1  -1 -25  104.40    6.02   0
   1  -1  30   53.10    5.11   0
   1   0  16   -1.69    4.55   0
   2  -3 -40   18.07    6.50   0
   2  -2 -35   10.85    5.62   0
   2  -2  40   13.59    4.65   0
   3  -2 -36    3.69    5.64   0
   3  -2  41   -1.07    4.96   0
   3  -1 -29    3.90    4.77   0
   3  -1  34   31.87    4.54   0
   3   0  23   -0.31    3.58   0
   4  -1  35   48.22    4.67   0
   5  -1  35    7.33    4.62   0
   5   0  24    2.58    3.98   0
   5   0  25    3.79    4.01   0
   6  -1  34   16.55    4.70   0
   6   0  24   56.88    4.92   0
   7   0  21    3.09    4.31   0
   7   0  22    6.30    4.26   0
   8   0  17    9.50    4.53   0
   8   0  18   15.48    4.86   0
   9   0  -4   -3.18    5.51   0
   9   0  -3   -0.07    5.63   0
   9   0  -2   -0.97    5.60   0
   9   0   7    2.90    5.87   0
   9   0   8    5.97    6.00   0
   9   0   9   -0.36    5.85   0
   9   0  10   -3.48    4.76   0
   9   0  11   -1.61    4.68   0
  -6  -5  -4    7.46    4.83   0
  -6  -5  -3    3.13    4.84   0
  -5  -5 -20   -1.14    5.03   0
  -4  -4 -23    5.64    4.11   0
  -4  -3 -16  660.60   10.01   0
  -3  -4 -30    1.75    4.69   0
  -2  -4 -34    6.16    4.64   0
  -2  -1  -7  464.77    9.85   0
   0  -1 -22    0.33    3.46   0
   0  -1  26    6.77    4.04   0
   0   0   4 1047.13   25.09   0
   2  -2  39   11.61    4.71   0
   2  -1  32   10.13    4.14   0
   2   0  20  751.44    9.43   0
   3  -2  40    7.59    5.03   0
   3  -1  33   12.08    4.40   0
   3   0  22    1.05    3.62   0
   4  -1  34    3.41    4.13   0
   5  -1  34    9.64    4.73   0
   5   0  23    0.97    3.96   0
   6  -1  33    6.50    4.73   0
   6   0  22  102.36    5.44   0
   7   0  20    1.06    4.01   0
   8   0  15   38.67    5.32   0
   8   0  16   43.43    5.18   0
   9   0   4    2.05    4.90   0
   9   0   5   -2.53    4.70   0
   9   0   6    5.67    4.70   0
  -6   5   6    1.20    5.44   0
  -5   4 -19   26.57    6.87   0
  -5   4  13  190.75    7.24   0
  -5   5  19   23.44    5.36   0
  -4   3 -21    2.50    4.89   0
  -4   3  15   61.43    4.95   0
  -4   4 -29    5.48    4.87   0
  -4   4  22    5.58    3.46   0
  -3   2 -20   45.69    4.77   0
  -3   2  13   88.76    4.39   0
  -3   3  23    9.45    4.34   0
  -3   4  28   26.25    4.01   0
  -2   3 -35    2.53    4.24   0
  -2   4  33   23.93    4.27   0
  -1   3 -39    9.36    3.96   0
  -1   3  32    5.93    3.54   0
  -1   4  36    8.60    3.91   0
   0   0  -7    8.38    6.43   0
   0   1 -28   13.03    3.93   0
   0   2 -36   50.56    5.08   0
   0   2  29    6.52    3.36   0
   0   3  35   18.07    3.68   0
   1   0 -17    1.00    3.14   0
   1   0  10    0.97    3.64   0
   1   1 -31  938.28   10.47   0
   1   1  24   97.60    4.22   0
   1   2 -39    3.99    3.54   0
   1   2  32  228.71    5.53   0
   2   0 -21  221.57    6.03   0
   2   1 -33   42.40    5.01   0
   2   2 -41   -3.86    3.98   0
   2   2  34   11.62    4.32   0
   3   0 -24    1.29    3.26   0
   3   0  17    1.24    3.93   0
   3   1 -35   46.85    4.28   0
   3   1  28   19.25    4.36   0
   3   2  35    2.10    4.56   0
   4   0 -25    4.90    3.27   0
   4   0  18  105.00    5.43   0
   4   1 -36    2.46    3.64   0
   4   1 -35   24.49    4.53   0
   5   0 -25    5.70    3.21   0
   5   0 -24   -2.81    4.13   0
   5   0  18    1.23    4.31   0
   5   1 -35    3.00    4.65   0
   6   0 -23   30.87    4.70   0
   6   0  17   32.61    5.54   0
   6   1  28   13.51    4.74   0
   7   0 -21    0.76    3.77   0
   7   0 -20   -1.84    4.62   0
   8   0 -16   30.44    5.06   0
   8   1  24    5.76    4.98   0
  -6   5   7    2.18    5.54   0
  -5   4  14   30.19    5.25   0
  -5   5  20    3.80    4.11   0
  -4   4 -28    8.93    4.88   0
  -4   4  23    8.51    3.85   0
  -3   2 -19  101.25    5.54   0
  -3   2  14  221.31    5.79   0
  -3   3 -29    4.42    4.18   0
  -3   4  29    3.04    3.68   0
  -2   1 -12   28.85    4.65   0
  -2   3 -34   15.08    4.75   0
  -2   3  29   95.20    4.23   0
  -2   4  34   10.02    4.15   0
  -1   3 -38    5.84    4.65   0
  -1   3  33    2.44    3.49   0
  -1   4  37    1.54    3.86   0
   0   0  -6 3364.72   30.44   0
   0   0  -5    1.63    5.52   0
   0   1 -27  242.01    6.10   0
   0   2 -35    0.29    4.10   0
   0   2  30  270.62    5.48   0
   0   3 -41    5.43    4.17   0
   0   3  36    2.99    3.58   0
   1   0 -16    0.82    3.01   0
   1   0  11    1.02    4.68   0
   1   1 -30   36.95    4.08   0
   1   1  25  120.72    4.43   0
   1   2 -38   -0.73    3.48   0
   1   3  38    7.95    3.95   0
   2   0 -20  789.48    9.24   0
   2   0  15  834.64   11.12   0
   2   1 -32    6.55    4.43   0
   2   1  27   43.37    3.68   0
   2   2 -40    5.78    4.01   0
   2   3  40   34.18    5.05   0
   3   0 -23    0.53    3.19   0
   3   0 -22    3.36    3.84   0
   3   1 -34   18.64    3.95   0
   3   2 -41   -1.05    3.81   0
   3   2  36    6.16    4.66   0
   4   0 -24   35.42    3.58   0
   4   0 -23   66.49    4.54   0
   4   1 -34    2.45    4.14   0
   4   1  29    9.86    3.51   0
   4   2  36    1.04    3.75   0
   5   0 -23    0.01    4.11   0
   5   1 -34    9.79    4.71   0
   5   1  29   53.59    4.59   0
   5   2  36    2.37    4.02   0
   6   0 -22   89.27    5.41   0
   6   1 -34    9.91    4.39   0
   7   0 -19    4.44    4.56   0
   7   0  15   -0.72    5.40   0
   7   1  27   11.30    4.96   0
   8   0 -15   31.70    5.19   0
   8   0 -14   19.54    4.63   0
  -6   5   8    2.40    4.89   0
  -6   5   9    2.33    5.37   0
  -5   4 -18  107.11    8.15   0
  -5   4  15   66.44    5.39   0
  -5   5  21    3.30    3.98   0
  -4   3 -20   67.60    5.50   0
  -4   4  24   19.53    3.72   0
  -3   2 -18  336.82    8.54   0
  -3   2  15   74.29    4.21   0
  -3   3 -28   63.56    5.75   0
  -3   4 -34    4.05    4.03   0
  -3   4  30    1.68    3.76   0
  -2   1 -11  172.66    7.40   0
  -2   1   8  124.43    5.68   0
  -2   2 -26    5.57    4.06   0
  -2   2  23  221.50    5.81   0
  -2   3 -33   15.99    4.17   0
  -2   3  30  107.38    4.54   0
  -2   4  35    3.12    3.93   0
  -1   2 -31  244.84    6.65   0
  -1   3 -37   13.92    4.73   0
  -1   3  34   -0.49    3.41   0
   0   0  -4  996.53   20.55   0
   0   0  -3    0.94    5.24   0
   0   1 -26    4.30    3.43   0
   0   1  22    3.63    3.14   0
   0   2  31    1.91    3.55   0
   0   3 -40   -2.09    4.97   0
   0   3  37   23.02    4.00   0
   1   0 -15    2.22    3.09   0
   1   1 -29    5.99    3.33   0
   1   1  26  308.70    6.24   0
   1   2 -37   18.40    3.92   0
   1   3  39   12.54    3.97   0
   2   0 -19  581.16    8.21   0
   2   0  16 1094.75   12.34   0
   2   1 -31   15.29    4.21   0
   2   1  28  343.29    5.93   0
   2   2 -39    8.87    3.94   0
   2   2  35   13.49    3.85   0
   3   0 -21    3.65    3.78   0
   3   0  18    2.71    3.95   0
   3   1 -33    9.95    3.75   0
   3   1  29    8.27    3.64   0
   3   2 -40    2.81    3.79   0
   4   0 -22  104.14    4.92   0
   4   1 -33   22.67    4.34   0
   4   1  30   11.63    4.30   0
   4   2  37   22.84    3.99   0
   5   0 -22    2.60    4.09   0
   5   0  19    0.13    3.87   0
   5   1 -33   -0.91    4.23   0
   5   1  30   29.93    4.94   0
   6   0 -21  221.48    6.50   0
   6   0  18   33.27    5.65   0
   6   1 -33    7.80    3.88   0
   6   1 -32   12.00    4.62   0
   6   1  29    6.58    4.64   0
   7   0 -18    0.68    4.78   0
   7   1  28   14.63    5.66   0
   8   0 -13    6.47    4.58   0
   8   0 -12  132.17    7.45   0
  -6   5  10   14.61    5.07   0
  -5   4 -17    5.00    6.00   0
  -5   4  16   23.92    4.08   0
  -5   4  17    6.41    4.63   0
  -4   3  18  121.57    4.93   0
  -4   4 -27    3.55    4.58   0
  -4   4  25    2.00    3.57   0
  -3   2  16  466.06    7.35   0
  -3   3 -27  114.98    5.97   0
  -3   4  31   17.38    4.00   0
  -2   1   9  104.59    5.28   0
  -2   2 -25   71.11    4.95   0
  -2   3  31    7.41    3.41   0
  -2   4  36    2.06    4.45   0
  -1   1  18   25.34    4.26   0
  -1   2 -30  355.53    7.28   0
  -1   2  28   74.43    3.96   0
   0   1 -25   51.24    3.73   0
   0   1  23   69.72    3.94   0
   0   2 -34   69.61    4.26   0
   1   0 -14    1.06    3.14   0
   1   0  12    0.95    3.61   0
   1   1 -28  147.01    4.85   0
   1   2 -36   56.94    4.33   0
   1   2  34   34.88    3.80   0
   1   3  40   11.11    3.95   0
   2   0 -18   30.75    3.34   0
   2   2 -38    4.05    3.69   0
   2   2  36    8.23    3.94   0
   3   0 -20   -0.60    3.61   0
   3   0  19    0.87    3.98   0
   3   1 -32   32.07    3.88   0
   3   1  30  178.03    5.21   0
   3   2 -39    0.97    3.90   0
   3   2  37    4.64    3.59   0
   4   0 -21  186.58    5.61   0
   4   0  20    4.79    3.86   0
   4   1 -32   12.10    4.40   0
   4   1  31    9.45    4.30   0
   4   2  38    3.99    4.81   0
   5   0 -21   -1.10    3.32   0
   5   0  20    0.61    4.51   0
   5   1 -32   11.70    4.35   0
   5   1  31    5.53    4.34   0
   6   0 -20  229.37    6.80   0
   6   1 -31    4.36    4.69   0
   6   1  30    9.16    4.78   0
   7   0 -17   -2.34    4.75   0
   7   0  16    0.12    5.39   0
   7   1 -30    1.54    3.85   0
   8   0 -11    3.60    4.50   0
  -6   5  11    7.43    4.88   0
  -4   3  19  191.62    5.54   0
  -4   4 -26   16.72    4.85   0
  -4   4  26   23.57    3.96   0
  -3   2 -17  202.27    7.03   0
  -3   2  17  193.58    5.34   0
  -3   4 -32   20.52    5.39   0
  -3   4  32   30.71    4.19   0
  -2   1  10  270.01    6.83   0
  -2   2 -24  264.27    6.77   0
  -2   3  32   40.71    3.84   0
  -1   2 -29   24.21    4.65   0
  -1   2  29   23.24    3.56   0
  -1   3 -36    4.78    3.59   0
  -1   3  36    2.79    4.39   0
   0   1 -24    2.48    2.97   0
   0   1  24    2.24    3.02   0
   0   2 -33   -0.60    3.47   0
   0   2  33    3.09    3.43   0
   0   3 -39   24.17    4.35   0
   1   0 -13    2.13    3.25   0
   1   0  13    0.37    3.48   0
   1   1 -27   11.81    4.04   0
   1   1  27   16.65    3.43   0
   1   2 -35   19.91    4.40   0
   1   2  35   14.80    3.77   0
   2   0 -17  948.74   10.16   0
   2   1 -30    1.94    3.44   0
   2   2 -37   23.73    4.15   0
   2   2  37   39.18    4.24   0
   3   0 -19    3.33    3.59   0
   3   1 -31   81.02    4.32   0
   3   1  31  116.01    4.66   0
   3   2 -38    3.06    4.02   0
   3   2  38   11.42    3.84   0
   4   0 -20    6.38    3.72   0
   4   1 -31    8.19    4.27   0
   4   2 -39   -0.05    3.86   0
   5   0 -20   -0.62    3.34   0
   5   1 -31    2.57    4.13   0
   6   0 -19   -0.84    3.58   0
   6   0 -18   28.99    4.59   0
   6   0  19    3.01    4.90   0
   6   1 -30   -0.50    4.54   0
   6   1  31   10.75    4.72   0
   7   0 -16    1.93    3.54   0
   7   0 -15    2.21    4.07   0
   7   1 -29   -0.55    3.70   0
   7   1  29   -3.40    4.75   0
   8   0 -10   20.26    4.75   0
   8   0  -9    3.16    4.90   0
  -6   5  13    4.21    4.81   0
  -5   3  -2   76.21   10.65   0
  -5   3   0    4.39    6.57   0
  -5   3   1   66.01    7.49   0
  -5   3   2   73.91    6.95   0
  -5   3   3    6.14    5.67   0
  -5   3   4    7.28    5.35   0
  -5   4 -16   23.35    7.20   0
  -5   4  19   37.12    5.28   0
  -4   3  20   77.02    4.41   0
  -4   4  27   -0.47    3.81   0
  -4   4  28   11.06    4.53   0
  -3   2 -16  405.73    9.50   0
  -3   3 -26  147.38    6.01   0
  -2   1  -9   96.37    6.69   0
  -2   3 -31    2.43    3.60   0
  -2   3  33   20.03    3.45   0
  -2   4 -36    0.51    3.79   0
  -1   1  20   45.10    4.30   0
  -1   3  37   30.55    4.93   0
   0   1 -23   65.78    3.90   0
   0   2 -32   68.26    4.21   0
   0   3 -38    1.51    3.89   0
   0   3  39   34.47    4.20   0
   1   0 -12   -1.01    3.24   0
   1   0  14    0.43    3.42   0
   1   2 -34   25.35    4.44   0
   1   3 -40    4.39    3.98   0
   2   0 -16 1025.60   10.91   0
   2   0  18   30.88    3.85   0
   2   1 -29   79.61    4.18   0
   2   1  30    8.90    3.34   0
   2   2 -36    9.96    3.41   0
   2   2  38    3.66    3.62   0
   3   0 -18    1.90    3.48   0
   3   0  20    0.70    3.25   0
   3   1 -30  144.93    5.11   0
   3   1  32   41.26    4.49   0
   3   2 -37    4.15    3.57   0
   3   2  39    5.61    3.79   0
   4   0 -19  218.95    5.97   0
   4   0  21  175.08    6.01   0
   4   1  32   19.39    3.53   0
   4   2 -38    3.24    3.85   0
   4   2  39    4.96    4.05   0
   5   0 -19    1.74    3.15   0
   5   0  21   -1.42    3.78   0
   5   1 -30   25.73    4.65   0
   5   1  32   10.13    3.76   0
   6   0 -17   24.69    4.52   0
   6   0  20  303.31    8.71   0
   6   1 -29    1.24    4.43   0
   7   0 -14    4.31    4.34   0
   7   0  17    0.85    5.56   0
   7   1 -28    8.52    4.03   0
   7   1  30   -0.97    4.86   0
   8   0  -8   87.91    6.51   0
   8   0  -7   47.63    6.11   0
  -6   5  14   13.50    5.16   0
  -6   5  15   17.69    5.07   0
  -5   3   5   25.48    5.08   0
  -5   3   6   38.20    5.39   0
  -5   4  20   98.42    5.94   0
  -4   3  21    2.05    3.41   0
  -4   3  22    2.29    4.22   0
  -4   4 -25    2.57    4.44   0
  -3   2  20   53.51    4.30   0
  -3   3 -25  227.58    7.66   0
  -3   3  29    6.70    3.47   0
  -3   4 -31   14.35    4.23   0
  -3   4  34    5.11    4.06   0
  -2   1  12   32.95    3.66   0
  -2   1  13  175.86    5.82   0
  -2   2 -23  188.15    5.61   0
  -2   2  26    1.42    3.32   0
  -2   3 -30   85.90    5.71   0
  -2   3  34   19.29    3.80   0
  -1   1  21  528.18    7.17   0
  -1   2 -28   63.43    4.20   0
  -1   3 -34    1.15    3.62   0
  -1   3  38    7.11    4.51   0
   0   0   3    0.42    4.98   0
   0   0   4 1312.10   23.57   0
   0   1 -22    0.23    3.60   0
   0   1  26    3.44    3.14   0
   0   2 -31   -2.14    3.29   0
   0   2  35    2.29    4.00   0
   0   3 -37   10.08    4.02   0
   0   3  40   -2.32    3.66   0
   1   0 -11    0.35    3.30   0
   1   0  15   -2.16    4.09   0
   1   1 -26  228.95    5.50   0
   1   1  29    9.31    3.34   0
   1   2  37   28.19    3.68   0
   1   3 -39    8.90    3.90   0
   2   0 -15  801.09   10.33   0
   2   0  19  615.54    8.94   0
   2   1 -28  210.20    5.29   0
   2   1  31   17.08    3.35   0
   2   2 -35    8.60    3.48   0
   2   2  39   13.36    3.89   0
   3   0 -17   -0.00    3.51   0
   3   0  21    4.38    4.06   0
   3   1 -29    4.64    3.24   0
   3   2 -36    5.30    3.57   0
   3   2  40    6.06    4.01   0
   4   0 -18   91.24    4.74   0
   4   1 -30    5.91    3.52   0
   4   1  33   25.07    3.80   0
   4   2 -37   13.49    3.97   0
   5   0 -18   -0.15    3.20   0
   5   0  22   -0.04    3.87   0
   5   1 -29   44.58    4.85   0
   5   1  33   -0.80    4.29   0
   6   0 -16   86.86    5.20   0
   6   1 -28    8.98    4.74   0
   6   1  32   16.12    4.84   0
   7   0 -13    0.16    4.04   0
   7   1 -27    5.40    3.95   0
   8   0  -6   10.66    5.17   0
   8   1 -24    6.00    3.92   0
  -5   3   7  211.19    7.23   0
  -5   3   8  125.82    6.52   0
  -5   4 -15   57.15    8.00   0
  -5   4  21   48.32    4.58   0
  -5   4  22    5.51    4.66   0
  -5   5 -21    3.28    6.40   0
  -4   2   2  262.92    9.98   0
  -4   2   3   45.06    5.88   0
  -4   3 -17  114.72    6.97   0
  -4   4 -24   13.62    4.56   0
  -4   4  30    6.83    4.64   0
  -3   2 -15   71.69    5.16   0
  -3   3 -24   40.62    5.05   0
  -3   3  30    0.43    3.35   0
  -3   4 -30    4.21    4.60   0
  -2   1  -8  122.09    7.51   0
  -2   3  35   -0.39    3.60   0
  -2   4 -34    2.08    4.87   0
  -1   1  22  210.31    5.34   0
  -1   2 -27   66.16    4.20   0
  -1   3 -33    5.24    4.38   0
  -1   3  39   13.15    4.87   0
   0   0   5    0.89    6.02   0
   0   1  27  345.66    5.87   0
   0   2 -30  219.00    6.44   0
   0   3 -36    2.75    3.52   0
   1   0  16    1.82    4.07   0
   1   1  30   45.80    3.91   0
   1   2 -33   16.55    3.68   0
   1   2  38    5.62    3.45   0
   1   3 -38    3.19    3.71   0
   2   0 -14 5914.28   26.36   0
   2   1 -27   36.59    3.71   0
   2   1  32    6.97    3.27   0
   2   2 -34    6.56    4.39   0
   2   2  40    9.55    4.71   0
   3   0 -16    0.83    3.50   0
   3   0  22    3.56    3.81   0
   3   1 -28   17.42    3.30   0
   3   2  41    1.90    5.05   0
   4   0  23  102.43    5.52   0
   4   1 -29    8.98    3.39   0
   4   1  34    2.85    3.63   0
   4   2 -36    6.59    3.83   0
   5   0 -17   -0.46    3.17   0
   5   1 -28   31.12    4.54   0
   5   1  34   13.07    4.90   0
   5   2 -36    2.54    3.76   0
   6   0 -15   57.33    5.04   0
   6   1 -27    3.24    4.46   0
   6   1  33    9.55    4.86   0
   7   0 -12    0.22    4.02   0
   7   0  18   -0.59    5.33   0
   7   1 -26    6.30    3.66   0
   8   0  -5  155.58    7.83   0
   8   0  -4    1.95    5.80   0
   8   1 -23    1.30    3.98   0
  -5   3   9  136.38    6.17   0
  -5   3  10   75.27    5.03   0
  -5   4  23    6.33    4.90   0
  -4   2   5  313.97    8.96   0
  -4   2   6  646.83   11.73   0
  -4   2   7  178.17    7.06   0
  -4   3 -16  716.02   14.05   0
  -4   3  24  187.57    5.35   0
  -3   2  22   21.22    3.34   0
  -3   3  31   20.28    3.66   0
  -3   4 -29    4.25    4.80   0
  -2   1  15  774.02    9.26   0
  -2   2  29  604.76    7.93   0
  -2   3 -29   72.74    4.71   0
  -2   3  36   23.59    3.99   0
  -1   1  23  227.83    5.26   0
  -1   2 -26   25.38    4.30   0
  -1   2  33   20.35    3.56   0
  -1   4 -37    4.59    3.91   0
   0   0   6 5191.81   37.04   0
   0   0   7   11.97    5.83   0
   0   1 -21   48.60    3.68   0
   0   2  37    4.27    4.34   0
   0   3 -35   13.23    4.76   0
   1   0 -10    0.67    3.59   0
   1   0  17   -1.22    3.83   0
   1   1 -24   76.49    4.09   0
   1   1  31 1237.81    9.95   0
   1   2 -32  144.28    5.17   0
   2   1 -26   24.34    3.42   0
   2   1  33   57.47    3.87   0
   2   2  41   10.11    4.68   0
   3   0  23   -0.90    3.81   0
   3   1 -27  118.17    4.54   0
   3   1  34   25.52    3.74   0
   4   0 -16  539.66    8.65   0
   4   0  24   47.89    4.61   0
   5   0 -16    2.78    3.12   0
   5   0  23    2.74    3.89   0
   5   1 -27    3.14    4.09   0
   5   1  35    5.02    5.00   0
   5   2 -35    1.87    3.82   0
   6   0 -14  192.44    6.71   0
   6   0  22  103.83    6.60   0
   6   1 -26    9.90    4.51   0
   6   1  34   20.13    5.29   0
   7   0 -11   -0.35    3.94   0
   7   0 -10   -0.54    4.61   0
   7   0  19    0.80    5.80   0
   7   1 -25    8.02    4.09   0
   8   0  -3   84.06    7.40   0
   8   1 -22    9.06    4.12   0
  -5   3  11   32.65    4.66   0
  -5   4  24   18.30    5.05   0
  -5   5 -20   -0.44    6.02   0
  -4   2  -1  140.93   11.23   0
  -4   2   9  313.96    7.75   0
  -4   3  25   13.34    3.56   0
  -4   4 -23    5.58    4.42   0
  -4   4  32   29.44    4.37   0
  -3   2  23  138.53    4.66   0
  -3   3 -23    7.12    4.13   0
  -3   3  32   22.06    3.96   0
  -2   2 -21  253.91    6.38   0
  -2   2  30   80.79    4.20   0
  -2   3 -28   91.83    5.60   0
  -2   3  37   18.48    3.96   0
  -2   4 -33   15.19    4.36   0
  -1   2  34   34.99    3.74   0
  -1   3 -32   -2.18    3.52   0
  -1   4 -36    2.25    4.44   0
   0   0   8  989.96   14.70   0
   0   0   9    6.19    4.68   0
   0   1 -20    4.02    3.09   0
   0   1  29 1124.45    9.54   0
   0   2 -29    3.82    3.32   0
   1   0  -9   -0.46    3.73   0
   1   0  18   -0.69    3.04   0
   1   1 -23  250.10    5.61   0
   1   1  32  428.74    6.84   0
   1   2  40    6.68    3.85   0
   2   0  22    7.12    3.92   0
   2   1  34  101.95    4.47   0
   2   2 -33  106.33    4.84   0
   2   3 -38    9.19    3.92   0
   3   0 -15    1.75    2.90   0
   3   0  24    1.79    4.07   0
   3   1 -26  171.40    5.75   0
   3   1  35   62.09    4.53   0
   4   0 -15 1150.46   11.97   0
   4   1 -27    8.33    3.40   0
   4   1  36    4.76    4.52   0
   4   2 -34   11.51    4.12   0
   5   0 -15    1.81    3.57   0
   5   0  24    1.29    3.97   0
   5   2 -34   10.52    3.96   0
   6   0 -13   38.76    4.79   0
   6   0  23   42.74    5.51   0
   6   1 -25   -0.41    4.64   0
   7   0  -9    1.47    4.59   0
   7   1 -24   36.67    4.45   0
   8   0  -1    3.21    6.08   0
   8   0   0   11.18    6.76   0
   8   0  14   20.82   11.28   0
   8   1 -21   14.80    4.26   0
  -6   4   4  115.66    8.86   0
  -6   4   5   48.32    6.73   0
  -6   4   6   18.31    6.07   0
  -6   4   7    4.92    5.97   0
  -5   3  13  153.83    6.24   0
  -5   3  14  112.16    5.67   0
  -5   4 -14   30.83    6.74   0
  -5   4  25   21.38    4.24   0
  -5   4  26    7.84    4.67   0
  -4   2  10   69.25    5.19   0
  -4   2  12   61.60    4.90   0
  -4   3  26  101.24    4.71   0
  -4   3  27    7.33    4.45   0
  -4   4 -22    2.99    5.05   0
  -3   3  33    6.28    3.52   0
  -3   4 -28   25.33    4.93   0
  -2   1  -7  524.61   14.18   0
  -2   1  18   95.59    4.20   0
  -2   2 -20   83.31    5.20   0
  -2   2  31    5.12    3.37   0
  -2   3 -27   18.25    4.45   0
  -2   4 -32   18.97    4.93   0
  -1   2  35   17.31    3.67   0
  -1   3 -31   90.07    4.86   0
  -1   4 -35   11.51    5.20   0
   0   0  10  891.80   12.66   0
   0   0  11   10.41    5.24   0
   0   1 -19 2068.00   14.85   0
   0   1  30   19.52    3.69   0
   0   2 -28  266.76    6.30   0
   0   2  39    0.98    4.44   0
   0   3 -34    0.85    3.88   0
   1   0  19   -0.72    2.99   0
   1   1  33  117.10    4.60   0
   1   2 -30  362.87    7.25   0
   1   2  41    1.79    4.02   0
   1   3 -36    5.25    3.70   0
   2   0 -12  398.72    7.94   0
   2   1 -24  228.94    6.14   0
   2   1  35   62.99    4.15   0
   2   2 -32   16.29    3.73   0
   2   3 -37    3.97    3.93   0
   3   0 -14   -0.12    2.94   0
   3   0  25   -0.29    4.07   0
   3   1  36   93.37    4.72   0
   3   2 -33    5.38    3.64   0
   3   3 -38    5.87    3.80   0
   4   0  25    2.73    3.32   0
   4   1  37    7.51    4.67   0
   4   2 -33   12.82    3.96   0
   5   0 -14   -0.77    3.08   0
   5   0  25    0.15    3.97   0
   5   1  36   16.98    4.35   0
   5   2 -33    3.78    3.83   0
   6   0 -12  283.88    7.30   0
   6   2 -32   -0.90    3.95   0
   7   0  -8    0.07    4.61   0
   7   0  20    1.18    5.17   0
   7   1 -23   16.92    3.92   0
   8   0   1    2.05    6.41   0
   8   1 -20    9.21    4.00   0
  -6   4   2   31.51    7.42   0
  -6   4   3   27.32    6.61   0
  -6   4   8   29.63    5.80   0
  -6   4   9    7.52    5.30   0
  -6   4  10    6.49    5.31   0
  -6   4  11    1.02    5.03   0
  -5   3  15  407.00    8.54   0
  -5   4  27   11.98    4.87   0
  -4   2  13   82.41    4.94   0
  -4   2  14   22.07    4.14   0
  -4   3 -15   51.84    5.85   0
  -3   2 -13   73.74    5.86   0
  -3   3 -22   14.34    4.28   0
  -3   3  34    0.73    3.54   0
  -3   4 -27   22.81    5.10   0
  -2   1  19   21.54    3.16   0
  -2   2  32   19.75    3.52   0
  -2   3  39    8.82    4.02   0
  -1   1  26  304.36    5.62   0
  -1   2 -24   25.92    3.79   0
  -1   2  36   89.74    4.41   0
  -1   3 -30   10.37    4.29   0
   0   0  12 2233.33   17.82   0
   0   0  13   24.17    5.80   0
   0   1  31  150.66    4.61   0
   0   2 -27    6.13    3.95   0
   0   3 -33  127.79    5.92   0
   1   0  -8   -0.23    3.86   0
   1   0  20    0.89    2.85   0
   1   1 -22  201.67    5.36   0
   1   2  42   16.50    4.01   0
   1   3 -35   50.97    4.61   0
   2   0 -11  562.87    9.75   0
   2   0  24  327.92    6.49   0
   2   1  36   29.46    3.72   0
   2   2 -31    2.37    3.34   0
   3   0 -13    2.51    3.67   0
   3   0  26    0.07    3.95   0
   3   1  37  123.90    5.12   0
   3   3 -37    3.37    3.85   0
   4   0  26   35.23    3.91   0
   4   1 -25   13.58    3.32   0
   4   2 -32    2.46    3.30   0
   5   0 -13   -0.65    3.96   0
   5   0  26   -0.36    4.10   0
   5   1  37   19.13    4.44   0
   5   2 -32    8.45    3.56   0
   6   0 -11   23.76    4.42   0
   6   1 -24    5.46    3.50   0
   6   2 -31   17.79    4.42   0
   7   0  -7    0.26    4.90   0
   7   0  21    5.40    5.21   0
   7   1 -22    0.28    3.47   0
   8   0   2  107.90    9.16   0
   8   0   4    3.08    7.75   0
   8   1 -19    6.49    4.05   0
   9   1 -14   12.84    5.15   0
  -6   4   1   22.09    7.67   0
  -6   4  12    0.84    4.46   0
  -6   5  -8    4.43   10.27   0
  -5   3  17   28.17    4.46   0
  -5   3  18    8.53    4.47   0
  -5   4 -13  169.65   10.29   0
  -5   4  28    4.03    3.98   0
  -4   2  15  152.50    5.57   0
  -4   3  29   17.87    3.85   0
  -4   4 -21   11.25    4.91   0
  -3   2  27  110.14    4.42   0
  -3   3  35    0.46    3.62   0
  -3   3  36   24.53    4.70   0
  -2   1  20   70.79    3.89   0
  -2   2 -19  181.52    6.44   0
  -2   3 -26    1.82    4.20   0
  -2   4 -31   13.87    4.25   0
  -1   1  28  152.28    4.52   0
  -1   2  37   26.52    3.68   0
  -1   2  38    5.64    4.33   0
  -1   4 -34    8.14    3.87   0
   0   0  14  454.46    8.21   0
   0   1  32   15.18    3.62   0
   0   2  41   -1.08    4.67   0
   0   3 -32   -2.31    4.30   0
   0   4 -36    5.80    5.03   0
   1   0  -7    2.05    4.96   0
   1   0  21    1.00    2.72   0
   1   1 -21  435.85    7.35   0
   1   2  43   -1.36    3.76   0
   1   3 -34    4.87    3.56   0
   2   0  25   90.73    4.97   0
   2   1  37    7.91    3.78   0
   2   2 -30   72.46    4.94   0
   3   0 -12    2.04    3.76   0
   3   0  27    2.58    3.96   0
   3   1 -24    1.39    3.10   0
   3   1  38   24.04    4.31   0
   3   2 -31   28.55    3.85   0
   3   3 -36   19.37    4.14   0
   4   0 -13 1497.08   13.90   0
   4   1 -24   69.55    4.78   0
   4   1  38   14.53    3.96   0
   4   2 -31   30.15    4.58   0
   5   0 -12   -3.97    4.11   0
   5   1 -24    6.09    3.39   0
   5   1  38   29.24    4.68   0
   6   0  25  169.53    6.82   0
   6   1 -23    1.68    3.36   0
   6   2 -30   10.18    4.04   0
   7   0  -6    0.97    4.72   0
   7   0  22    0.07    5.98   0
   7   1 -21    8.15    3.69   0
   8   0   5  157.20   12.03   0
   8   0   6   12.14    8.95   0
   8   0   7   62.42   11.21   0
   8   0   8   91.32   13.06   0
   8   1 -18   11.66    4.14   0
   9   1 -13    0.87    4.95   0
  -6   4   0    1.45    7.67   0
  -6   4  14    3.56    4.37   0
  -6   4  15    6.50    4.68   0
  -6   4  16   42.29    5.39   0
  -5   3  19  115.79    5.04   0
  -5   3  20  129.61    5.89   0
  -5   5 -18   -0.02    5.96   0
  -4   2  17  298.10    6.30   0
  -4   3 -14   78.53    6.46   0
  -4   3  30   34.43    4.05   0
  -4   5 -25    4.11    4.89   0
  -3   2 -12  157.74    7.34   0
  -3   3  37    5.22    3.78   0
  -3   4 -26   72.95    5.92   0
  -2   1  -6 1205.55   23.65   0
  -2   2  34   13.99    3.65   0
  -2   4 -30    3.06    4.54   0
  -1   1 -13   45.11    4.86   0
  -1   1  29    5.95    3.33   0
  -1   2 -23   -0.43    3.24   0
  -1   2  39    6.55    4.58   0
  -1   3 -29    8.82    3.32   0
   0   0  15   15.86    3.88   0
   0   0  16  803.60    9.85   0
   0   2 -26   77.05    4.30   0
   0   2  42   -0.86    3.70   0
   1   0  22   -0.24    2.83   0
   1   0  23    0.09    3.61   0
   1   4 -37    5.15    4.74   0
   2   0 -10  677.95   10.86   0
   2   0  26   43.64    3.93   0
   2   1 -22   31.54    3.56   0
   2   1  38   27.37    4.09   0
   2   3 -35    1.56    3.45   0
   3   0  28    1.09    4.21   0
   3   1 -23    2.53    3.18   0
   3   1  39   20.25    4.12   0
   3   2 -30   11.09    4.33   0
   4   0 -12  567.32    9.40   0
   4   1  39    2.61    3.77   0
   4   3 -36   15.70    4.17   0
   5   0 -11    2.69    3.91   0
   5   0  28    0.63    4.39   0
   5   1 -23   86.70    4.51   0
   5   2 -30   18.88    3.76   0
   6   1 -22   12.81    3.56   0
   6   2 -29    6.04    4.46   0
   7   0  -5   -0.22    4.75   0
   7   0  23    1.10    6.11   0
   7   1 -20    3.36    3.54   0
   7   2 -28    2.62    3.93   0
   8   0  16   43.33    9.90   0
   8   1 -17   37.46    4.51   0
   9   1 -12   19.11    5.40   0
  -6   4  17   27.32    5.08   0
  -6   4  18   17.11    5.03   0
  -5   3  21  255.95    7.31   0
  -5   3  22   71.58    5.39   0
  -4   2  19  111.39    4.50   0
  -4   2  20   27.79    4.33   0
  -4   3  31   42.83    4.25   0
  -4   3  32    3.49    4.58   0
  -4   4 -20    5.14    4.84   0
  -4   5 -24    2.81    5.70   0
  -3   2  30   15.92    4.42   0
  -3   3 -20  202.92    6.99   0
  -3   3  38    1.72    3.85   0
  -2   1  23  131.20    4.37   0
  -2   2 -18   47.52    4.03   0
  -2   2  35   11.14    3.58   0
  -2   2  36   11.40    4.25   0
  -2   3 -25   12.00    3.64   0
  -1   2 -22   85.82    4.89   0
  -1   2  40    7.00    3.90   0
  -1   3 -28   31.01    4.60   0
   0   0  17   15.90    4.48   0
   0   0  18 2419.15   15.45   0
   0   1  34   11.74    3.63   0
   0   2 -25    2.64    3.09   0
   0   2  43   -1.96    3.81   0
   0   3 -31    4.62    3.36   0
   0   4 -35    2.15    3.85   0
   1   0  24    0.11    2.91   0
   1   1  37   32.23    3.69   0
   1   2 -27   73.10    4.84   0
   1   3 -33    3.66    3.35   0
   2   1  39    7.67    3.78   0
   2   2 -29  408.27    7.30   0
   2   3 -34   10.71    3.81   0
   3   0 -11    0.93    3.13   0
   3   0  29    1.71    4.14   0
   3   1  40   28.77    4.32   0
   3   3 -35    3.38    3.59   0
   4   0 -11  351.97    7.95   0
   4   1 -23   22.69    3.39   0
   4   1  40   -0.75    3.83   0
   5   0  29    3.26    4.56   0
   5   1 -22   44.84    3.99   0
   5   2 -29   -0.58    4.27   0
   6   0  -8  116.97    6.02   0
   6   0  27   26.11    4.81   0
   6   1 -21    8.01    3.50   0
   6   2 -28    0.62    4.48   0
   7   0  -4    1.63    4.74   0
   7   1 -19    6.70    3.75   0
   7   2 -27    0.35    3.86   0
   8   1 -16    7.47    4.01   0
   9   1 -11    3.49    5.03   0
  -6   4  19   13.82    4.90   0
  -6   4  20   23.08    5.10   0
  -5   3  23   17.72    4.64   0
  -5   4 -12  111.44    9.24   0
  -4   3 -13   39.20    6.13   0
  -4   3  33    3.26    3.86   0
  -3   2  31   39.44    3.79   0
  -3   4 -25   17.37    4.84   0
  -3   5 -28    7.04    5.19   0
  -2   2  37   38.48    3.86   0
  -2   3 -24   29.57    4.78   0
  -2   4 -29    3.98    3.83   0
  -1   1 -12  279.23    7.98   0
  -1   1  31 1224.41   10.06   0
  -1   1  32  482.90    7.48   0
  -1   2  41    3.38    3.88   0
  -1   4 -32   49.41    4.65   0
   0   0  19   50.29    5.39   0
   0   0  20 2034.40   13.96   0
   0   1 -16    1.96    3.99   0
   0   1  36    3.90    4.14   0
   0   3 -30    0.50    3.44   0
   1   0  -6    1.62    4.35   0
   1   0  25   -0.82    3.15   0
   1   1  38   32.10    3.81   0
   1   3 -32    4.14    3.30   0
   1   4 -36    6.89    3.85   0
   2   1  40    3.90    3.70   0
   2   2 -28  366.42    7.04   0
   2   3 -33   12.61    3.86   0
   3   0  30    0.91    4.19   0
   3   1 -22   14.77    3.32   0
   3   1  41    5.99    3.84   0
   3   2 -29   57.76    4.02   0
   3   3 -34    2.97    3.72   0
   4   0  30   60.42    4.22   0
   4   1 -22   10.17    3.37   0
   4   3 -34    1.61    3.92   0
   5   0  30   -0.43    4.49   0
   5   1 -21  104.20    5.22   0
   6   0  28   63.30    5.48   0
   6   1 -20    6.74    3.42   0
   7   0  -3    0.83    5.40   0
   7   0  24    2.17    5.37   0
   7   1 -18    8.71    3.80   0
   7   2 -26    2.54    4.13   0
   8   0  17    3.82    8.14   0
   8   1 -15   -0.43    3.86   0
   9   1 -10   13.46    5.22   0
  -6   4  21    7.49    4.08   0
  -6   4  22   15.25    5.02   0
  -5   3  24   19.56    3.81   0
  -5   3  25   67.43    5.18   0
  -5   5 -17    7.84    5.66   0
  -4   2  23  330.30    6.58   0
  -4   3  34   -2.56    3.79   0
  -4   3  35    3.00    4.78   0
  -4   4 -19    3.14    4.79   0
  -4   5 -23    1.53    4.84   0
  -3   2 -11   10.54    4.43   0
  -3   2  32   67.95    4.15   0
  -3   2  33    7.09    4.26   0
  -3   3 -19  107.76    5.69   0
  -3   4 -24   19.12    4.68   0
  -2   1  26   31.21    3.59   0
  -2   1  27   47.12    3.89   0
  -2   2  38    6.11    3.73   0
  -2   4 -28   14.05    4.92   0
  -1   1  33  116.62    4.89   0
  -1   2 -21  263.39    6.29   0
  -1   2  42    9.59    4.10   0
  -1   4 -31   34.44    4.42   0
   0   0  21   33.25    4.47   0
   0   2 -24  161.54    5.17   0
   0   4 -33    0.90    4.48   0
   1   0  26   -0.52    3.17   0
   1   0  27    1.51    3.86   0
   1   1  39   14.14    3.46   0
   1   2 -26   20.93    3.54   0
   1   4 -35   10.39    4.25   0
   2   0  29  209.96    5.44   0
   2   1 -20   58.34    3.96   0
   2   1  41    8.69    3.81   0
   2   2 -27   74.97    4.85   0
   2   4 -36    5.18    3.88   0
   3   0 -10   -0.89    3.27   0
   3   0  31    0.35    3.41   0
   3   1 -21  106.39    4.46   0
   3   1  42   11.10    4.37   0
   3   2 -28   95.02    4.59   0
   4   0 -10 1205.29   13.80   0
   4   0  31   54.38    4.43   0
   4   1 -21  200.00    5.51   0
   4   2 -28    8.59    3.34   0
   4   3 -33    3.29    3.77   0
   5   0  -9   -1.55    4.06   0
   5   0  31    3.42    4.62   0
   5   2 -28   15.87    4.02   0
   5   3 -33   24.70    4.33   0
   6   0  -7  435.01    9.11   0
   6   0  29    3.82    4.60   0
   6   1 -19   12.11    4.40   0
   6   2 -27   -3.56    3.85   0
   7   0  25    1.65    5.52   0
   7   1 -17   61.97    5.64   0
   7   2 -25    5.77    4.00   0
   8   0  18   12.33    7.98   0
   8   1 -14    2.60    3.90   0
   9   1  -9   51.00    6.23   0
  -6   4  23   15.60    4.18   0
  -6   4  24   32.50    6.09   0
  -5   3  26    7.84    3.66   0
  -5   3  27   50.30    4.88   0
  -4   2  24  751.77    8.80   0
  -4   2  25    8.86    3.65   0
  -4   3  36   28.38    4.83   0
  -3   1   8  616.95   10.63   0
  -3   1   9  310.81    7.94   0
  -3   1  11  405.82    7.96   0
  -3   1  14  937.44   10.64   0
  -3   1  15  521.31    8.19   0
  -3   2  34    0.14    3.59   0
  -3   5 -27   16.06    5.28   0
  -2   2  39   13.36    3.86   0
  -2   3 -23  219.55    7.02   0
  -1   1  34   11.39    3.49   0
  -1   2  43    3.33    3.87   0
  -1   3 -26  135.45    6.10   0
   0   0  23   13.61    3.47   0
   0   1  38    0.65    3.42   0
   0   2 -23    7.87    4.01   0
   0   3 -29  316.49    6.95   0
   1   0  -5    0.69    5.60   0
   1   0  28    2.23    2.97   0
   1   1 -18   22.93    3.62   0
   1   1  40   13.02    3.64   0
   1   1  41    6.87    4.49   0
   1   2 -25   20.06    4.23   0
   1   4 -34    9.27    4.78   0
   2   0  -8  241.63    7.58   0
   2   0  31   93.22    5.02   0
   2   1  42    7.62    3.69   0
   2   3 -32   28.77    4.03   0
   2   4 -35    5.94    4.51   0
   3   0  -9    4.24    4.05   0
   3   0  32    2.39    3.34   0
   3   1 -20    0.10    3.60   0
   3   2 -27  100.19    4.62   0
   3   3 -32   18.81    3.78   0
   4   0  32  101.45    5.16   0
   4   1 -20   93.46    4.76   0
   4   2 -27   12.21    4.19   0
   4   3 -32    2.02    4.47   0
   5   0  -8    0.98    3.96   0
   5   0  32    3.45    4.56   0
   5   2 -27   18.66    3.62   0
   5   3 -32   10.06    4.14   0
   6   0  -6  290.78    7.85   0
   6   0  30    0.94    4.49   0
   6   1 -18    9.13    4.35   0
   6   2 -26    3.33    3.77   0
   7   0  -2    0.25    4.78   0
   7   0  26    0.77    5.67   0
   7   1 -16   25.83    5.24   0
   7   2 -24   23.74    4.27   0
   8   0  19   43.08    8.86   0
   8   1 -13   38.61    5.10   0
   9   1  -8    0.84    5.02   0
  -5   3  28   10.09    3.84   0
  -5   3  29    6.10    4.78   0
  -5   5 -16   46.39    6.73   0
  -4   2  26   20.31    3.55   0
  -4   3 -12   22.92    5.93   0
  -4   4 -18    3.37    4.80   0
  -4   5 -22   14.94    5.26   0
  -3   1  17  470.51    7.22   0
  -3   1  18  711.41    8.47   0
  -3   2  35    1.22    3.64   0
  -3   3 -18   82.90    5.38   0
  -3   4 -23    8.89    4.68   0
  -2   1  -5 1981.40   33.60   0
  -2   1  30    7.69    3.08   0
  -2   2 -16  647.79   10.20   0
  -2   2  40    9.45    3.85   0
  -2   2  41    9.21    4.63   0
  -2   5 -30   19.61    4.48   0
  -1   1  35  240.50    5.54   0
  -1   4 -30   34.76    4.13   0
   0   0  25   10.93    3.96   0
   0   1  39   19.51    3.74   0
   0   3 -28    7.26    3.35   0
   0   4 -32    3.76    3.75   0
   1   0  29    1.14    3.13   0
   1   0  30   -2.02    3.79   0
   1   1 -17 1185.78   11.64   0
   1   1  42   13.88    4.82   0
   1   3 -30   10.36    3.35   0
   2   0  32   11.07    3.66   0
   2   1 -19   24.01    3.49   0
   2   1  43    4.80    3.83   0
   2   3 -31    5.10    3.54   0
   3   0  33    0.72    3.44   0
   5   0  33    1.39    4.56   0
   5   1 -19   44.89    4.12   0
   5   2 -26   11.16    3.68   0
   5   3 -31   -0.84    3.94   0
   6   0  -5   85.73    5.94   0
   6   0  31   18.89    4.71   0
   6   2 -25    2.43    3.46   0
   7   0  -1    0.39    4.84   0
   7   0  27    0.69    5.53   0
   7   1 -15   30.39    5.16   0
   7   2 -23   16.95    4.68   0
   8   0  20   16.12    7.84   0
   8   1 -12   22.46    5.13   0
   8   2 -21   32.41    5.03   0
   9   1  -7    7.62    4.95   0
  -6   5  -7    2.23    9.49   0
  -5   3  30   11.09    3.96   0
  -5   4 -11   35.92    7.32   0
  -4   2  28    5.31    3.40   0
  -4   2  29   38.67    4.48   0
  -3   1  20    2.35    3.04   0
  -3   1  21  136.14    4.54   0
  -3   1  22   20.60    4.05   0
  -3   2 -10    6.10    4.44   0
  -3   2  36    1.97    3.50   0
  -3   2  37    7.91    4.36   0
  -3   5 -26   11.51    4.19   0
  -2   1  31   17.47    3.49   0
  -2   1  32   14.65    4.24   0
  -2   2  42   15.81    3.91   0
  -2   4 -26   26.53    4.97   0
  -2   5 -29   37.51    5.78   0
  -1   1  37   25.90    3.64   0
  -1   2 -19  126.05    5.36   0
  -1   4 -29   40.60    4.20   0
   0   0  26   69.52    4.04   0
   0   0  27   25.61    4.54   0
   0   1 -14    0.03    3.39   0
   0   1  40    0.83    3.69   0
   0   2 -22  163.44    5.21   0
   0   4 -31    2.90    4.54   0
   1   0  31    2.83    2.95   0
   1   1  43   20.32    4.10   0
   1   3 -29    8.39    3.52   0
   1   4 -33    3.57    3.69   0
   2   0  -7 2367.32   21.58   0
   2   1 -18   82.03    4.25   0
   2   3 -30   89.69    4.83   0
   2   4 -34    2.52    3.82   0
   3   0  -8   -3.11    4.39   0
   3   0  34   -0.16    3.47   0
   3   0  35    0.92    4.32   0
   3   3 -31   16.13    3.85   0
   3   4 -34    2.10    4.82   0
   4   0  -8   86.16    5.45   0
   4   2 -26   11.00    3.35   0
   5   0  -7    2.01    3.93   0
   5   0  34    3.42    4.73   0
   5   1 -18  573.01    8.60   0
   5   2 -25   11.11    4.43   0
   6   0  32    3.28    4.79   0
   6   1 -17   88.47    4.71   0
   6   2 -24    7.74    3.69   0
   6   3 -29    7.54    4.84   0
   7   0   0    4.21    5.62   0
   7   0  28   -0.87    5.42   0
   7   2 -22   13.37    4.51   0
   8   0  21    4.02    7.54   0
   8   1 -11   34.66    5.37   0
   8   2 -20   12.90    4.22   0
   9   1  -6   12.08    5.02   0
  -5   3  31   -2.96    3.65   0
  -5   3  32   11.74    5.01   0
  -5   5 -15   11.26    6.47   0
  -4   2  30   37.86    3.85   0
  -4   2  31   39.31    4.81   0
  -4   4 -17   23.77    5.73   0
  -4   5 -21   10.88    5.06   0
  -3   1   4 1618.07   20.73   0
  -3   1  23   -0.08    3.09   0
  -3   1  24    2.44    3.02   0
  -3   2  38    6.91    3.73   0
  -3   3 -17    5.56    3.83   0
  -3   4 -22   45.98    5.28   0
  -3   5 -25    4.33    4.89   0
  -2   1  33   58.78    4.01   0
  -2   2 -15  173.20    6.29   0
  -1   0  10    0.19    3.58   0
  -1   0  11    1.31    3.46   0
  -1   0  12    0.58    3.35   0
  -1   0  13   -0.78    3.21   0
  -1   0  14   -0.68    3.17   0
  -1   0  15    1.86    3.14   0
  -1   0  16    0.84    3.14   0
  -1   0  17    0.51    3.20   0
  -1   0  18    2.12    3.09   0
  -1   0  19   -0.61    3.74   0
  -1   1  38   37.29    3.71   0
  -1   5 -31   17.90    5.37   0
   0   1  41    5.60    3.52   0
   0   1  42   -1.83    3.68   0
   0   3 -27  213.16    5.88   0
   1   0  32    0.93    3.25   0
   1   1 -16  522.32    8.21   0
   1   1  44    6.55    4.15   0
   1   4 -32   58.27    4.84   0
   3   0  36    1.08    4.31   0
   3   2 -25  212.27    5.46   0
   3   3 -30    1.69    3.41   0
   4   2 -25    3.59    3.35   0
   4   3 -30   25.16    4.12   0
   5   0  35    3.59    4.91   0
   6   0  -4   10.86    4.69   0
   6   0  33   22.18    5.16   0
   6   1 -16   52.53    4.94   0
   7   0  29    1.88    4.79   0
   7   1 -14  135.09    5.50   0
   8   0  22   11.19    7.49   0
   8   1 -10    5.51    4.83   0
   8   2 -19   15.08    4.63   0
   9   1  -5   32.87    5.66   0
  -4   3 -11  158.80    8.79   0
  -3   1  25  105.25    4.33   0
  -3   1  26  210.47    5.26   0
  -3   2  39    2.76    3.91   0
  -3   2  40    2.20    4.73   0
  -2   1  34  111.91    4.53   0
  -2   4 -25   14.75    4.84   0
  -2   5 -28   12.83    5.18   0
  -1   0   8   -0.62    4.90   0
  -1   0   9   -1.58    3.81   0
  -1   0  20    0.33    2.98   0
  -1   0  21    2.35    3.26   0
  -1   0  22    1.99    3.16   0
  -1   1  39   20.35    3.79   0
  -1   1  40   13.78    4.67   0
  -1   2 -18   19.30    4.06   0
  -1   3 -24   35.95    3.94   0
  -1   4 -28   18.64    3.77   0
   0   0  29   40.21    4.44   0
   0   0  30 1501.07   11.09   0
   0   1 -13   96.73    5.52   0
   0   1  43   25.17    4.26   0
   0   2 -21    2.09    2.92   0
   0   4 -30   23.86    4.09   0
   1   0  -4   -0.62    4.76   0
   1   0  33   -0.75    3.22   0
   1   0  34   -1.39    3.51   0
   1   3 -28   29.72    3.71   0
   1   4 -31   49.89    5.09   0
   2   0  36   80.91    4.55   0
   2   3 -29   77.34    4.63   0
   2   4 -32   17.82    4.99   0
   3   0  37    0.83    3.65   0
   3   3 -29    6.80    3.62   0
   3   4 -33   19.58    4.40   0
   4   0  -7  890.63   12.04   0
   4   0  37   16.16    3.96   0
   4   3 -29   13.53    3.66   0
   5   0  -6    0.77    3.93   0
   5   0  36    0.51    4.71   0
   5   3 -29    1.20    3.84   0
   6   0  34    7.13    5.09   0
   6   1 -15   10.42    4.63   0
   6   3 -28    4.23    3.88   0
   7   0   1    1.04    5.51   0
   7   0  30    1.78    4.89   0
   7   1 -13   43.11    5.09   0
   7   2 -21    9.57    3.81   0
   8   0  23   38.32    8.58   0
   8   1  -9    3.78    4.27   0
   9   1  -4   14.22    5.80   0
  -6   3  14   77.72    6.15   0
  -6   3  15   88.32    6.39   0
  -6   3  17   26.40    5.00   0
  -6   3  18   97.13    6.10   0
  -5   4 -10   62.22    7.99   0
  -4   2  33   25.77    3.83   0
  -4   2  34   21.62    3.80   0
  -3   1  28   17.59    3.44   0
  -3   2  41    1.30    3.85   0
  -3   4 -21   38.63    5.03   0
  -3   5 -24    8.51    5.17   0
  -2   3 -20    8.13    4.18   0
  -2   5 -27    0.22    5.04   0
  -1   0   7    2.61    5.15   0
  -1   0  23   -0.34    3.28   0
  -1   0  24    1.90    3.22   0
  -1   0  25    0.78    3.88   0
  -1   1  41    7.76    3.83   0
  -1   3 -23   95.82    5.30   0
  -1   4 -27  139.48    6.54   0
   0   0  31   39.58    4.19   0
   0   1  44    0.69    3.85   0
   0   2 -20   14.41    3.86   0
   0   4 -29    6.51    4.73   0
   0   5 -32    1.86    4.17   0
   1   0  35   -0.24    3.49   0
   1   1 -15  182.23    5.59   0
   1   2 -22   69.28    4.00   0
   2   0  37   91.07    4.74   0
   2   2 -23  194.87    5.44   0
   2   3 -28   88.47    4.73   0
   3   0  38   -0.32    3.70   0
   3   2 -24   64.66    3.95   0
   3   4 -32   20.64    4.35   0
   4   1 -17   34.65    3.52   0
   4   2 -24  580.66    8.37   0
   5   0  37   -1.08    4.22   0
   5   1 -16  183.18    6.09   0
   5   2 -23    7.06    3.62   0
   5   3 -28    8.69    3.96   0
   6   0  -3  260.58    7.91   0
   6   0  35    0.29    5.17   0
   6   2 -22   13.17    3.71   0
   6   3 -27    2.78    3.79   0
   7   0  31    2.95    5.05   0
   7   1 -12  107.53    5.75   0
   7   2 -20   23.44    4.18   0
   8   0  24    2.83    7.21   0
   8   2 -17   34.61    5.80   0
   9   1  -3   20.07    5.86   0
  -6   3  12  174.87    7.51   0
  -6   3  13  126.09    6.42   0
  -6   3  19   28.79    4.39   0
  -6   3  20   29.01    5.19   0
  -6   3  21   14.19    4.90   0
  -6   3  22   31.66    5.06   0
  -6   3  23   73.40    5.86   0
  -5   2  11  112.34    5.94   0
  -5   2  13   -0.28    4.23   0
  -5   2  14  307.94    7.67   0
  -5   2  16   63.92    4.30   0
  -5   2  17   73.61    4.49   0
  -5   2  20   22.61    4.49   0
  -5   2  21   45.90    4.78   0
  -5   2  22    3.40    4.34   0
  -5   5 -14    2.73    5.65   0
  -4   2  35    0.61    3.77   0
  -4   2  36    2.07    4.76   0
  -4   4 -16   87.19    6.28   0
  -3   1  29    7.47    3.35   0
  -3   2  -9   15.53    4.74   0
  -3   3 -16  190.29    6.72   0
  -2   1  37    6.30    3.80   0
  -2   1  38   25.95    3.77   0
  -2   4 -24    0.67    3.56   0
  -1   0  26    0.74    3.09   0
  -1   0  27    1.66    3.05   0
  -1   1  -9  236.89    8.47   0
  -1   1  42   14.68    4.20   0
  -1   5 -29    3.60    4.69   0
   0   0  33   25.07    3.86   0
   0   3 -25   64.71    4.30   0
   0   5 -31   21.61    4.70   0
   1   0  36    1.09    3.42   0
   1   0  37    3.17    4.33   0
   1   4 -30   38.24    4.59   0
   2   0  39   20.57    4.91   0
   2   4 -31   13.78    4.18   0
   3   0  39    1.20    3.82   0
   3   0  40    3.06    4.70   0
   3   2 -23  112.42    4.53   0
   3   4 -31   12.36    4.10   0
   4   0  40   91.42    6.31   0
   4   1 -16   16.30    4.07   0
   4   2 -23  214.82    6.03   0
   4   3 -28   55.01    4.35   0
   4   4 -31   14.80    4.22   0
   5   0  -5    1.45    3.95   0
   5   0  38    0.95    4.12   0
   5   2 -22    4.23    4.31   0
   5   3 -27   36.47    4.44   0
   6   0  -2   84.97    6.18   0
   6   1 -14   32.86    4.14   0
   6   2 -21   28.85    3.95   0
   7   0   2    0.42    5.61   0
   7   2 -19    4.81    3.86   0
   7   3 -24    0.49    5.34   0
   8   2 -16   30.26    5.70   0
   9   1  -2   19.89    6.05   0
  -6   3   9    7.30    5.38   0
  -6   3  10    5.06    4.39   0
  -6   3  24   62.41    4.96   0
  -6   3  25    6.26    4.88   0
  -6   3  26   15.85    5.13   0
  -5   2  10   12.33    4.08   0
  -5   2  23    9.64    3.53   0
  -5   2  24   20.60    3.67   0
  -5   2  25   14.16    4.33   0
  -4   2  38    8.89    5.04   0
  -4   5 -19    6.89    4.87   0
  -3   1  32   33.93    3.76   0
  -3   1  33   11.69    4.30   0
  -3   4 -20   22.65    4.62   0
  -3   5 -23    6.83    4.57   0
  -2   1  39    7.53    3.73   0
  -2   5 -26   18.96    5.38   0
  -1   0   6    0.49    4.43   0
  -1   0  28   -1.31    3.00   0
  -1   0  29   -2.08    3.21   0
  -1   1  43   22.59    4.20   0
  -1   1  44    5.41    3.86   0
  -1   3 -22   28.50    4.38   0
  -1   4 -26  406.50    8.04   0
   0   0  34  204.72    5.04   0
   0   0  35    6.38    3.64   0
   0   1 -12    0.36    3.57   0
   0   2 -19    1.78    3.52   0
   0   4 -28   72.26    4.51   0
   1   0  38    1.92    3.42   0
   1   1 -14  288.75    6.67   0
   2   0  40   19.68    4.02   0
   2   3 -27   20.14    3.71   0
   2   4 -30    4.87    3.80   0
   3   0  -6    7.73    3.77   0
   3   0  41   -0.16    4.53   0
   3   1 -16   36.13    3.54   0
   4   0  41   36.00    5.68   0
   4   2 -22  137.37    5.40   0
   4   3 -27   -0.97    3.74   0
   5   3 -26    4.30    4.14   0
   6   1 -13  193.45    6.59   0
   6   2 -20   30.81    4.77   0
   6   3 -25    2.70    4.73   0
   7   1 -11   32.14    4.32   0
   7   2 -18   10.58    4.50   0
   8   1  -7   24.29    5.07   0
  -6   3   8   42.24    6.17   0
  -6   3  27    4.56    4.44   0
  -6   3  28    0.84    5.37   0
  -6   3  29    8.96    5.12   0
  -6   5  -6    1.63    9.15   0
  -5   2   8  392.49    9.41   0
  -5   2   9  142.03    6.20   0
  -5   2  26   18.46    3.75   0
  -5   2  27   27.95    4.03   0
  -5   2  28   21.70    4.71   0
  -4   2  39    3.71    4.07   0
  -4   3 -10   64.82    7.00   0
  -4   4 -15   13.63    5.24   0
  -3   1  34   25.54    3.75   0
  -3   3 -15   19.43    4.25   0
  -2   1  40    1.64    3.75   0
  -2   1  41    6.36    3.90   0
  -2   2 -13   84.41    5.21   0
  -2   3 -19  189.28    5.84   0
  -2   4 -23    6.77    3.51   0
  -1   0  30   -1.77    3.28   0
  -1   0  31   -0.07    3.17   0
  -1   5 -28    3.19    3.72   0
   0   0  36   28.68    3.63   0
   0   0  37    2.23    4.32   0
   0   5 -30   -3.09    4.17   0
   1   0  -3    0.67    6.13   0
   1   0  39   -1.79    3.48   0
   1   0  40    5.64    4.15   0
   1   3 -25  135.84    4.95   0
   1   5 -31   21.31    4.73   0
   2   0  41   23.41    4.19   0
   2   0  42   16.39    5.13   0
   2   1 -15  734.73    9.10   0
   2   3 -26    2.62    3.35   0
   3   0  42   -2.25    3.66   0
   3   1 -15  497.39    7.82   0
   3   2 -22   19.04    3.62   0
   3   4 -30    3.51    3.79   0
   4   0  -5  165.63    6.59   0
   4   1 -15    3.10    3.00   0
   4   3 -26  101.52    5.63   0
   5   0  -4    1.25    3.83   0
   5   1 -14  177.93    5.93   0
   5   2 -21   37.73    3.71   0
   6   0  -1  111.72    7.13   0
   7   0   3    0.06    5.79   0
   7   1 -10   55.57    5.01   0
   7   3 -23    5.16    4.29   0
   8   1  -6    6.00    5.05   0
   8   2 -15    8.57    4.34   0
   9   1  -1    7.91    4.88   0
  -7   4  13    8.56    5.91   0
  -7   4  15   22.54    5.56   0
  -7   4  16    4.25    5.22   0
  -7   4  17    2.60    4.90   0
  -6   3   7   44.32    6.76   0
  -5   2   7  233.01    8.04   0
  -5   2  29   -0.29    3.67   0
  -5   2  30   22.47    4.01   0
  -5   2  31    4.55    4.79   0
  -5   4  -9    7.61    6.36   0
  -5   5 -13   34.87    6.44   0
  -4   1  16   21.42    4.41   0
  -4   1  17   51.41    4.53   0
  -4   1  18   58.59    4.62   0
  -4   1  19   58.81    4.73   0
  -4   1  21  232.25    6.13   0
  -4   1  22   17.75    4.21   0
  -4   1  23   33.81    4.38   0
  -3   1  36   91.97    4.56   0
  -3   4 -19   76.95    5.47   0
  -2   0  18   28.29    4.01   0
  -2   0  19  612.74    8.23   0
  -2   0  20  755.25    9.02   0
  -2   0  21  262.60    6.18   0
  -2   1  -4  542.88   20.85   0
  -2   1  42    5.27    3.98   0
  -2   1  43    8.44    4.74   0
  -2   5 -25    5.52    3.97   0
  -1   0   5    1.37    4.60   0
  -1   0  32   -2.03    3.33   0
  -1   0  33    0.41    3.34   0
  -1   0  34    5.79    4.03   0
  -1   4 -25   26.64    4.10   0
  -1   5 -27    6.53    4.73   0
   0   0  38   20.37    3.73   0
   0   2 -18  183.88    5.69   0
   0   3 -23  328.53    6.78   0
   0   5 -29   49.95    5.19   0
   1   0  41   -2.15    3.57   0
   1   1 -13   39.43    3.91   0
   1   2 -20   79.40    4.10   0
   1   4 -28   23.55    4.16   0
   1   5 -30   28.91    5.40   0
   2   4 -29    2.42    3.51   0
   3   0  -5    1.19    4.15   0
   3   0  43    3.42    3.69   0
   3   2 -21   32.94    3.86   0
   3   3 -26  156.31    5.68   0
   3   4 -29    3.33    3.77   0
   4   4 -29    6.00    4.01   0
   5   2 -20   17.24    3.48   0
   5   3 -25   45.00    3.99   0
   5   4 -28    5.30    4.71   0
   6   1 -12  183.03    6.15   0
   6   2 -19  109.84    4.82   0
   6   3 -24   56.14    4.89   0
   7   1  -9   44.47    4.81   0
   7   3 -22    9.30    3.95   0
   8   2 -14   10.57    4.50   0
   9   1   0   11.19    5.96   0
  -7   4  12   13.74    5.95   0
  -6   3   6   39.80    7.39   0
  -5   2  32    3.72    3.66   0
  -5   2  33    7.88    3.87   0
  -4   1  15    0.53    3.31   0
  -4   1  25   16.65    3.53   0
  -4   1  26   30.42    3.74   0
  -4   1  27   16.43    4.30   0
  -3   1  38   26.23    4.03   0
  -3   2  -8  209.68    9.33   0
  -2   0  14 6689.92   27.56   0
  -2   0  16 1085.46   10.81   0
  -2   0  22    5.13    3.28   0
  -2   0  26   46.62    3.68   0
  -2   3 -18  149.65    5.45   0
  -1   0  35   -1.88    3.56   0
  -1   0  36   -0.30    4.46   0
  -1   4 -24   75.23    5.35   0
   0   0  39    3.64    3.50   0
   0   0  40   30.84    4.06   0
   0   1 -11 3430.65   23.31   0
   1   0  42   -3.30    3.92   0
   1   3 -24   31.48    3.75   0
   1   4 -27  153.61    6.36   0
   2   0  44    7.71    4.27   0
   2   1 -14  818.12   10.06   0
   2   2 -20   78.23    4.32   0
   2   4 -28   12.85    3.77   0
   2   5 -30   21.81    5.27   0
   3  -1  20    0.31    4.08   0
   3  -1  21  130.17    5.56   0
   3   1 -14  929.73   10.38   0
   3   3 -25  230.84    5.97   0
   3   4 -28   22.57    4.94   0
   4   1 -14  608.91    8.59   0
   4   3 -25   13.46    3.67   0
   4   4 -28    8.50    4.16   0
   5   0  -3   -0.32    3.87   0
   5   1 -13  123.01    4.85   0
   5   3 -24   17.61    3.63   0
   6   2 -18  137.45    5.43   0
   6   3 -23   58.29    4.64   0
   7   0   4    0.10    5.75   0
   7   3 -21   29.49    4.68   0
   8   1  -5    7.78    4.26   0
   8   2 -13   32.42    5.49   0
   9   1   1    6.56    5.88   0
   9   2  -9    0.67    5.15   0
  -7   4  10    8.27    6.59   0
  -7   4  11    0.92    5.66   0
  -5   2   6   29.62    5.21   0
  -5   2  34   15.50    4.09   0
  -5   2  35    3.25    4.31   0
  -5   2  36    4.85    4.91   0
  -4   1  12   40.64    4.87   0
  -4   1  28   41.16    3.79   0
  -4   1  29    7.56    3.69   0
  -4   1  30    9.40    3.71   0
  -4   4 -14   74.85    6.46   0
  -3   1  39   22.92    4.11   0
  -3   1  40   31.01    4.27   0
  -3   3 -14  196.52    7.03   0
  -3   4 -18   54.14    5.16   0
  -3   5 -21   45.37    4.54   0
  -2   0  12  426.72    8.48   0
  -2   0  28  384.66    6.29   0
  -2   0  29  207.94    5.05   0
  -2   0  30  130.18    5.16   0
  -1   0  37    1.96    3.33   0
  -1   2 -15   24.09    4.38   0
  -1   5 -26    9.74    3.94   0
   0   0  41    4.43    3.63   0
   0   0  42   31.50    4.96   0
   0   3 -22   -0.49    3.23   0
   0   5 -28    1.51    3.84   0
   1   0  44   -3.08    3.98   0
   1   5 -29    9.23    4.35   0
   2  -1  20   70.73    4.90   0
   2   3 -24   27.86    3.72   0
   3  -1  16   51.45    5.31   0
   3  -1  17  542.30    9.88   0
   3  -1  19   53.68    4.85   0
   3  -1  22   19.53    3.49   0
   3  -1  23    1.05    3.17   0
   3  -1  24    3.87    4.00   0
   3  -1  25  105.50    5.32   0
   4  -1  19   60.19    5.34   0
   4  -1  20  109.17    5.48   0
   4  -1  21  238.97    6.94   0
   4  -1  22   19.80    4.35   0
   4  -1  23   34.12    4.46   0
   4  -1  24   89.85    5.29   0
   4   3 -24  144.83    5.28   0
   5   4 -27    2.99    4.09   0
   6   0   0    2.75    5.07   0
   6   3 -22   25.57    4.24   0
   7   1  -8   82.54    5.64   0
   7   2 -15    4.13    4.38   0
   7   3 -20   72.90    6.10   0
   8   1  -4   13.43    4.73   0
   8   2 -12   12.19    4.98   0
   9   2  -8   30.51    5.50   0
  -7   4   9    8.82    6.94   0
  -6   3   5   10.40    6.36   0
  -5   5 -12   15.28    6.05   0
  -4   1  10  240.97    6.99   0
  -4   1  11  216.82    6.28   0
  -4   1  31    8.09    3.44   0
  -4   1  32   17.36    3.62   0
  -4   1  33   32.24    4.69   0
  -4   3  -9   52.77    6.60   0
  -3   1  41    4.05    3.96   0
  -3   1  42   14.60    4.26   0
  -2   0  31   99.50    4.38   0
  -2   0  32   14.58    3.90   0
  -2   0  33  752.16    8.90   0
  -2   3 -17   57.66    4.76   0
  -1   0   4    1.62    4.95   0
  -1   0  38    3.20    3.56   0
  -1   0  39    1.27    3.61   0
  -1   4 -23   47.88    4.40   0
   0   2 -17    2.48    2.95   0
   0   5 -27    5.98    4.03   0
   1   0  45   -2.62    4.06   0
   1   2 -18   18.27    4.17   0
   1   3 -23   99.85    4.58   0
   1   4 -26  410.18    7.81   0
   2  -1  16  570.55    9.73   0
   2  -1  17  366.29    7.86   0
   2  -1  19   28.44    3.88   0
   2  -1  23  132.09    4.91   0
   2  -1  24  257.31    5.91   0
   2  -1  26   30.66    4.29   0
   2  -1  27   48.09    4.60   0
   2   1 -13  125.90    5.01   0
   2   2 -19  177.40    5.27   0
   2   4 -27   65.20    4.61   0
   2   5 -29   42.07    4.69   0
   3  -1  15  538.07   10.29   0
   3  -1  27  132.87    5.17   0
   3  -1  28   20.95    4.56   0
   3  -1  29    6.45    4.47   0
   3   0  -4    0.91    4.01   0
   3   1 -13  376.16    7.29   0
   3   3 -24   46.89    4.10   0
   3   4 -27   22.35    3.91   0
   4  -1  16   20.31    4.82   0
   4  -1  17   50.23    4.92   0
   4  -1  25   17.14    4.36   0
   4  -1  26   30.42    4.55   0
   4  -1  27   16.40    4.27   0
   4  -1  28   43.61    4.92   0
   4   2 -19  106.19    4.58   0
   4   4 -27    0.48    3.92   0
   5   0  -2   -0.45    4.44   0
   5   1 -12   45.54    3.87   0
   5   2 -18  151.61    5.70   0
   6   1 -10  126.12    5.90   0
   6   2 -17  132.29    5.27   0
   7   0   5    0.54    6.17   0
  -4   1   9  175.36    6.47   0
  -4   1  34    4.41    3.66   0
  -4   1  35   36.11    4.15   0
  -4   1  36    2.27    4.42   0
  -3   4 -17   65.67    5.23   0
  -3   5 -20    0.67    4.10   0
  -2   0  10  762.18   10.88   0
  -2   0  35  521.33    7.55   0
  -1   0  41   -1.04    3.76   0
   0   0  44   11.95    4.24   0
   0   0  45    7.41    3.87   0
   0   1 -10    0.83    3.89   0
   0   3 -21  164.69    5.15   0
   1  -1  21  533.45    8.02   0
   1  -1  23  255.21    5.91   0
   2  -1  15  756.41   11.23   0
   2  -1  30    2.11    4.53   0
   2   4 -26   28.17    4.21   0
   2   5 -28   21.49    4.51   0
   3  -1  14  997.16   14.11   0
   3  -1  30  191.38    5.68   0
   3  -1  31  115.63    5.63   0
   3   3 -23    6.88    3.59   0
   4  -1  15   -0.77    4.55   0
   4  -1  29   10.94    4.41   0
   4  -1  30   12.04    4.49   0
   4   3 -23  110.36    4.71   0
   5   1 -11   48.06    4.69   0
   5   3 -22   53.56    4.31   0
   5   4 -25   20.50    4.25   0
   6   0   1  114.78    7.27   0
   6   2 -16  469.16    8.07   0
   6   3 -21    9.71    4.15   0
   7   1  -7   35.81    4.23   0
   7   2 -14   10.15    3.78   0
   7   3 -19   32.69    4.61   0
   8   1  -3   37.46    5.26   0
   8   2 -11   98.97    5.80   0
   8   3 -16    5.99    4.99   0
   9   1   3   22.60    6.07   0
   9   2  -7    2.03    5.14   0
  -7   4   8   10.83    7.48   0
  -6   5  -5   12.18    8.52   0
  -5   4  -8    5.92    6.30   0
  -4   1  37    3.36    4.22   0
  -4   1  38   13.35    3.96   0
  -4   4 -13  199.94    8.21   0
  -3   3 -13    7.63    3.97   0
  -2   0  36   82.72    4.57   0
  -2   0  37   91.65    4.56   0
  -2   2 -11   66.90    5.21   0
  -1   0  42   -2.22    3.82   0
  -1   0  43   -3.08    3.89   0
  -1   2 -14  278.18    6.92   0
  -1   4 -22  245.84    6.61   0
   1  -1  18   24.74    3.93   0
   1  -1  20   42.91    4.22   0
   1  -1  25  119.42    4.56   0
   1  -1  26  290.11    5.77   0
   1  -1  28  155.14    4.83   0
   1  -1  29    7.48    3.89   0
   1   1 -11  427.39    8.42   0
   2  -1  14  869.19   12.15   0
   2  -1  31   20.27    3.83   0
   2  -1  32    9.43    3.68   0
   2  -1  33   61.98    4.85   0
   2   2 -18   42.57    3.89   0
   3  -1  13  407.27    9.96   0
   3  -1  33    8.60    3.70   0
   3  -1  34   28.53    4.83   0
   3   1 -12  751.03    9.79   0
   3   2 -18  333.76    6.57   0
   3   5 -28    9.73    4.03   0
   4  -1  14  699.42   13.62   0
   4  -1  31    6.99    3.79   0
   4  -1  33   28.24    5.32   0
   4   0  -3  357.50    9.17   0
   4   3 -22    0.29    3.30   0
   4   4 -25   -2.59    4.66   0
   5  -1  19   45.21    5.78   0
   5  -1  20   31.84    5.39   0
   5  -1  21  123.17    6.89   0
   5  -1  22   46.08    5.15   0
   5  -1  23  102.36    5.91   0
   5  -1  24    9.86    4.46   0
   5  -1  25   90.60    5.83   0
   5  -1  26   62.28    5.18   0
   5  -1  27    5.81    4.30   0
   5  -1  28   36.27    5.56   0
   5   2 -17   67.16    4.37   0
   5   3 -21  212.11    6.74   0
   6   1  -9  102.12    5.05   0
   6   3 -20   30.97    4.35   0
   6   4 -23   12.89    4.30   0
   7   1  -6   83.62    5.46   0
   7   2 -13   95.92    5.69   0
   7   3 -18   20.83    4.28   0
   8   0  14   19.62   12.11   0
   8   1  -2   15.33    5.41   0
   8   3 -15   13.96    5.31   0
   9   2  -6   16.73    5.51   0
  -6   2  18  164.13    6.46   0
  -6   2  19  138.95    6.36   0
  -6   2  20   32.89    5.06   0
  -6   2  21   32.75    5.32   0
  -6   2  22   14.46    4.22   0
  -6   2  23   11.25    4.03   0
  -6   2  24    6.59    4.05   0
  -6   2  25   10.03    3.79   0
  -6   2  26    5.34    3.93   0
  -6   2  27    0.93    3.82   0
  -6   2  28    6.68    4.75   0
  -6   2  29    5.11    4.87   0
  -6   3   4   66.84    8.54   0
  -5   2   4  178.90    9.44   0
  -4   1   8  101.95    5.61   0
  -4   1  39    6.28    3.99   0
  -4   1  40    1.78    3.92   0
  -3   0  20   -1.06    3.72   0
  -3   0  21    5.12    3.91   0
  -3   0  22    0.50    3.15   0
  -3   0  23    1.40    3.26   0
  -3   0  24    3.13    3.10   0
  -3   0  25   -2.82    3.39   0
  -3   0  26   -3.34    3.32   0
  -3   0  27    0.62    3.23   0
  -3   0  28    1.53    3.82   0
  -3   5 -19   12.57    4.06   0
  -2   0  39   20.66    3.93   0
  -2   0  40   20.48    4.75   0
  -1   0  44   -1.28    3.89   0
  -1   0  45   -0.31    3.85   0
  -1   1  -7  301.70   10.06   0
   1  -1  16  609.25    9.28   0
   1  -1  30   32.09    4.05   0
   1  -1  32  466.99    7.18   0
   1  -1  33  113.36    5.28   0
   1   0  -2    0.60    6.04   0
   1   2 -17  283.68    6.24   0
   2  -1  13  178.50    6.71   0
   2  -1  34  123.52    4.84   0
   2  -1  35   62.76    4.28   0
   2  -1  36   29.59    4.66   0
   2   0  -3  153.87    8.41   0
   3  -1  12  713.83   13.60   0
   3  -1  35   63.12    4.52   0
   3  -1  36  100.50    5.71   0
   4  -1  13  100.58    7.36   0
   4  -1  34    2.36    4.88   0
   4  -1  35   43.90    5.38   0
   4   2 -17  283.95    6.56   0
   5  -1  18  579.69   12.72   0
   5  -1  29   52.77    5.35   0
   5  -1  30   24.12    4.82   0
   5  -1  31    3.73    4.51   0
   5   0  -1   -0.66    4.30   0
   5   2 -16   69.65    4.80   0
   5   4 -24    9.32    3.98   0
   6   2 -15   64.96    4.39   0
   6   3 -19   30.27    5.51   0
   7   0   6   -0.10    6.18   0
   7   3 -17   19.16    4.97   0
   8   2  -9    8.27    5.08   0
   9   1   4   16.64    6.03   0
   9   2  -5    9.84    5.45   0
  -7   3  19   47.38    5.67   0
  -7   3  21   29.28    5.76   0
  -7   3  22    7.96    4.92   0
  -7   3  23    8.08    4.17   0
  -7   3  24    2.36    4.10   0
  -7   4   7    6.69    6.99   0
  -6   2  16  537.21    9.78   0
  -6   2  17  140.23    6.61   0
  -6   2  31   20.53    4.42   0
  -6   2  33    5.58    4.91   0
  -5   1  24   12.43    4.30   0
  -5   1  25   93.74    5.24   0
  -5   1  26   58.48    4.86   0
  -4   1   7  644.43   11.60   0
  -3   0  17    0.41    3.59   0
  -3   0  18    0.67    2.94   0
  -3   0  19   -0.15    3.00   0
  -3   0  29    1.30    3.25   0
  -3   0  30    2.42    3.30   0
  -3   0  31   -1.36    3.21   0
  -3   0  32    3.86    3.44   0
  -3   0  33    0.16    4.32   0
  -3   2  -7  938.18   18.00   0
  -2   0   8  349.89    8.51   0
  -2   0  41   22.64    3.98   0
  -1   4 -21  179.11    5.78   0
   0  -1  21   68.53    4.56   0
   0  -1  22    0.84    3.00   0
   0  -1  23   77.15    3.94   0
   0  -1  24   -1.34    3.01   0
   0  -1  25   58.91    3.79   0
   0  -1  26    2.97    3.35   0
   0  -1  28   10.74    3.83   0
   0  -1  29 1114.88   10.42   0
   0   1  -9 2836.98   22.57   0
   0   2 -15   -0.36    3.09   0
   1  -1  15  167.76    5.64   0
   1  -1  34   11.04    3.56   0
   1  -1  35  245.11    5.57   0
   1  -1  36   98.08    5.19   0
   2  -1  12   37.55    4.82   0
   2  -1  37    8.13    3.77   0
   2  -1  38   29.19    5.04   0
   2   2 -17  290.08    6.32   0
   3  -1  38   24.64    4.80   0
   3   0  -3    1.13    4.10   0
   3   4 -24   14.87    3.69   0
   4  -1  36    4.53    4.07   0
   4  -1  37    5.34    4.87   0
   5  -1  17   34.59    6.17   0
   5  -1  32   11.41    4.73   0
   5  -1  33    2.75    4.84   0
   5   3 -20   88.44    4.69   0
   5   4 -23    6.55    3.88   0
   6   0   2   83.10    7.12   0
   6   2 -14   71.50    4.67   0
   6   4 -22   21.07    4.33   0
   7   1  -5    6.31    4.25   0
   7   2 -12   10.53    3.86   0
   8   1  -1    9.11    4.55   0
   8   3 -14   -0.95    4.13   0
   9   1   5   31.90    6.71   0
  -7   3  17   13.37    5.12   0
  -7   3  18   23.23    5.34   0
  -6   2  15   68.52    5.71   0
  -5   1  20   32.68    4.76   0
  -5   1  21  112.90    4.96   0
  -5   1  22   46.99    4.19   0
  -5   1  27    5.53    3.46   0
  -5   1  28   41.01    3.95   0
  -5   1  30   27.35    4.04   0
  -5   1  31    5.62    3.70   0
  -5   1  32   10.49    4.73   0
  -4   3  -8   14.40    5.73   0
  -3   0  15    1.96    3.61   0
  -3   0  16    1.28    2.83   0
  -3   0  34    0.74    3.52   0
  -3   0  35    1.70    3.41   0
  -3   0  36    1.61    3.48   0
  -3   3 -12   97.18    5.65   0
  -2   0  43   49.05    4.76   0
  -2   0  44    1.89    4.02   0
  -2   3 -15  126.23    5.72   0
  -1   0   3   -0.28    4.99   0
   0  -1  20   27.70    4.70   0
   0  -1  30   15.95    3.74   0
   0  -1  31  149.98    4.75   0
   0  -1  32   11.81    3.59   0
   0  -1  33  700.80    8.20   0
   0   3 -19   78.65    4.00   0
   0   4 -22  173.93    5.71   0
   1  -1  14  313.94    7.37   0
   1  -1  37   25.19    3.92   0
   1  -1  38   37.06    4.90   0
   1   1 -10  381.94    8.23   0
   1   2 -16   80.04    4.19   0
   1   3 -20   56.72    4.08   0
   1   4 -23   53.19    3.93   0
   2  -1  39   11.82    3.84   0
   2  -1  40    3.77    4.59   0
   2   1 -11  185.92    5.82   0
   3  -1  11  457.37   12.01   0
   3  -1  39   27.08    4.25   0
   3  -1  40   40.10    5.51   0
   4  -1  38   19.86    4.17   0
   4  -1  39   -0.98    5.19   0
   4   0  -2  162.38    7.08   0
   4   5 -25    6.89    3.94   0
   5  -1  16  189.85    9.20   0
   5  -1  34   12.57    4.81   0
   5  -1  35    8.04    4.97   0
   5  -1  36   21.41    5.07   0
   5   3 -19   90.19    5.57   0
   5   4 -22    1.06    4.64   0
   6   3 -18   81.29    4.80   0
   6   4 -21   11.94    4.03   0
   7   2 -11   28.38    4.96   0
   7   3 -16   39.17    4.43   0
   8   2  -8   34.50    5.41   0
   8   3 -13   14.76    4.34   0
   9   2  -4    4.31    4.79   0
  -7   3  15   42.35    6.36   0
  -7   3  16   40.97    5.97   0
  -7   4   6    4.08    8.60   0
  -6   2  13   54.37    5.74   0
  -6   2  14   73.89    5.54   0
  -5   1  17   31.36    4.76   0
  -5   1  33    2.00    3.76   0
  -5   1  34    4.40    3.92   0
  -5   1  35    4.81    3.97   0
  -5   1  36   19.46    5.16   0
  -5   4  -7   13.28    6.40   0
  -3   0  14    1.91    3.65   0
  -3   0  37    3.02    3.29   0
  -3   0  39   -0.30    3.87   0
  -2   0   7 2753.16   22.52   0
  -2   2 -10   28.72    4.64   0
  -2   4 -18   24.93    3.87   0
  -1   4 -20   44.29    4.15   0
   0  -1  34   11.47    3.82   0
   0  -1  35   58.80    4.22   0
   0  -1  36   -0.10    3.58   0
   0  -1  37   97.35    5.28   0
   1  -1  13   39.28    4.25   0
   1  -1  39   15.91    4.23   0
   1  -1  40   13.11    3.92   0
   2  -1  11  196.55    7.37   0
   2  -1  41   11.55    3.85   0
   2  -1  42    9.99    4.92   0
   2   3 -20   11.01    3.35   0
   3  -1  41    4.99    4.34   0
   3  -1  42   17.38    5.43   0
   3   2 -16  429.55    6.99   0
   4  -1  12   37.00    6.24   0
   4  -1  40    2.56    4.26   0
   5  -1  15  188.79   10.20   0
   5  -1  37   19.18    5.32   0
[truncated: 87,876 more chars]
