# Supplementary material for: Crystal structure of 1,3-bis­[(E)-4-meth­oxy­benzyl­idene­amino]­propan-2-ol
Source: Acta Crystallogr E Crystallogr Commun. 2016 Nov 4;72(Pt 12):1731–3. doi: 10.1107/S2056989016016947 (PMC5137596; doi:10.1107/S2056989016016947)
Supplement: Supplementary file 2 [file e-72-01731-Isup2.hkl]

data_I                                                                          
_shelx_title ' ri26  in Pna21'                                                  
_shelx_refln_list_code          4                                               
_shelx_F_calc_maximum      129.56                                               
_exptl_crystal_F_000       696.00                                               
_reflns_d_resolution_high  0.8229                                               
                                                                                
loop_                                                                           
 _space_group_symop_operation_xyz                                               
 'x, y, z'                                                                      
 '-x, -y, z+1/2'                                                                
 'x+1/2, -y+1/2, z'                                                             
 '-x+1/2, y+1/2, z+1/2'                                                         
                                                                                
_cell_length_a     7.9081                                                       
_cell_length_b     5.8434                                                       
_cell_length_c    37.4435                                                       
_cell_angle_alpha  90.000                                                       
_cell_angle_beta   90.000                                                       
_cell_angle_gamma  90.000                                                       
                                                                                
_shelx_F_squared_multiplier     1.000                                           
                                                                                
loop_                                                                           
 _refln_index_h                                                                 
 _refln_index_k                                                                 
 _refln_index_l                                                                 
 _refln_F_squared_calc                                                          
 _refln_F_squared_meas                                                          
 _refln_F_squared_sigma                                                         
 _refln_observed_status                                                         
   2   2 -41          9.69         -4.87         5.02 o                         
   3   2 -41          0.45         -1.32         4.80 o                         
   0   3 -41          3.83          6.84         5.26 o                         
   2   2 -40         10.17          7.29         5.05 o                         
   3   2 -40          4.23          3.54         4.78 o                         
   1   3 -40         17.40         16.39         7.97 o                         
   2   3 -40         36.98         22.78         8.20 o                         
   1   2 -39          6.34          5.03         4.46 o                         
   2   2 -39         15.37         11.18         4.97 o                         
   3   2 -39          2.96          1.22         4.92 o                         
   4   2 -39          7.11         -0.06         4.87 o                         
   0   3 -39         34.02         30.47         5.48 o                         
   1   3 -39         16.44         11.59         2.85 o                         
   2   3 -39         16.07         13.61         3.67 o                         
   1   2 -38          6.22         -0.92         4.39 o                         
   2   2 -38          8.98          5.10         4.65 o                         
   3   2 -38         10.33          3.86         5.07 o                         
   4   2 -38          7.44          4.08         4.85 o                         
   1   3 -38         10.86          7.39         2.45 o                         
   2   3 -38         13.38         14.64         3.17 o                         
   3   3 -38          4.86          4.43         2.81 o                         
   1   2 -37         26.10         23.20         4.94 o                         
   2   2 -37         42.07         29.92         5.23 o                         
   3   2 -37          4.43          4.93         2.77 o                         
   4   2 -37         24.30         15.74         3.21 o                         
   0   3 -37         16.66         12.58         3.55 o                         
   1   3 -37         31.55         20.18         3.27 o                         
   2   3 -37         21.93          6.83         3.84 o                         
   3   3 -37          5.95          4.21         3.01 o                         
   1   4 -37          0.57          2.32         2.11 o                         
   4   1 -36          4.05          3.10         4.59 o                         
   0   2 -36         74.84         63.78         6.41 o                         
   1   2 -36        107.06         71.85         5.46 o                         
   2   2 -36          7.89          8.86         3.41 o                         
   3   2 -36          2.69          3.70         2.61 o                         
   4   2 -36          4.66          5.89         2.69 o                         
   5   2 -36          3.92          5.33         2.73 o                         
   1   3 -36          4.53          6.65         2.53 o                         
   2   3 -36         26.40         24.50         3.56 o                         
   3   3 -36         23.34         22.65         3.07 o                         
   4   3 -36         38.59         21.35         4.05 o                         
   0   4 -36          5.64          3.70         3.37 o                         
   1   4 -36          7.84          5.87         2.32 o                         
   2   4 -36          2.89          3.52         2.18 o                         
   3   1 -35         69.01         59.09         5.40 o                         
   4   1 -35         46.50         30.88         5.71 o                         
   5   1 -35          5.39          3.78         5.86 o                         
   1   2 -35         19.70         25.10         5.55 o                         
   2   2 -35         16.06         13.70         2.64 o                         
   3   2 -35          1.17          1.38         3.26 o                         
   4   2 -35          2.23          3.90         3.75 o                         
   5   2 -35          7.45          4.26         3.03 o                         
   0   3 -35         19.42         18.53         3.04 o                         
   1   3 -35         90.33         70.63         3.43 o                         
   2   3 -35          1.71          3.34         2.28 o                         
   3   3 -35          2.46          5.04         2.63 o                         
   4   3 -35          0.13          3.50         3.36 o                         
   1   4 -35         26.89         20.84         2.50 o                         
   2   4 -35          5.22          6.44         2.80 o                         
   3   1 -34         40.00         23.50         4.98 o                         
   4   1 -34          2.97          3.09         5.22 o                         
   5   1 -34          7.49         12.34         5.94 o                         
   6   1 -34         21.25         12.49         5.53 o                         
   0   2 -34        120.44         87.86         5.38 o                         
   1   2 -34         36.09         33.93         3.56 o                         
   2   2 -34         10.51          9.64         2.95 o                         
   3   2 -34          0.58          3.63         3.31 o                         
   4   2 -34         24.62         18.18         2.85 o                         
   5   2 -34         22.33         14.73         2.93 o                         
   1   3 -34          1.20          1.67         1.97 o                         
   2   3 -34         23.65         15.29         2.47 o                         
   3   3 -34          2.65          0.76         2.86 o                         
   4   3 -34          4.78          2.53         3.20 o                         
   0   4 -34          8.09          8.24         3.38 o                         
   1   4 -34          9.26          8.57         2.22 o                         
   2   4 -34          5.84          6.77         2.09 o                         
   3   4 -34          3.36          5.21         3.30 o                         
   2   1 -33         76.88         53.49         6.32 o                         
   3   1 -33         13.94         12.54         4.73 o                         
   4   1 -33         32.74         28.58         5.47 o                         
   5   1 -33          0.89         -1.15         5.33 o                         
   6   1 -33          4.44          9.83         4.89 o                         
   1   2 -33         27.13         23.70         2.66 o                         
   2   2 -33        207.69        140.93        10.01 o                         
   3   2 -33         10.12          7.22         2.83 o                         
   4   2 -33         21.99         18.20         3.03 o                         
   5   2 -33          9.50          7.71         2.80 o                         
   0   3 -33        237.71        164.21         5.38 o                         
   1   3 -33          3.54          5.43         2.02 o                         
   2   3 -33         24.52         18.77         2.56 o                         
   3   3 -33          7.09          9.10         3.39 o                         
   4   3 -33          8.38          2.80         3.07 o                         
   5   3 -33         44.62         29.17         3.52 o                         
   1   4 -33          2.74          3.66         2.28 o                         
   2   4 -33         25.61         17.87         3.45 o                         
   3   4 -33         44.36         29.93         3.08 o                         
   2   1 -32         14.80          8.26         5.58 o                         
   3   1 -32         42.41         40.44         4.89 o                         
   4   1 -32         21.15         15.25         5.55 o                         
   5   1 -32         10.69         14.75         5.48 o                         
   6   1 -32         18.23         15.13         5.82 o                         
   0   2 -32        116.55         91.86         4.86 o                         
   1   2 -32        223.82        187.73         6.35 o                         
   2   2 -32         23.74         18.58         2.58 o                         
   3   2 -32         79.30         68.42         3.79 o                         
   4   2 -32          0.78          0.01         2.46 o                         
   5   2 -32          1.58          5.05         2.68 o                         
   6   2 -32          2.47         -0.16         4.11 o                         
   1   3 -32          0.35          1.70         1.82 o                         
   2   3 -32         45.28         38.64         3.02 o                         
   3   3 -32         27.65         24.33         3.56 o                         
   4   3 -32          1.64          4.98         3.17 o                         
   5   3 -32         12.91         12.23         3.00 o                         
   0   4 -32          2.57          4.48         2.85 o                         
   1   4 -32        104.87         69.96         4.07 o                         
   2   4 -32         25.90         24.38         2.31 o                         
   3   4 -32         42.70         33.19         2.77 o                         
   4   4 -32         47.94         46.24         4.65 o                         
   1   1 -31       1295.55       1204.04        13.44 o                         
   2   1 -31         25.16         19.28         5.31 o                         
   3   1 -31        131.93        102.29         5.45 o                         
   4   1 -31          8.20         10.32         5.38 o                         
   5   1 -31          2.68          3.24         5.21 o                         
   6   1 -31          7.66          5.50         5.91 o                         
   1   2 -31        366.20        313.35         6.29 o                         
   2   2 -31          5.06          4.80         2.91 o                         
   3   2 -31         46.69         36.36         2.83 o                         
   4   2 -31         35.42         35.60         2.94 o                         
   5   2 -31          8.39         10.30         3.46 o                         
   6   2 -31         23.30         23.14         3.38 o                         
   0   3 -31         10.15          7.89         2.51 o                         
   1   3 -31        131.41        118.20         3.28 o                         
   2   3 -31          6.27          4.39         2.22 o                         
   3   3 -31         25.41         20.88         3.43 o                         
   4   3 -31         40.59         43.27         3.64 o                         
   5   3 -31          0.36          0.21         2.80 o                         
   1   4 -31         67.86         53.53         4.93 o                         
   2   4 -31         26.23         19.01         2.76 o                         
   3   4 -31         24.55         17.60         2.50 o                         
   4   4 -31         18.60         19.09         3.52 o                         
   0   5 -31         34.46         26.81         3.93 o                         
   1   5 -31         37.66         25.18         3.08 o                         
   1   1 -30         44.82         46.60         5.15 o                         
   2   1 -30          7.61          2.45         4.34 o                         
   3   1 -30        231.83        183.23         6.46 o                         
   4   1 -30         10.19          8.01         2.71 o                         
   5   1 -30         35.64         29.41         3.23 o                         
   6   1 -30          6.06         -0.63         5.72 o                         
   7   1 -30          0.22          1.94         4.85 o                         
   0   2 -30        329.41        281.47         5.41 o                         
   1   2 -30        460.06        455.07         4.61 o                         
   2   2 -30         89.26         88.94         3.83 o                         
   3   2 -30         18.21         13.90         3.04 o                         
   4   2 -30         47.15         41.58         3.59 o                         
   5   2 -30         29.51         23.77         3.17 o                         
   6   2 -30         11.77         15.50         3.18 o                         
   1   3 -30         17.61         13.06         2.13 o                         
   2   3 -30        127.81        111.80         3.82 o                         
   3   3 -30          0.10          3.33         2.53 o                         
   4   3 -30         33.67         32.68         2.91 o                         
   5   3 -30         12.47         15.37         3.33 o                         
   0   4 -30         32.83         29.89         3.12 o                         
   1   4 -30         68.10         46.41         2.87 o                         
   2   4 -30          2.70          4.95         2.04 o                         
   3   4 -30          3.34          4.89         2.16 o                         
   4   4 -30         10.59          4.22         3.39 o                         
   1   5 -30         38.45         34.90         3.59 o                         
   2   5 -30         35.84         26.35         2.96 o                         
   1   1 -29         11.02          7.55         4.20 o                         
   2   1 -29        136.96        100.53         5.28 o                         
   3   1 -29          6.29          6.48         2.35 o                         
   4   1 -29         12.83         10.56         2.48 o                         
   5   1 -29         67.84         56.31         5.02 o                         
   6   1 -29          3.53          4.25         2.86 o                         
   7   1 -29          0.07         -0.69         4.66 o                         
   1   2 -29         36.35         33.28         2.91 o                         
   2   2 -29        628.62        517.89         6.92 o                         
   3   2 -29         93.23         75.69         3.43 o                         
   4   2 -29         40.23         37.04         3.18 o                         
   5   2 -29          0.37          0.23         2.59 o                         
   6   2 -29          4.31          7.81         3.16 o                         
   0   3 -29        480.93        410.76         9.96 o                         
   1   3 -29         12.40         11.95         1.85 o                         
   2   3 -29        114.41         98.24         3.03 o                         
   3   3 -29          8.75          7.10         2.33 o                         
   4   3 -29         20.70         17.77         2.54 o                         
   5   3 -29          4.30          2.93         3.36 o                         
   6   3 -29          7.33         10.50         3.46 o                         
   1   4 -29         63.90         50.40         3.07 o                         
   2   4 -29          4.97          3.40         1.99 o                         
   3   4 -29          1.77          4.75         2.19 o                         
   4   4 -29          8.33          7.40         2.65 o                         
   0   5 -29        108.74         59.34         4.42 o                         
   1   5 -29         11.16          9.32         2.45 o                         
   2   5 -29         67.08         47.89         3.20 o                         
   1   1 -28        168.42        185.76         6.13 o                         
   2   1 -28        355.34        306.16        35.15 o                         
   3   1 -28         25.32         20.33         2.41 o                         
   4   1 -28         40.59         36.87         3.46 o                         
   5   1 -28         43.46         36.71         3.04 o                         
   6   1 -28         13.58         10.64         3.58 o                         
   7   1 -28         15.15         10.74         5.08 o                         
   0   2 -28        410.84        345.41         8.72 o                         
   1   2 -28        105.58         98.35         4.81 o                         
   2   2 -28        508.22        470.24         5.87 o                         
   3   2 -28        129.82        123.73         3.36 o                         
   4   2 -28          8.19          9.01         2.47 o                         
   5   2 -28         28.40         25.72         4.60 o                         
   6   2 -28          2.84          2.87         3.31 o                         
   7   2 -28          5.18          3.80         3.12 o                         
   1   3 -28         47.87         38.12         2.39 o                         
   2   3 -28        129.90        111.12         3.10 o                         
   3   3 -28         91.70         81.57         4.71 o                         
   4   3 -28         91.05         80.65         5.32 o                         
   5   3 -28         16.32         14.46         3.35 o                         
   6   3 -28          5.86          6.79         3.23 o                         
   0   4 -28        100.33         91.05         4.03 o                         
   1   4 -28         35.88         26.92         2.47 o                         
   2   4 -28         13.19         15.72         2.30 o                         
   3   4 -28         28.51         26.87         2.47 o                         
   4   4 -28         11.13         12.43         2.61 o                         
   5   4 -28          6.44          7.69         3.05 o                         
   1   5 -28          0.03          0.77         2.39 o                         
   2   5 -28         49.32         33.18         4.16 o                         
   3   5 -28         17.91         11.60         2.92 o                         
   0   1 -27        382.85        306.89         7.74 o                         
   1   1 -27         20.21         14.89         5.09 o                         
   2   1 -27         54.16         49.74         2.98 o                         
   3   1 -27        154.37        148.00         4.72 o                         
   4   1 -27         19.63         13.31         2.54 o                         
   5   1 -27          6.42          8.30         3.07 o                         
   6   1 -27          1.06          1.54         2.75 o                         
   7   1 -27         13.26         10.09         2.86 o                         
   1   2 -27        111.21         89.01         2.64 o                         
   2   2 -27         89.82         94.28         3.36 o                         
   3   2 -27        115.98        125.19         4.33 o                         
   4   2 -27         15.82         12.99         2.75 o                         
   5   2 -27         26.95         24.89         3.04 o                         
   6   2 -27          1.98          0.04         4.17 o                         
   7   2 -27          1.68          1.88         3.06 o                         
   0   3 -27        322.30        265.13         5.21 o                         
   1   3 -27         56.28         50.95         2.55 o                         
   2   3 -27         30.75         27.43         1.96 o                         
   3   3 -27        153.15        146.69         3.63 o                         
   4   3 -27          4.46          2.52         2.53 o                         
   5   3 -27         54.07         49.04         3.66 o                         
   6   3 -27          1.76          2.79         3.28 o                         
   1   4 -27        218.64        197.89         6.77 o                         
   2   4 -27         82.78         82.03         3.36 o                         
   3   4 -27         36.63         31.66         2.41 o                         
   4   4 -27          1.90          1.98         2.76 o                         
   5   4 -27         12.91          5.73         3.43 o                         
   0   5 -27         16.31         10.67         2.92 o                         
   1   5 -27         12.16          9.06         2.48 o                         
   2   5 -27          6.58          4.15         2.54 o                         
   3   5 -27         27.50         22.04         3.89 o                         
   1   1 -26        328.27        296.67         6.18 o                         
   2   1 -26         32.93         29.68         2.50 o                         
   3   1 -26        230.65        207.25         5.48 o                         
   4   1 -26         32.23         21.78         3.23 o                         
   5   1 -26         75.29         60.39         4.27 o                         
   6   1 -26         18.50         14.25         2.88 o                         
   7   1 -26          3.88          4.82         3.07 o                         
   0   2 -26        133.39        104.74         7.41 o                         
   1   2 -26         32.94         28.90         1.89 o                         
   2   2 -26          2.94          6.79         2.52 o                         
   3   2 -26        139.81        124.26         4.06 o                         
   4   2 -26         21.84         16.16         2.86 o                         
   5   2 -26         18.76         19.04         3.71 o                         
   6   2 -26          7.06          5.89         3.10 o                         
   7   2 -26          8.02          2.24         3.24 o                         
   1   3 -26        183.11        169.08         3.92 o                         
   2   3 -26          2.40          3.80         2.35 o                         
   3   3 -26        217.97        190.81         4.06 o                         
   4   3 -26        131.64        128.38         4.78 o                         
   5   3 -26          6.60          8.28         3.23 o                         
   6   3 -26         18.66         17.22         3.37 o                         
   0   4 -26        213.58        185.12        33.19 o                         
   1   4 -26        622.66        514.79         5.66 o                         
   2   4 -26         45.95         37.94         3.08 o                         
   3   4 -26         98.55         96.91         3.59 o                         
   4   4 -26         26.27         25.41         2.93 o                         
   5   4 -26          9.89         12.09         3.21 o                         
   1   5 -26         12.70         10.22         2.34 o                         
   2   5 -26         22.65         25.06         3.22 o                         
   3   5 -26         19.42         14.42         2.80 o                         
   4   5 -26         43.13         40.15         4.94 o                         
   4   0 -25          2.21          6.18         4.12 o                         
   0   1 -25         74.42         64.66         4.71 o                         
   1   1 -25        134.65        120.50         7.83 o                         
   2   1 -25        256.48        221.83         4.62 o                         
   3   1 -25        123.33        104.81         3.85 o                         
   4   1 -25         20.61         18.22         2.42 o                         
   5   1 -25        109.91         96.22         4.43 o                         
   6   1 -25          2.63          3.72         3.33 o                         
   7   1 -25         14.45         11.40         3.11 o                         
   1   2 -25         24.58         25.55         2.13 o                         
   2   2 -25         97.32         93.34         3.38 o                         
   3   2 -25        293.89        275.83         4.05 o                         
   4   2 -25          6.53          6.51         2.85 o                         
   5   2 -25         14.70         14.76         3.30 o                         
   6   2 -25          6.10          8.01         4.63 o                         
   7   2 -25         12.98          8.10         3.28 o                         
   0   3 -25        133.05         86.51         4.22 o                         
   1   3 -25        184.67        172.48         3.58 o                         
   2   3 -25         15.82         15.82         2.21 o                         
   3   3 -25        312.60        290.30         4.50 o                         
   4   3 -25         17.31         17.30         3.42 o                         
   5   3 -25         72.32         64.50         7.63 o                         
   6   3 -25          5.54          1.46         3.60 o                         
   1   4 -25         42.23         33.32         3.04 o                         
   2   4 -25         18.64         21.20         2.87 o                         
   3   4 -25         25.50         23.14         2.78 o                         
   4   4 -25          0.95          2.07         2.26 o                         
   5   4 -25         29.73         29.60         3.08 o                         
   0   5 -25        141.27        116.10         6.19 o                         
   1   5 -25         37.75         34.93         3.72 o                         
   2   5 -25          7.81          9.16         2.79 o                         
   3   5 -25          3.75          5.53         2.64 o                         
   4   5 -25          6.52          4.70         2.42 o                         
   4   0 -24         51.24         44.67         4.52 o                         
   1   1 -24        109.74         97.64         3.32 o                         
   2   1 -24        329.57        290.80         5.06 o                         
   3   1 -24          3.11          2.01         2.27 o                         
   4   1 -24         98.58         92.26         3.06 o                         
   5   1 -24         11.12          7.99         2.57 o                         
   6   1 -24          6.83          8.33         2.80 o                         
   7   1 -24         71.90         49.52         3.62 o                         
   8   1 -24          5.11          7.26         3.09 o                         
   0   2 -24        287.96        216.95        12.38 o                         
   1   2 -24         35.33         36.49         2.25 o                         
   2   2 -24        418.85        370.19        10.08 o                         
   3   2 -24         84.08         77.83         4.04 o                         
   4   2 -24        824.89        806.07        58.70 o                         
   5   2 -24         25.28         27.31         3.27 o                         
   6   2 -24         11.00         11.03         2.62 o                         
   7   2 -24         39.10         28.42         3.79 o                         
   1   3 -24         54.08         44.71         2.14 o                         
   2   3 -24         37.63         36.05         2.22 o                         
   3   3 -24         60.59         57.08         2.46 o                         
   4   3 -24        215.03        194.47        10.02 o                         
   5   3 -24         25.89         26.09         3.44 o                         
   6   3 -24         81.94         71.51         4.07 o                         
   7   3 -24          5.17          7.17         5.88 o                         
   0   4 -24         74.39         84.30         5.11 o                         
   1   4 -24        102.98         94.01         3.32 o                         
   2   4 -24          2.62          3.42         2.16 o                         
   3   4 -24         26.32         22.89         2.37 o                         
   4   4 -24         19.63         17.20         2.90 o                         
   5   4 -24         27.47         18.59         5.60 o                         
   6   4 -24         56.65         59.38         5.68 o                         
   1   5 -24          2.14          3.66         2.50 o                         
   2   5 -24         53.23         52.74         3.73 o                         
   3   5 -24         16.56         15.48         2.64 o                         
   4   5 -24          9.30          7.86         2.30 o                         
   0   6 -24         26.22         20.76         3.89 o                         
   4   0 -23         92.64         83.92         5.73 o                         
   6   0 -23         49.40         38.93         5.93 o                         
   0   1 -23         79.83         82.28         3.49 o                         
   1   1 -23        292.43        324.07         6.47 o                         
   2   1 -23        143.38        123.65         4.72 o                         
   3   1 -23          1.86          3.79         2.29 o                         
   4   1 -23         34.11         31.76         2.49 o                         
   5   1 -23        109.12        109.57         3.62 o                         
   6   1 -23          0.57          0.72         2.64 o                         
   7   1 -23         28.18         23.49         2.94 o                         
   8   1 -23          5.30          2.12         3.34 o                         
   1   2 -23          0.54          1.09         1.96 o                         
   2   2 -23        247.11        244.92         4.07 o                         
   3   2 -23        165.37        149.48         3.37 o                         
   4   2 -23        351.95        318.94        38.37 o                         
   5   2 -23         14.15         11.21         3.10 o                         
   6   2 -23         14.44         12.89         3.10 o                         
   7   2 -23         17.73         20.92         3.02 o                         
   0   3 -23        458.51        391.03        23.41 o                         
   1   3 -23        141.26        125.36         3.41 o                         
   2   3 -23        321.69        299.60        12.05 o                         
   3   3 -23          8.77          8.46         1.88 o                         
   4   3 -23        169.09        160.04        18.33 o                         
   5   3 -23         28.15         28.27         3.01 o                         
   6   3 -23         86.97         74.08         3.97 o                         
   7   3 -23          7.35          8.27         3.78 o                         
   1   4 -23         72.64         61.98         3.33 o                         
   2   4 -23          7.03          6.88         2.25 o                         
   3   4 -23         15.38         14.23         2.48 o                         
   4   4 -23          8.48          8.34         2.57 o                         
   5   4 -23         11.41         10.66         3.40 o                         
   6   4 -23         19.30         13.23         3.57 o                         
   0   5 -23        416.20        338.47        44.80 o                         
   1   5 -23        107.50         80.84         3.92 o                         
   2   5 -23         35.18         31.41         3.11 o                         
   3   5 -23          2.17          6.49         2.69 o                         
   4   5 -23          1.09          2.39         2.61 o                         
   1   6 -23         14.03         10.16         3.27 o                         
   4   0 -22        145.74        131.54         6.21 o                         
   6   0 -22        115.85        112.67         6.83 o                         
   1   1 -22        236.35        247.81         6.61 o                         
   2   1 -22         46.66         42.11         2.59 o                         
   3   1 -22         21.98         21.91         2.43 o                         
   4   1 -22         17.21         16.37         2.53 o                         
   5   1 -22         54.43         51.30         4.70 o                         
   6   1 -22         21.74         22.06         4.44 o                         
   7   1 -22          1.86          1.58         2.76 o                         
   8   1 -22         10.63         11.05         3.15 o                         
   0   2 -22        238.25        202.97         4.66 o                         
   1   2 -22        101.71         97.34         5.49 o                         
   2   2 -22        124.84        118.71         3.40 o                         
   3   2 -22         18.96         23.03         2.74 o                         
   4   2 -22        191.83        174.77         4.34 o                         
   5   2 -22          1.45          6.78         3.17 o                         
   6   2 -22         17.85         19.44         2.69 o                         
   7   2 -22         18.86         19.52         4.00 o                         
   1   3 -22         38.76         36.57         2.06 o                         
   2   3 -22        426.48        414.85         4.58 o                         
   3   3 -22         22.67         22.66         2.21 o                         
   4   3 -22          5.05          4.94         4.93 o                         
   5   3 -22         80.16         72.17         4.16 o                         
   6   3 -22         34.13         34.88         3.63 o                         
   7   3 -22          9.89          5.30         6.67 o                         
   0   4 -22        235.05        214.91         4.96 o                         
   1   4 -22        341.13        317.14         5.94 o                         
   2   4 -22         72.63         69.29         2.96 o                         
   3   4 -22         67.11         63.48         3.91 o                         
   4   4 -22          3.98          5.57         2.26 o                         
   5   4 -22          6.92          4.22         3.53 o                         
   6   4 -22         19.63         23.74         2.85 o                         
   1   5 -22         18.58         16.57         3.02 o                         
   2   5 -22          4.22          6.02         2.53 o                         
   3   5 -22         35.42         39.93         3.11 o                         
   4   5 -22         19.00         18.69         3.96 o                         
   0   6 -22          8.38          7.05         3.37 o                         
   1   6 -22          7.34          8.27         4.01 o                         
   2   6 -22          2.66          1.10         2.67 o                         
   2   0 -21        310.29        280.91         7.64 o                         
   4   0 -21        202.41        235.90         7.09 o                         
   6   0 -21        288.01        280.18         8.22 o                         
   0   1 -21         87.23         79.31         7.90 o                         
   1   1 -21        577.57        572.07        20.48 o                         
   2   1 -21         79.21         78.61         3.46 o                         
   3   1 -21        155.28        139.91         4.62 o                         
   4   1 -21        283.50        256.25         5.47 o                         
   5   1 -21        133.48        131.81         3.52 o                         
   6   1 -21         12.64         12.05         2.57 o                         
   7   1 -21          8.67          8.56         3.20 o                         
   8   1 -21         24.56         23.13         3.49 o                         
   1   2 -21        419.90        343.60         6.39 o                         
   2   2 -21        347.23        328.88         6.34 o                         
   3   2 -21         45.72         42.34         2.58 o                         
   4   2 -21        381.94        392.36         5.53 o                         
   5   2 -21         50.42         51.08         3.26 o                         
   6   2 -21         35.56         36.09         2.72 o                         
   7   2 -21         17.41          9.98         3.07 o                         
   8   2 -21         45.32         35.10         5.14 o                         
   0   3 -21        244.08        192.44        15.20 o                         
   1   3 -21        115.35        116.80         3.15 o                         
   2   3 -21         77.35         71.50         2.78 o                         
   3   3 -21        293.39        270.80         4.43 o                         
   4   3 -21          2.62          5.13         3.39 o                         
   5   3 -21        295.90        275.40         5.90 o                         
   6   3 -21         18.51         15.97         3.76 o                         
   7   3 -21         50.51         38.56         3.87 o                         
   1   4 -21        237.86        227.11         3.91 o                         
   2   4 -21        226.05        212.07         4.17 o                         
   3   4 -21         50.80         43.25         2.43 o                         
   4   4 -21         14.88         14.67         2.37 o                         
   5   4 -21         64.65         60.16         5.18 o                         
   6   4 -21         12.86         10.71         4.24 o                         
   0   5 -21        110.06         98.80         6.57 o                         
   1   5 -21         19.21         18.12         2.09 o                         
   2   5 -21          0.90          2.16         2.63 o                         
   3   5 -21         62.38         60.25         3.63 o                         
   4   5 -21         12.56         14.77         2.73 o                         
   5   5 -21          3.87          3.34         3.18 o                         
   1   6 -21         14.89         12.19         2.88 o                         
   2   6 -21          4.55          5.87         2.39 o                         
   2   0 -20        872.68       1012.19        11.85 o                         
   4   0 -20          2.49          8.04         4.69 o                         
   6   0 -20        331.40        290.34         8.61 o                         
   1   1 -20         51.50         63.68         3.97 o                         
   2   1 -20         82.81         71.41         2.75 o                         
   3   1 -20          0.89          2.30         2.31 o                         
   4   1 -20        118.12        119.47         4.37 o                         
   5   1 -20         32.54         31.00         3.09 o                         
   6   1 -20          8.92          8.91         2.71 o                         
   7   1 -20          6.48          3.50         2.53 o                         
   8   1 -20         12.48          9.90         3.55 o                         
   0   2 -20         17.23         19.38         3.16 o                         
   1   2 -20        105.95        100.54         2.59 o                         
   2   2 -20         89.08        102.89         2.86 o                         
   3   2 -20         51.13         57.48         3.06 o                         
   4   2 -20         29.86         30.36         3.18 o                         
   5   2 -20         19.91         22.22         2.71 o                         
   6   2 -20         36.81         35.90         3.54 o                         
   7   2 -20         39.00         31.89         3.24 o                         
   8   2 -20         16.88         16.07         3.37 o                         
   1   3 -20         81.67         73.23         2.50 o                         
   2   3 -20          7.62         10.23         1.81 o                         
   3   3 -20        285.01        260.85         4.31 o                         
   4   3 -20         89.31         81.83         3.87 o                         
   5   3 -20        139.83        147.10        32.42 o                         
   6   3 -20         40.36         37.98         3.90 o                         
   7   3 -20        108.29         87.91         4.70 o                         
   0   4 -20         43.77         39.26         3.18 o                         
   1   4 -20         61.17         56.70         2.73 o                         
   2   4 -20         68.21         58.57         2.75 o                         
   3   4 -20         33.18         29.90         2.87 o                         
   4   4 -20          7.85          8.79         2.27 o                         
   5   4 -20        115.87        119.09         4.75 o                         
   6   4 -20         23.65         15.41         3.96 o                         
   1   5 -20          4.21          9.22         3.10 o                         
   2   5 -20         60.92         55.76         3.35 o                         
   3   5 -20          1.44          3.14         2.29 o                         
   4   5 -20         52.85         52.23         3.04 o                         
   5   5 -20          2.03          0.83         2.70 o                         
   0   6 -20         12.43         13.27         3.62 o                         
   1   6 -20         19.95         17.24         2.88 o                         
   2   6 -20         28.55         18.63         3.42 o                         
   2   0 -19        680.56        742.73        10.49 o                         
   4   0 -19        233.53        277.02         7.55 o                         
   6   0 -19          3.69         -1.06         4.51 o                         
   0   1 -19       2753.95       2762.03        19.01 o                         
   1   1 -19       1019.71        995.31        10.10 o                         
   2   1 -19         29.67         33.11         2.74 o                         
   3   1 -19         64.76         77.25         5.96 o                         
   4   1 -19         65.18         63.01         3.37 o                         
   5   1 -19         51.68         55.61         2.82 o                         
   6   1 -19         17.09         16.37         2.79 o                         
   7   1 -19          8.96          8.63         2.74 o                         
   8   1 -19         13.64          9.34         2.91 o                         
   1   2 -19        159.04        146.58         5.27 o                         
   2   2 -19        228.53        229.03         3.73 o                         
   3   2 -19        128.75        130.48         3.28 o                         
   4   2 -19        138.00        132.20         3.85 o                         
   5   2 -19         51.03         59.05         3.37 o                         
   6   2 -19        157.51        144.37         5.04 o                         
   7   2 -19          6.50          8.53         2.60 o                         
   8   2 -19         22.85         20.34         3.06 o                         
   0   3 -19        124.61        101.14         3.54 o                         
   1   3 -19        195.96        175.29         5.52 o                         
   2   3 -19        297.18        275.26        16.82 o                         
   3   3 -19        141.73        137.01         3.86 o                         
   4   3 -19        205.09        215.83         4.26 o                         
   5   3 -19        136.80        131.58         7.31 o                         
   6   3 -19         36.04         36.93         2.98 o                         
   7   3 -19         58.67         42.26         3.89 o                         
   1   4 -19         67.94         57.81         2.23 o                         
   2   4 -19         70.44         77.13         3.12 o                         
   3   4 -19         92.13         91.20         3.00 o                         
   4   4 -19          4.89          4.50         2.58 o                         
   5   4 -19         38.79         34.08         4.05 o                         
   6   4 -19         20.08         15.02         3.56 o                         
   0   5 -19         27.79         26.59         3.05 o                         
   1   5 -19         51.31         51.88         3.30 o                         
   2   5 -19         85.12         76.12         3.52 o                         
   3   5 -19         17.77         15.77         2.55 o                         
   4   5 -19          9.66         11.11         2.41 o                         
   5   5 -19         33.52         30.54         3.20 o                         
   1   6 -19          7.34         11.26         3.28 o                         
   2   6 -19         48.90         49.71         3.67 o                         
   3   6 -19         18.24         18.27         3.69 o                         
   2   0 -18         33.27         38.78         4.21 o                         
   4   0 -18        123.01        112.08         3.48 o                         
   6   0 -18         43.14         36.56         5.79 o                         
   1   1 -18         20.75         25.34         2.52 o                         
   2   1 -18        115.54        105.11         3.11 o                         
   3   1 -18        816.85        818.84        12.85 o                         
   4   1 -18         66.62         61.88         3.23 o                         
   5   1 -18        653.07        667.66        27.77 o                         
   6   1 -18          5.31          7.67         2.65 o                         
   7   1 -18         15.83         15.56         2.75 o                         
   8   1 -18         13.34         13.96         3.24 o                         
   0   2 -18        188.65        234.73         4.99 o                         
   1   2 -18         25.66         23.01         1.82 o                         
   2   2 -18         69.07         57.26         2.32 o                         
   3   2 -18        460.52        442.63        13.38 o                         
   4   2 -18        231.34        233.86         4.52 o                         
   5   2 -18        197.79        185.17         5.28 o                         
   6   2 -18        194.18        175.15         4.40 o                         
   7   2 -18         15.07         16.53         2.81 o                         
   8   2 -18         43.26         44.26         3.94 o                         
   1   3 -18         24.05         22.36         1.84 o                         
   2   3 -18        191.72        196.54         6.45 o                         
   3   3 -18        113.43        105.28         4.00 o                         
   4   3 -18        142.58        147.14         5.16 o                         
   5   3 -18         11.24         11.67         3.21 o                         
   6   3 -18        114.36        112.78         8.43 o                         
   7   3 -18         36.43         28.90         3.68 o                         
   0   4 -18         34.17         31.21         2.53 o                         
   1   4 -18         25.15         25.07         1.86 o                         
   2   4 -18         28.05         30.80         1.97 o                         
   3   4 -18         74.89         73.21         2.22 o                         
   4   4 -18          2.38          3.00         2.55 o                         
   5   4 -18        143.41        132.85         4.96 o                         
   6   4 -18         21.96         22.98         4.93 o                         
   1   5 -18         16.15         16.74         2.48 o                         
   2   5 -18         17.87         15.86         2.56 o                         
   3   5 -18         48.30         46.68         3.02 o                         
   4   5 -18         57.59         63.77         3.50 o                         
   5   5 -18          1.30          0.56         2.57 o                         
   0   6 -18          9.17          9.18         4.56 o                         
   1   6 -18          9.13          7.60         2.62 o                         
   2   6 -18         24.77         21.81         2.94 o                         
   3   6 -18         13.26         11.15         2.74 o                         
   2   0 -17       1148.19       1226.35        13.13 o                         
   4   0 -17        562.44        498.59        19.71 o                         
   6   0 -17         39.42         32.70         5.06 o                         
   0   1 -17         93.32         86.37         4.23 o                         
   1   1 -17       1433.73       1509.85        18.15 o                         
   2   1 -17        426.05        441.24        25.48 o                         
   3   1 -17        606.20        635.22        14.96 o                         
   4   1 -17         53.92         55.53         4.95 o                         
   5   1 -17         33.80         37.67         3.71 o                         
   6   1 -17        134.48        120.38         6.94 o                         
   7   1 -17         75.22         83.17         5.04 o                         
   8   1 -17         45.89         44.05         3.91 o                         
   1   2 -17        354.33        357.77         4.75 o                         
   2   2 -17        409.35        386.89         7.76 o                         
   3   2 -17        258.90        251.37         4.66 o                         
   4   2 -17        364.06        369.22         8.63 o                         
   5   2 -17         91.66         89.38         3.90 o                         
   6   2 -17        164.78        166.31         4.43 o                         
   7   2 -17         18.55         20.05         3.06 o                         
   8   2 -17         57.60         48.08         4.75 o                         
   0   3 -17         69.19         63.09         3.34 o                         
   1   3 -17         63.33         61.62         2.32 o                         
   2   3 -17         76.53         68.71         2.27 o                         
   3   3 -17          8.04          9.18         2.36 o                         
   4   3 -17        165.16        166.63         8.77 o                         
   5   3 -17         32.35         37.81         4.46 o                         
   6   3 -17         27.69         25.69         3.41 o                         
   7   3 -17         21.59         18.02         6.02 o                         
   1   4 -17          5.91          6.93         1.78 o                         
   2   4 -17         67.90         58.71         2.41 o                         
   3   4 -17         84.28         79.12         2.56 o                         
   4   4 -17         31.71         30.35         2.81 o                         
   5   4 -17          4.99          9.64         3.52 o                         
   6   4 -17         41.10         36.94         5.19 o                         
   7   4 -17          0.54          2.83         2.74 o                         
   0   5 -17         41.97         39.69         3.63 o                         
   1   5 -17          9.36          9.32         2.18 o                         
   2   5 -17         36.54         37.89         2.65 o                         
   3   5 -17         11.40          7.79         2.43 o                         
   4   5 -17          8.85          6.33         3.44 o                         
   5   5 -17         10.34         10.65         3.23 o                         
   1   6 -17          6.38          3.99         3.44 o                         
   2   6 -17         43.96         39.46         5.55 o                         
   3   6 -17         10.43         10.26         2.70 o                         
   2   0 -16       1170.27       1290.44        31.40 o                         
   4   0 -16        653.29        570.31        51.64 o                         
   6   0 -16        121.51        105.43         5.25 o                         
   8   0 -16         47.31         38.76         5.91 o                         
   1   1 -16        712.16        671.43         6.61 o                         
   2   1 -16        642.93        625.71         7.04 o                         
   3   1 -16         61.81         47.72         3.06 o                         
   4   1 -16         23.39         25.11         2.77 o                         
   5   1 -16        219.43        236.26         5.46 o                         
   6   1 -16         65.54         68.66         4.45 o                         
   7   1 -16         34.48         31.80         3.45 o                         
   8   1 -16          9.78          9.68         2.79 o                         
   0   2 -16        197.70        204.97        10.38 o                         
   1   2 -16        115.65        103.17         2.64 o                         
   2   2 -16        880.43        837.71         6.60 o                         
   3   2 -16        605.99        524.21        17.93 o                         
   4   2 -16        129.52        128.77         4.19 o                         
   5   2 -16         86.61         89.79         3.69 o                         
   6   2 -16        625.11        597.54         6.71 o                         
   7   2 -16         99.48        106.66         4.18 o                         
   8   2 -16         61.36         42.60         4.16 o                         
   1   3 -16          5.02          3.24         1.72 o                         
   2   3 -16        111.27         98.80         2.36 o                         
   3   3 -16        270.38        248.14         6.03 o                         
   4   3 -16        919.02        918.04        22.23 o                         
   5   3 -16         52.44         63.10         3.89 o                         
   6   3 -16          7.20          7.24         3.17 o                         
   7   3 -16         67.36         54.56         4.47 o                         
   8   3 -16         16.01          7.55         6.29 o                         
   0   4 -16        379.40        310.05        24.76 o                         
   1   4 -16          8.19          6.62         1.57 o                         
   2   4 -16          3.30          4.89         1.76 o                         
   3   4 -16        500.85        509.29         7.07 o                         
   4   4 -16        118.78        109.23         3.52 o                         
   5   4 -16         31.46         35.35         3.78 o                         
   6   4 -16         47.84         48.77         3.71 o                         
   7   4 -16         11.03         13.95         4.74 o                         
   1   5 -16         23.59         24.22         2.49 o                         
   2   5 -16         33.01         30.00         2.54 o                         
   3   5 -16          6.31          5.49         2.44 o                         
   4   5 -16         94.87         97.72         7.39 o                         
   5   5 -16         61.57         59.25         3.32 o                         
   0   6 -16         10.52         14.98         3.78 o                         
   1   6 -16          2.51          5.25         2.43 o                         
   2   6 -16          7.37          8.92         2.62 o                         
   3   6 -16          9.36          7.94         3.53 o                         
   2   0 -15       1012.67       1038.74        11.33 o                         
   4   0 -15       1558.21       1512.23        42.28 o                         
   6   0 -15         62.79         71.18         3.28 o                         
   8   0 -15         50.38         40.35         5.83 o                         
   0   1 -15        641.36        515.11        33.26 o                         
   1   1 -15        264.72        227.47         5.44 o                         
   2   1 -15        974.72        934.53         6.85 o                         
   3   1 -15        584.14        630.16         6.53 o                         
   4   1 -15          1.85          2.56         2.29 o                         
   5   1 -15        215.23        229.99         5.05 o                         
   6   1 -15         18.36         14.08         2.97 o                         
   7   1 -15         44.25         41.83         3.02 o                         
   8   1 -15          2.99          1.45         2.68 o                         
   1   2 -15         27.51         26.81         1.83 o                         
   2   2 -15        208.30        214.20         4.28 o                         
   3   2 -15         82.51         93.39         3.10 o                         
   4   2 -15        182.98        193.47         4.21 o                         
   5   2 -15        158.51        190.49         4.68 o                         
   6   2 -15         83.44         81.72         3.65 o                         
   7   2 -15          5.63          7.00         3.38 o                         
   8   2 -15         17.28         12.35         3.52 o                         
   0   3 -15        214.99        192.74         4.28 o                         
   1   3 -15         97.81         91.72         2.64 o                         
   2   3 -15        171.79        155.95         5.35 o                         
   3   3 -15         28.01         25.51         1.88 o                         
   4   3 -15         63.51         64.07         3.51 o                         
   5   3 -15        537.41        504.00        32.31 o                         
   6   3 -15        103.68        107.14         3.29 o                         
   7   3 -15         46.61         47.71         3.93 o                         
   8   3 -15         24.94         17.79         4.13 o                         
   1   4 -15          5.73          6.42         1.91 o                         
   2   4 -15         33.30         29.51         2.19 o                         
   3   4 -15         99.37        102.66         5.15 o                         
   4   4 -15         18.56         19.05         2.17 o                         
   5   4 -15         78.67         80.88         4.39 o                         
   6   4 -15          6.44          8.42         3.26 o                         
   7   4 -15         36.01         27.21         4.32 o                         
   0   5 -15        129.53        132.45         4.63 o                         
   1   5 -15          2.49          2.05         2.32 o                         
   2   5 -15         42.65         45.78         3.67 o                         
   3   5 -15         40.84         43.67         3.11 o                         
   4   5 -15        105.69        108.54         4.49 o                         
   5   5 -15         14.60         15.74         2.20 o                         
   6   5 -15         20.93         20.93         3.33 o                         
   1   6 -15         43.22         42.16         2.87 o                         
   2   6 -15          7.19          6.79         2.29 o                         
   3   6 -15          9.21         12.56         3.15 o                         
   4   6 -15         13.16         11.80         3.17 o                         
   2   0 -14       7497.65       9261.89       406.78 o                         
   4   0 -14        348.37        344.44         5.81 o                         
   6   0 -14        227.94        249.17         7.89 o                         
   8   0 -14         22.57         23.92         4.39 o                         
   1   1 -14        404.19        371.71         7.02 o                         
   2   1 -14       1061.34       1061.57         9.61 o                         
   3   1 -14       1203.95       1201.03         9.87 o                         
   4   1 -14        851.35        787.11         7.16 o                         
   5   1 -14        189.19        225.67         4.73 o                         
   6   1 -14         42.24         44.87         3.63 o                         
   7   1 -14        180.06        170.85         4.27 o                         
   8   1 -14          0.30          1.27         2.93 o                         
   9   1 -14         16.11         17.57         3.12 o                         
   0   2 -14       1665.80       1388.02       104.33 o                         
   1   2 -14        414.67        362.46         4.18 o                         
   2   2 -14        297.15        321.56         3.56 o                         
   3   2 -14        259.61        275.48         4.40 o                         
   4   2 -14         21.35         20.45         2.49 o                         
   5   2 -14        411.98        363.77         5.22 o                         
   6   2 -14         92.12         89.82         3.74 o                         
   7   2 -14         10.71         12.63         3.46 o                         
   8   2 -14         11.38         12.32         3.47 o                         
   1   3 -14        251.74        250.83         3.58 o                         
   2   3 -14        227.38        216.79         4.56 o                         
   3   3 -14        272.64        247.93         4.49 o                         
   4   3 -14        113.07        104.62         3.12 o                         
   5   3 -14        120.71        122.80         3.85 o                         
   6   3 -14         95.94        100.89         4.24 o                         
   7   3 -14        156.11        137.02         4.92 o                         
   8   3 -14          2.40         -0.02         2.74 o                         
   0   4 -14         74.51         67.26         3.24 o                         
   1   4 -14         93.11         91.71         2.28 o                         
   2   4 -14         22.68         21.12         2.17 o                         
   3   4 -14        338.05        321.50         9.70 o                         
   4   4 -14         91.28         98.43         3.85 o                         
   5   4 -14         34.61         37.97         3.74 o                         
   6   4 -14          4.28          3.45         2.75 o                         
   7   4 -14         42.43         46.69         4.19 o                         
   1   5 -14         85.03         76.69         3.28 o                         
   2   5 -14         73.01         64.80         3.33 o                         
   3   5 -14        101.61         99.21         3.72 o                         
   4   5 -14         22.47         23.41         2.54 o                         
   5   5 -14          2.30          3.31         2.53 o                         
   6   5 -14         22.83         21.91         3.26 o                         
   0   6 -14        178.79        178.35        11.93 o                         
   1   6 -14        104.10         87.64         3.55 o                         
   2   6 -14          8.15         10.50         2.31 o                         
   3   6 -14          6.93          5.70         2.69 o                         
   4   6 -14          4.05          2.29         3.06 o                         
   2   0 -13       1546.36       1557.09        44.13 o                         
   4   0 -13       2030.72       1941.51        14.53 o                         
   6   0 -13         43.55         47.39         4.59 o                         
   8   0 -13         12.15         12.05         4.08 o                         
   0   1 -13        111.43        117.21         5.10 o                         
   1   1 -13         49.42         50.33         2.37 o                         
   2   1 -13        225.55        170.05         8.10 o                         
   3   1 -13        492.24        469.89         8.12 o                         
   4   1 -13        128.42        122.69         3.76 o                         
   5   1 -13        149.04        157.31         3.41 o                         
   6   1 -13        247.90        261.11         7.75 o                         
   7   1 -13         52.85         59.94         3.33 o                         
   8   1 -13         49.07         52.62         4.38 o                         
   9   1 -13          0.47          1.49         3.84 o                         
   1   2 -13        556.34        519.12         6.27 o                         
   2   2 -13        102.87        103.89         3.63 o                         
   3   2 -13        103.34         99.70         2.40 o                         
   4   2 -13         99.84        101.67         5.02 o                         
   5   2 -13          2.46          1.38         2.41 o                         
   6   2 -13         62.97         65.87         3.53 o                         
   7   2 -13        123.30        121.29         5.14 o                         
   8   2 -13         41.23         39.29         4.44 o                         
   0   3 -13        707.91        683.15         6.20 o                         
   1   3 -13        106.31        117.03         2.61 o                         
   2   3 -13        209.86        193.98         3.20 o                         
   3   3 -13          9.47          7.30         1.86 o                         
   4   3 -13         53.45         49.92         2.12 o                         
   5   3 -13        170.93        187.88         5.28 o                         
   6   3 -13        171.67        181.53         8.58 o                         
   7   3 -13        140.20        136.00         4.54 o                         
   8   3 -13         17.37         19.61         2.92 o                         
   1   4 -13          5.54          7.81         1.70 o                         
   2   4 -13         37.84         32.83         2.01 o                         
   3   4 -13        420.27        428.73        11.31 o                         
   4   4 -13        265.00        267.21        12.53 o                         
   5   4 -13        214.81        219.22         4.73 o                         
   6   4 -13          0.20         -0.34         2.42 o                         
   7   4 -13         13.65         10.46         3.09 o                         
   0   5 -13         15.11         10.56         2.40 o                         
   1   5 -13         21.18         22.01         2.07 o                         
   2   5 -13         28.39         26.77         2.93 o                         
   3   5 -13         36.44         31.37         3.45 o                         
   4   5 -13         14.77         17.54         3.04 o                         
   5   5 -13         38.94         44.88         2.83 o                         
   6   5 -13          3.48          8.32         4.52 o                         
   1   6 -13         16.52         11.04         3.09 o                         
   2   6 -13          1.04          3.92         2.28 o                         
   3   6 -13         12.67         10.87         2.63 o                         
   4   6 -13         15.17         17.04         3.21 o                         
   2   0 -12        583.34        512.41         8.63 o                         
   4   0 -12        646.17        666.64        23.76 o                         
   6   0 -12        353.00        365.90         8.20 o                         
   8   0 -12        187.15        182.23        15.57 o                         
   1   1 -12        356.83        312.30        17.36 o                         
   2   1 -12         42.19         35.51         2.85 o                         
   3   1 -12        949.78        946.07        11.23 o                         
   4   1 -12         45.73         51.16         3.19 o                         
   5   1 -12         72.21         66.73         4.46 o                         
   6   1 -12        212.58        234.47         5.35 o                         
   7   1 -12        131.88        139.52         4.59 o                         
   8   1 -12         33.80         26.45         3.60 o                         
   9   1 -12         24.50         21.91         3.57 o                         
   0   2 -12       1478.63       1494.77        40.39 o                         
   1   2 -12        642.63        645.14        12.56 o                         
   2   2 -12        618.21        504.47        11.67 o                         
   3   2 -12        218.84        201.96         3.78 o                         
   4   2 -12         80.41         82.44         3.42 o                         
   5   2 -12        319.60        350.50         4.40 o                         
   6   2 -12         65.54         71.95         3.29 o                         
   7   2 -12         12.61         14.02         2.96 o                         
   8   2 -12         13.79          9.94         4.59 o                         
   1   3 -12         38.63         34.74         1.75 o                         
   2   3 -12         72.54         69.66         2.06 o                         
   3   3 -12        116.25        116.26         3.70 o                         
   4   3 -12         27.88         27.02         2.24 o                         
   5   3 -12         40.62         39.51         2.47 o                         
   6   3 -12        221.25        246.09        19.52 o                         
   7   3 -12         32.24         31.57         3.12 o                         
   8   3 -12          5.14          1.25         3.80 o                         
   0   4 -12        305.62        257.67         7.45 o                         
   1   4 -12        158.86        138.14         2.73 o                         
   2   4 -12          4.04          3.97         1.66 o                         
   3   4 -12        179.98        179.01         4.33 o                         
   4   4 -12        106.67        124.94         4.98 o                         
   5   4 -12        148.19        142.41         3.39 o                         
   6   4 -12          0.73          3.01         3.51 o                         
   7   4 -12         16.31         15.74         3.57 o                         
   1   5 -12        102.81        103.99         2.94 o                         
   2   5 -12        207.97        197.24         3.13 o                         
   3   5 -12         10.43         14.05         3.47 o                         
   4   5 -12          2.62          4.77         2.86 o                         
   5   5 -12         21.08         26.41         3.02 o                         
   6   5 -12          7.26         12.49         3.55 o                         
   0   6 -12         60.60         62.76         4.58 o                         
   1   6 -12         40.09         40.78         2.78 o                         
   2   6 -12         21.84         22.09         2.65 o                         
   3   6 -12          5.70          3.93         3.59 o                         
   4   6 -12         25.10         24.52         2.89 o                         
   2   0 -11        871.02        725.21         7.18 o                         
   4   0 -11        538.61        503.92        30.40 o                         
   6   0 -11         34.47         30.14         2.76 o                         
   8   0 -11          5.20          6.12         4.30 o                         
   0   1 -11       4856.17       5106.35        54.09 o                         
   1   1 -11        570.31        535.90        11.41 o                         
   2   1 -11        260.61        223.63         5.91 o                         
   3   1 -11        600.67        599.77        12.65 o                         
   4   1 -11        292.33        292.81         7.69 o                         
   5   1 -11         64.60         62.55         4.11 o                         
   6   1 -11        157.25        166.98         5.79 o                         
   7   1 -11         42.80         44.16         2.65 o                         
   8   1 -11         46.33         44.52         3.27 o                         
   9   1 -11          9.03          2.41         3.93 o                         
   1   2 -11        242.64        245.76         3.40 o                         
   2   2 -11        110.54         94.97         2.84 o                         
   3   2 -11         10.42         11.98         1.75 o                         
   4   2 -11        447.24        444.41         7.26 o                         
   5   2 -11        154.31        170.70         4.20 o                         
   6   2 -11        313.42        349.48         5.43 o                         
   7   2 -11         34.49         35.62         2.83 o                         
   8   2 -11        137.29        121.31         4.63 o                         
   0   3 -11        805.94        838.60        22.70 o                         
   1   3 -11        125.57        136.13         2.73 o                         
   2   3 -11        125.88        118.17         3.64 o                         
   3   3 -11        109.70         95.93         2.68 o                         
   4   3 -11        217.85        216.23         6.98 o                         
   5   3 -11         33.73         37.49         2.62 o                         
   6   3 -11         22.84         21.25         2.82 o                         
   7   3 -11         18.64         22.48         3.51 o                         
   8   3 -11         62.25         57.40         2.99 o                         
   1   4 -11        112.51        105.38         2.93 o                         
   2   4 -11        220.01        196.67         5.28 o                         
   3   4 -11         37.01         38.97         2.55 o                         
   4   4 -11        103.27         99.55         2.97 o                         
   5   4 -11         47.75         46.98         2.58 o                         
   6   4 -11          3.05          2.12         3.51 o                         
   7   4 -11          3.53          7.30         2.50 o                         
   0   5 -11         46.29         45.81         3.29 o                         
   1   5 -11          9.13          8.59         1.91 o                         
   2   5 -11        128.52        126.89         8.63 o                         
   3   5 -11         22.80         22.65         2.58 o                         
   4   5 -11         25.30         25.80         2.55 o                         
   5   5 -11          9.08          8.21         2.65 o                         
   6   5 -11          8.92          9.36         3.50 o                         
   1   6 -11          4.80          7.94         2.44 o                         
   2   6 -11         25.54         25.48         2.96 o                         
   3   6 -11          3.61          3.02         2.63 o                         
   4   6 -11         10.95          7.87         3.52 o                         
   2   0 -10       1000.18        890.08         8.14 o                         
   4   0 -10       1468.51       1532.78        47.87 o                         
   6   0 -10        158.41        164.66         5.30 o                         
   8   0 -10         26.52         26.73         4.44 o                         
   1   1 -10        541.88        478.07         8.27 o                         
   2   1 -10        372.26        328.51         4.53 o                         
   3   1 -10        894.68        924.72         8.50 o                         
   4   1 -10        283.69        294.57         6.81 o                         
   5   1 -10        486.07        484.83         5.68 o                         
   6   1 -10        157.83        160.04         4.21 o                         
   7   1 -10         66.98         63.99         3.25 o                         
   8   1 -10          7.03          7.61         2.41 o                         
   9   1 -10         19.93         17.50         2.84 o                         
   0   2 -10       2707.15       2708.28        29.31 o                         
   1   2 -10         31.75         25.51         1.90 o                         
   2   2 -10         37.52         34.22         2.08 o                         
   3   2 -10          5.59          5.50         1.75 o                         
   4   2 -10         76.26         87.87         4.27 o                         
   5   2 -10         13.95         16.24         2.62 o                         
   6   2 -10        631.52        668.06        14.12 o                         
   7   2 -10         80.41         92.05         3.19 o                         
   8   2 -10         22.66         28.85         3.23 o                         
   1   3 -10        110.66        101.77         3.08 o                         
   2   3 -10        650.66        626.70         9.28 o                         
   3   3 -10        406.61        361.95        14.52 o                         
   4   3 -10         79.00         82.59         2.60 o                         
   5   3 -10         89.50         98.81         4.19 o                         
   6   3 -10          4.03          5.92         2.41 o                         
   7   3 -10         70.70         64.49         3.41 o                         
   8   3 -10        105.95        103.77         8.91 o                         
   0   4 -10         12.88          8.61         2.28 o                         
   1   4 -10         23.51         23.68         1.84 o                         
   2   4 -10         27.08         19.97         2.43 o                         
   3   4 -10        126.87        124.64         3.38 o                         
   4   4 -10         81.89         84.00         2.83 o                         
   5   4 -10         83.77         84.34         3.26 o                         
   6   4 -10         10.04         10.37         2.47 o                         
   7   4 -10          9.51         11.15         3.03 o                         
   1   5 -10         25.23         32.41         2.19 o                         
   2   5 -10        165.48        158.35         3.36 o                         
   3   5 -10        185.74        175.10         4.69 o                         
   4   5 -10         51.18         53.11         3.90 o                         
   5   5 -10         19.39         18.24         3.02 o                         
   6   5 -10         17.48         13.89         3.79 o                         
   0   6 -10         87.91         88.04         4.11 o                         
   1   6 -10         44.80         41.34         2.18 o                         
   2   6 -10          9.14         10.48         2.36 o                         
   3   6 -10         14.39         13.34         2.05 o                         
   4   6 -10         17.43         15.60         2.43 o                         
   2   0  -9       1111.17        985.27        10.91 o                         
   4   0  -9        348.50        331.44         5.65 o                         
   6   0  -9        189.94        176.89         4.68 o                         
   8   0  -9          1.21          2.65         4.22 o                         
   0   1  -9       3946.50       4092.66        23.55 o                         
   1   1  -9        381.30        334.99        11.43 o                         
   2   1  -9        122.97        120.32         3.86 o                         
   3   1  -9        412.47        406.41         9.45 o                         
   4   1  -9        238.11        242.68         4.05 o                         
   5   1  -9        342.10        335.61         4.79 o                         
   6   1  -9        120.42        129.78         3.28 o                         
   7   1  -9         59.57         56.86         4.36 o                         
   8   1  -9          1.00          2.60         2.43 o                         
   9   1  -9         85.48         64.63         3.74 o                         
   1   2  -9        135.47        127.93         3.57 o                         
   2   2  -9        382.56        355.71        16.97 o                         
   3   2  -9         17.32         17.63         1.87 o                         
   4   2  -9        371.12        363.82         4.63 o                         
   5   2  -9        176.27        180.59         4.61 o                         
   6   2  -9        172.78        176.27         3.30 o                         
   7   2  -9        199.67        208.07         3.65 o                         
   8   2  -9          7.39          9.79         3.16 o                         
   9   2  -9          1.80          0.84         6.49 o                         
   0   3  -9        773.15        635.30        51.86 o                         
   1   3  -9        363.99        396.20         6.62 o                         
   2   3  -9        838.32        943.23         7.30 o                         
   3   3  -9         19.63         21.31         1.99 o                         
   4   3  -9         64.38         62.82         3.05 o                         
   5   3  -9        153.39        156.35         6.02 o                         
   6   3  -9          6.55          5.87         2.43 o                         
   7   3  -9         41.92         40.45         3.10 o                         
   8   3  -9          0.81          0.74         2.67 o                         
   1   4  -9        605.50        497.86        12.40 o                         
   2   4  -9        215.84        188.34         4.39 o                         
   3   4  -9        449.37        442.57        10.70 o                         
   4   4  -9         56.99         59.47         2.31 o                         
   5   4  -9          8.49          8.31         2.20 o                         
   6   4  -9          4.35          6.41         2.53 o                         
   7   4  -9          7.27          6.78         2.57 o                         
   0   5  -9        219.21        192.56         5.87 o                         
   1   5  -9        248.04        248.18         3.67 o                         
   2   5  -9        146.46        141.69         3.25 o                         
   3   5  -9         23.16         20.86         2.04 o                         
   4   5  -9         20.16         22.83         2.29 o                         
   5   5  -9         31.47         31.41         2.91 o                         
   6   5  -9          2.85          5.35         2.79 o                         
   1   6  -9         42.58         38.60         2.16 o                         
   2   6  -9          9.31          6.12         2.27 o                         
   3   6  -9         14.41         14.40         2.33 o                         
   4   6  -9          6.84         10.60         2.64 o                         
   2   0  -8        509.59        325.43        12.73 o                         
   4   0  -8         92.15        104.52         5.02 o                         
   6   0  -8        140.19        151.80         5.41 o                         
   8   0  -8        104.06        107.96         5.65 o                         
   1   1  -8        775.61        696.15         9.99 o                         
   2   1  -8        156.64        152.11         3.41 o                         
   3   1  -8        731.61        655.37         8.00 o                         
   4   1  -8        132.51        124.39         3.58 o                         
   5   1  -8        289.21        278.95         4.84 o                         
   6   1  -8        121.20        124.02         4.41 o                         
   7   1  -8        100.45        105.37         4.02 o                         
   8   1  -8         82.91         75.46         4.31 o                         
   9   1  -8          1.07          0.17         2.57 o                         
   0   2  -8       3404.36       3410.35        45.05 o                         
   1   2  -8        181.80        165.30         3.81 o                         
   2   2  -8        113.24        102.51         3.02 o                         
   3   2  -8        282.01        277.94         6.58 o                         
   4   2  -8        199.42        166.57         4.84 o                         
   5   2  -8        455.52        497.52         6.65 o                         
   6   2  -8        134.38        125.57         4.24 o                         
   7   2  -8         85.31         84.78         2.92 o                         
   8   2  -8         36.36         39.90         3.02 o                         
   9   2  -8         31.26         30.60         3.00 o                         
   1   3  -8        414.23        414.39         9.87 o                         
   2   3  -8         84.84         72.98         2.90 o                         
   3   3  -8         18.96         18.69         1.78 o                         
   4   3  -8         17.45         16.75         1.87 o                         
   5   3  -8        167.82        160.77         3.29 o                         
   6   3  -8         52.40         50.48         2.71 o                         
   7   3  -8          1.07          3.79         2.81 o                         
   8   3  -8         20.50         20.40         2.84 o                         
   0   4  -8        121.48        130.07         6.18 o                         
   1   4  -8        584.33        587.96         8.97 o                         
   2   4  -8        318.18        284.89         3.68 o                         
   3   4  -8        504.34        524.26         8.14 o                         
   4   4  -8         63.45         66.46         2.45 o                         
   5   4  -8          5.13          6.20         2.13 o                         
   6   4  -8         31.83         30.76         2.49 o                         
   7   4  -8         16.26         18.12         2.72 o                         
   1   5  -8        118.11        105.83         3.68 o                         
   2   5  -8         68.26         68.17         2.38 o                         
   3   5  -8          8.26          7.12         2.48 o                         
   4   5  -8         51.80         44.25         3.69 o                         
   5   5  -8         12.93         12.17         2.31 o                         
   6   5  -8          4.64          7.23         2.85 o                         
   0   6  -8         17.38         18.13         2.96 o                         
   1   6  -8        183.69        178.30         3.62 o                         
   2   6  -8         19.48         20.43         2.09 o                         
   3   6  -8         14.77         13.39         2.20 o                         
   4   6  -8          4.56          1.74         2.53 o                         
   2   0  -7       3626.54       3440.70        66.19 o                         
   4   0  -7       1001.37       1091.51        63.41 o                         
   6   0  -7        510.09        543.24         9.32 o                         
   8   0  -7         70.98         70.73         8.68 o                         
   0   1  -7       1319.01       1075.22        73.37 o                         
   1   1  -7        448.33        377.20         5.71 o                         
   2   1  -7        743.97        639.97        16.69 o                         
   3   1  -7       2997.57       3074.52        16.46 o                         
   4   1  -7        874.00        879.22         6.62 o                         
   5   1  -7        746.29        766.77        19.42 o                         
   6   1  -7        121.80        134.44         3.21 o                         
   7   1  -7         44.75         44.70         2.60 o                         
   8   1  -7         29.90         30.05         2.51 o                         
   9   1  -7         10.91          8.97         2.76 o                         
   1   2  -7         60.46         50.26         2.10 o                         
   2   2  -7        291.30        303.13         3.91 o                         
   3   2  -7       1175.51       1163.22        14.92 o                         
   4   2  -7        220.95        234.40         6.10 o                         
   5   2  -7        265.31        265.50         4.95 o                         
   6   2  -7        103.29        102.19         3.87 o                         
   7   2  -7         22.19         27.24         2.22 o                         
   8   2  -7         21.53         23.80         2.44 o                         
   9   2  -7          3.80          4.44         2.72 o                         
   0   3  -7         78.76         75.49         3.24 o                         
   1   3  -7       1835.27       1775.46       102.05 o                         
   2   3  -7        384.05        366.23         6.11 o                         
   3   3  -7        435.39        450.31         7.97 o                         
   4   3  -7         37.82         36.28         2.46 o                         
   5   3  -7        231.21        240.29         4.56 o                         
   6   3  -7         53.09         51.92         3.12 o                         
   7   3  -7         49.35         42.97         3.76 o                         
   8   3  -7          6.96          8.84         2.32 o                         
   1   4  -7        402.10        447.92         5.66 o                         
   2   4  -7        357.53        337.79         4.54 o                         
   3   4  -7         98.82         99.18         2.64 o                         
   4   4  -7         58.03         54.89         2.28 o                         
   5   4  -7         17.41         19.50         2.24 o                         
   6   4  -7          6.19          5.66         2.31 o                         
   7   4  -7          9.91         10.94         2.56 o                         
   0   5  -7        880.28        809.50        13.29 o                         
   1   5  -7        168.54        168.37        10.19 o                         
   2   5  -7        243.02        222.73         7.16 o                         
   3   5  -7         23.58         25.51         2.03 o                         
   4   5  -7         63.87         57.91         2.77 o                         
   5   5  -7         19.50         22.87         2.63 o                         
   6   5  -7          1.28          6.30         3.13 o                         
   1   6  -7         75.13         78.01         2.99 o                         
   2   6  -7         20.44         23.86         2.24 o                         
   3   6  -7          5.76          3.24         2.61 o                         
   4   6  -7         28.68         34.72         3.07 o                         
   0   7  -7         12.33         13.12         4.30 o                         
   0   0  -6       6505.57       5904.96        53.42 o                         
   2   0  -6       7842.91       7023.30        38.95 o                         
   4   0  -6        218.67        184.33        10.99 o                         
   6   0  -6        419.66        385.29        12.40 o                         
   8   0  -6         14.87         14.33         4.36 o                         
   1   1  -6        531.32        480.60        14.57 o                         
   2   1  -6       1544.50       1570.44        18.91 o                         
   3   1  -6       1172.57       1081.91        28.17 o                         
   4   1  -6       1330.69       1306.06        24.67 o                         
   5   1  -6        128.56        121.13         3.49 o                         
   6   1  -6         12.18         13.48         2.10 o                         
   7   1  -6        103.14        101.67         3.33 o                         
   8   1  -6          8.03          6.78         2.40 o                         
   9   1  -6         10.43         11.43         2.61 o                         
   0   2  -6        417.64        433.05         6.46 o                         
   1   2  -6         56.18         43.08         3.19 o                         
   2   2  -6         36.59         52.19         2.60 o                         
   3   2  -6         32.05         31.19         2.34 o                         
   4   2  -6        959.16        879.82         9.29 o                         
   5   2  -6         32.84         34.90         2.58 o                         
   6   2  -6          8.66         10.89         2.31 o                         
   7   2  -6          9.52         12.10         2.13 o                         
   8   2  -6          0.05          0.30         2.12 o                         
   9   2  -6         27.72         20.78         3.56 o                         
   1   3  -6         64.41         64.12         2.71 o                         
   2   3  -6        130.02        123.04         3.22 o                         
   3   3  -6         17.22         25.46         2.70 o                         
   4   3  -6         59.00         63.17         2.74 o                         
   5   3  -6         36.96         37.42         3.41 o                         
   6   3  -6         50.17         48.95         2.72 o                         
   7   3  -6         10.91         10.10         2.48 o                         
   8   3  -6         24.25         23.74         2.64 o                         
   0   4  -6        189.41        157.65         6.21 o                         
   1   4  -6         43.21         49.65         2.25 o                         
   2   4  -6        222.22        214.94         3.20 o                         
   3   4  -6        206.63        207.71         4.13 o                         
   4   4  -6          1.49          1.44         1.89 o                         
   5   4  -6          9.18          9.11         2.05 o                         
   6   4  -6         20.87         20.64         2.42 o                         
   7   4  -6          4.72          4.29         2.55 o                         
   1   5  -6         58.96         57.18         2.63 o                         
   2   5  -6         78.28         81.66         5.74 o                         
   3   5  -6          7.53          8.11         2.02 o                         
   4   5  -6         49.33         50.81         2.60 o                         
   5   5  -6         40.06         34.97         2.51 o                         
   6   5  -6          4.80          6.05         2.62 o                         
   0   6  -6        234.71        244.01         4.99 o                         
   1   6  -6         11.16         10.81         2.16 o                         
   2   6  -6         26.82         27.33         2.15 o                         
   3   6  -6         26.87         23.80         2.49 o                         
   4   6  -6         10.51         13.38         2.45 o                         
   4   0  -5        259.44        207.75         5.91 o                         
   6   0  -5        107.17        108.75         4.72 o                         
   8   0  -5        181.76        177.97        17.20 o                         
   0   1  -5       3019.11       2242.36        64.57 o                         
   1   1  -5        482.44        395.74         7.61 o                         
   2   1  -5       2785.55       2751.54        58.77 o                         
   3   1  -5       1710.52       1648.11        18.04 o                         
   4   1  -5       1655.70       1570.19        25.74 o                         
   5   1  -5         28.62         30.70         2.07 o                         
   6   1  -5         43.13         43.97         2.22 o                         
   7   1  -5          5.08          6.23         2.01 o                         
   8   1  -5          7.02          9.56         2.33 o                         
   9   1  -5         44.70         39.08         2.97 o                         
   1   2  -5        150.14        140.27         3.49 o                         
   2   2  -5        780.46        760.43        20.20 o                         
   3   2  -5        367.86        346.67         7.15 o                         
   4   2  -5        374.91        343.60         4.71 o                         
   5   2  -5        288.24        273.37         6.26 o                         
   6   2  -5         46.35         46.20         2.86 o                         
   7   2  -5         39.63         40.03         2.72 o                         
   8   2  -5         72.85         74.39         2.88 o                         
   9   2  -5         18.92         17.51         2.46 o                         
   0   3  -5       1426.26       1469.43        33.09 o                         
   1   3  -5        631.35        618.08         4.80 o                         
   2   3  -5        226.20        217.04         5.11 o                         
   3   3  -5         65.04         61.60         2.00 o                         
   4   3  -5         92.09         79.79         3.70 o                         
   5   3  -5         30.73         30.45         2.74 o                         
   6   3  -5         11.86         11.75         2.31 o                         
   7   3  -5         17.36         18.30         2.51 o                         
   8   3  -5          9.76         11.20         2.83 o                         
   1   4  -5         39.01         39.03         2.20 o                         
   2   4  -5        142.72        128.39         2.68 o                         
   3   4  -5          6.84          5.68         1.83 o                         
   4   4  -5         17.38         15.72         1.73 o                         
   5   4  -5         46.65         49.40         2.81 o                         
   6   4  -5         50.14         55.74         2.89 o                         
   7   4  -5          0.92          0.45         2.62 o                         
   0   5  -5       1340.24       1532.10        60.72 o                         
   1   5  -5        168.98        175.04         3.66 o                         
   2   5  -5        131.05        133.14         3.63 o                         
   3   5  -5         16.58         15.48         2.18 o                         
   4   5  -5          9.76         15.89         2.33 o                         
   5   5  -5          7.66         12.79         2.66 o                         
   6   5  -5         14.38         14.83         2.67 o                         
   1   6  -5          9.80         12.03         2.34 o                         
   2   6  -5         52.54         53.71         2.41 o                         
   3   6  -5         59.12         57.62         3.13 o                         
   4   6  -5         84.07         86.73         3.29 o                         
   5   6  -5         33.59         22.97         5.84 o                         
   0   7  -5         12.46         13.92         3.23 o                         
   1   7  -5          5.32          4.34         3.92 o                         
   0   0  -4       1759.91       1475.76        30.43 o                         
   4   0  -4        166.21        144.24         6.69 o                         
   6   0  -4         18.28         14.54         2.60 o                         
   8   0  -4          0.56          1.77         2.88 o                         
   1   1  -4        264.95        209.71         4.86 o                         
   2   1  -4        769.87        713.95         7.89 o                         
   3   1  -4       2397.13       2232.95        60.95 o                         
   4   1  -4        381.48        314.51         8.26 o                         
   5   1  -4         56.08         54.71         2.92 o                         
   6   1  -4          6.19          9.57         2.03 o                         
   7   1  -4         17.27         19.73         2.07 o                         
   8   1  -4         12.63         13.13         2.53 o                         
   9   1  -4         19.00         17.15         2.83 o                         
   0   2  -4       4515.79       4959.56       382.03 o                         
   1   2  -4        591.33        483.80        24.53 o                         
   2   2  -4       2847.71       3039.00        23.43 o                         
   3   2  -4        343.42        335.51         4.59 o                         
   4   2  -4        633.81        594.78        10.10 o                         
   5   2  -4        202.56        207.64         7.92 o                         
   6   2  -4          1.00          2.56         2.15 o                         
   7   2  -4          9.69         10.59         2.18 o                         
   8   2  -4         30.55         27.50         2.65 o                         
   9   2  -4          2.16          0.84         2.12 o                         
   1   3  -4          3.71          4.54         1.54 o                         
   2   3  -4        420.55        406.54         4.39 o                         
   3   3  -4         67.10         76.49         2.82 o                         
   4   3  -4        210.85        216.95        10.29 o                         
   5   3  -4          8.77          7.17         2.31 o                         
   6   3  -4         80.66         81.49         3.35 o                         
   7   3  -4         19.23         21.29         2.50 o                         
   8   3  -4          4.42          5.78         2.53 o                         
   0   4  -4        387.22        422.31         5.30 o                         
   1   4  -4         61.58         59.68         2.09 o                         
   2   4  -4         55.84         56.85         2.43 o                         
   3   4  -4         75.66         81.82         2.45 o                         
   4   4  -4         52.14         51.52         2.36 o                         
   5   4  -4         90.27         93.31         3.24 o                         
   6   4  -4        137.14        136.31         3.92 o                         
   7   4  -4         20.41         18.30         2.95 o                         
   1   5  -4         86.20         94.46         3.13 o                         
   2   5  -4         85.38         92.39         3.66 o                         
   3   5  -4          2.09          4.42         1.71 o                         
   4   5  -4          0.45          1.93         2.15 o                         
   5   5  -4          0.13          1.91         2.15 o                         
   6   5  -4         10.25          8.99         2.32 o                         
   0   6  -4        124.86        136.35         3.77 o                         
   1   6  -4         48.83         53.45         2.72 o                         
   2   6  -4         17.31         21.11         2.29 o                         
   3   6  -4         26.87         32.97         3.18 o                         
   4   6  -4         30.02         30.01         2.59 o                         
   5   6  -4          0.35          0.08         5.01 o                         
   1   7  -4          7.05          5.11         2.20 o                         
   2   0  -3        248.93        214.72        12.25 o                         
   4   0  -3        506.89        421.71        14.03 o                         
   6   0  -3        329.83        330.05         6.58 o                         
   8   0  -3        109.39        106.58         5.42 o                         
   0   1  -3        105.85        101.33         5.45 o                         
   2   1  -3        113.23         95.29         4.79 o                         
   3   1  -3        409.84        382.19         5.82 o                         
   4   1  -3         77.40         74.65         3.05 o                         
   5   1  -3         40.18         41.31         2.35 o                         
   6   1  -3         46.36         48.84         2.33 o                         
   7   1  -3        145.48        148.13         4.00 o                         
   8   1  -3         46.40         47.65         2.57 o                         
   9   1  -3         27.11         23.20         2.69 o                         
   1   2  -3       1148.77       1178.98         7.95 o                         
   2   2  -3       1854.05       1773.65        20.24 o                         
   3   2  -3       1125.43       1097.25        17.84 o                         
   4   2  -3         47.26         46.70         2.24 o                         
   5   2  -3         91.83         93.66         3.40 o                         
   6   2  -3        111.06        117.58         4.26 o                         
   7   2  -3         11.98         11.66         2.53 o                         
   8   2  -3         27.19         25.51         2.36 o                         
   9   2  -3          6.18          5.88         2.30 o                         
   0   3  -3         25.75         28.18         3.09 o                         
   1   3  -3        172.36        183.56         6.32 o                         
   2   3  -3         14.00         12.36         1.79 o                         
   3   3  -3         82.37         84.24         2.98 o                         
   4   3  -3        331.27        355.93         5.04 o                         
   5   3  -3          6.12          7.13         2.41 o                         
   6   3  -3         42.55         44.34         2.52 o                         
   7   3  -3          7.43         10.79         2.51 o                         
   8   3  -3          9.58         10.28         2.97 o                         
   1   4  -3        188.22        209.63         4.72 o                         
   2   4  -3         65.46         64.43         2.55 o                         
   3   4  -3         57.23         53.21         2.42 o                         
   4   4  -3         43.08         36.81         3.23 o                         
   5   4  -3         27.66         30.63         3.37 o                         
   6   4  -3         35.70         38.98         2.88 o                         
   7   4  -3         17.06         14.92         2.54 o                         
   0   5  -3         45.93         46.06         2.49 o                         
   1   5  -3        402.78        440.34        10.13 o                         
   2   5  -3         38.37         44.60         2.77 o                         
   3   5  -3         84.74         97.70         3.03 o                         
   4   5  -3         23.28         18.88         2.75 o                         
   5   5  -3         14.79         16.02         2.20 o                         
   6   5  -3          8.62          8.54         2.43 o                         
   1   6  -3        119.29        143.07         3.28 o                         
   2   6  -3         32.53         34.53         2.52 o                         
   3   6  -3        146.92        160.59         7.25 o                         
   4   6  -3          1.42          1.29         2.84 o                         
   5   6  -3         13.16         15.59         2.64 o                         
   0   7  -3         19.00         19.06         3.26 o                         
   1   7  -3          9.17         12.78         2.29 o                         
   2   0  -2       3956.66       4122.30        22.94 o                         
   4   0  -2        211.96        204.17         3.73 o                         
   6   0  -2         90.08        101.39         3.62 o                         
   8   0  -2        124.28        116.07         5.87 o                         
   2   1  -2       1581.45       1432.99        13.95 o                         
   3   1  -2       2600.88       2303.84        64.01 o                         
   4   1  -2        807.33        861.21         9.36 o                         
   5   1  -2        105.14        108.24         3.18 o                         
   6   1  -2         52.52         53.96         3.22 o                         
   7   1  -2         10.73         11.46         2.11 o                         
   8   1  -2         20.11         22.60         2.30 o                         
   9   1  -2         27.02         21.54         2.82 o                         
   0   2  -2       5689.38       5910.76        58.49 o                         
   1   2  -2       1938.97       1949.87         8.01 o                         
   2   2  -2        184.16        165.48         4.27 o                         
   3   2  -2       1408.64       1448.38        35.28 o                         
   4   2  -2        330.44        307.24         6.14 o                         
   5   2  -2         66.03         65.56         2.29 o                         
   6   2  -2         23.07         24.05         2.39 o                         
   7   2  -2          7.91          9.95         2.41 o                         
   8   2  -2          3.53          6.58         2.47 o                         
   9   2  -2         25.79         20.34         2.68 o                         
   1   3  -2        977.60       1010.29        14.96 o                         
   2   3  -2        581.83        603.93        12.77 o                         
   3   3  -2       1029.66       1041.90        37.35 o                         
   4   3  -2         51.71         52.92         2.21 o                         
   5   3  -2         84.76         93.96         2.62 o                         
   6   3  -2         23.08         24.02         2.04 o                         
   7   3  -2          1.57          2.30         2.21 o                         
   8   3  -2          0.52          1.35         2.79 o                         
   0   4  -2        484.81        422.93        10.16 o                         
   1   4  -2        987.42        944.62        23.10 o                         
   2   4  -2         38.13         39.08         1.99 o                         
   3   4  -2         62.12         72.37         2.13 o                         
   4   4  -2          0.36          5.59         1.97 o                         
   5   4  -2         39.53         43.82         2.75 o                         
   6   4  -2         41.28         40.66         4.83 o                         
   7   4  -2          4.17          4.15         2.40 o                         
   1   5  -2         61.50         64.74         2.45 o                         
   2   5  -2         77.90         77.68         4.91 o                         
   3   5  -2        124.10        124.80         3.30 o                         
   4   5  -2          2.55          2.83         1.88 o                         
   5   5  -2         23.11         19.15         2.65 o                         
   6   5  -2         28.27         27.07         2.83 o                         
   0   6  -2         96.34         98.37         3.78 o                         
   1   6  -2         70.88         76.29         3.40 o                         
   2   6  -2         67.03         66.47         2.29 o                         
   3   6  -2        270.58        311.97         4.30 o                         
   4   6  -2         12.38         13.90         2.40 o                         
   5   6  -2         54.83         47.12         4.00 o                         
   1   7  -2         16.74         17.01         2.89 o                         
   2   0  -1       2113.59       2080.26        90.66 o                         
   4   0  -1        301.31        278.95         6.74 o                         
   6   0  -1        140.07        136.55         3.20 o                         
   8   0  -1          2.91          1.64         3.17 o                         
   0   1  -1        339.08        321.14         8.14 o                         
   1   1  -1       2581.73       2411.12        94.79 o                         
   2   1  -1       4764.97       5017.35        21.99 o                         
   3   1  -1        748.03        680.84         7.36 o                         
   4   1  -1        206.63        216.76         4.65 o                         
   5   1  -1        240.75        245.10         6.11 o                         
   6   1  -1         27.03         32.01         2.86 o                         
   7   1  -1         30.52         28.49         2.03 o                         
   8   1  -1         11.74         10.25         2.26 o                         
   9   1  -1          7.39          7.52         2.38 o                         
   1   2  -1        220.81        185.51         3.95 o                         
   2   2  -1        167.46        146.68         2.81 o                         
   3   2  -1        340.74        364.20         5.34 o                         
   4   2  -1        167.34        170.95         4.47 o                         
   5   2  -1          1.34          1.91         1.79 o                         
   6   2  -1        131.86        126.56         4.80 o                         
   7   2  -1          7.95          8.21         2.03 o                         
   8   2  -1         30.41         29.76         2.66 o                         
   9   2  -1          2.49          2.82         2.27 o                         
   0   3  -1        531.44        423.03        10.48 o                         
   1   3  -1        331.89        340.33         8.99 o                         
   2   3  -1        141.55        158.31         2.70 o                         
   3   3  -1        497.77        546.75         6.59 o                         
   4   3  -1         80.69         86.05         2.56 o                         
   5   3  -1         73.41         72.85         2.82 o                         
   6   3  -1         11.51         10.84         2.15 o                         
   7   3  -1         13.39         13.95         2.51 o                         
   8   3  -1         29.98         28.13         3.15 o                         
   1   4  -1         24.53         25.58         1.77 o                         
   2   4  -1         29.01         34.71         2.19 o                         
   3   4  -1        127.86        141.13         5.40 o                         
   4   4  -1        226.87        223.17         3.41 o                         
   5   4  -1         56.80         58.46         2.81 o                         
   6   4  -1         29.94         27.74         2.61 o                         
   7   4  -1          0.68          1.73         2.35 o                         
   0   5  -1         21.67         20.91         2.25 o                         
   1   5  -1        229.36        247.25         4.57 o                         
   2   5  -1        144.29        156.45         3.11 o                         
   3   5  -1         27.17         27.15         2.52 o                         
   4   5  -1          5.42          7.30         2.08 o                         
   5   5  -1         69.32         67.54         2.56 o                         
   6   5  -1         23.02         21.50         2.68 o                         
   1   6  -1         42.96         43.55         2.26 o                         
   2   6  -1         71.68         73.99         2.77 o                         
   3   6  -1         17.15         21.20         3.01 o                         
   4   6  -1         45.71         44.69         4.02 o                         
   5   6  -1         26.46         28.53         2.91 o                         
   0   7  -1         17.83         21.50         3.92 o                         
   1   7  -1          3.27          3.13         2.16 o                         
   2   0   0       5961.68       5874.96        47.54 o                         
   4   0   0        390.53        378.94         8.05 o                         
   6   0   0          0.40          3.94         2.31 o                         
   8   0   0         17.56         14.50         3.27 o                         
   1   1   0       8964.20       8953.89        60.60 o                         
   3   1   0         45.23         58.90         3.99 o                         
   4   1   0         22.83         28.05         2.13 o                         
   5   1   0         94.65         93.96         3.32 o                         
   6   1   0          9.99         10.07         2.10 o                         
   7   1   0         78.27         80.41         3.32 o                         
   8   1   0          1.64          2.99         2.01 o                         
   9   1   0         13.82         12.14         2.73 o                         
   0   2   0       1860.68       1702.19        17.44 o                         
   1   2   0        356.12        370.55         7.32 o                         
   2   2   0        251.34        259.76         3.95 o                         
   3   2   0         79.29         99.33         3.45 o                         
   4   2   0         35.79         45.90         2.44 o                         
   5   2   0        289.01        303.80         4.81 o                         
   6   2   0          0.50          0.38         2.28 o                         
   7   2   0          0.02          0.27         2.18 o                         
   8   2   0         47.12         45.20         3.90 o                         
   9   2   0         15.96         15.37         2.51 o                         
   1   3   0         22.78         13.78         1.69 o                         
   2   3   0        773.20        884.60        12.00 o                         
   3   3   0         11.75         25.38         1.90 o                         
   4   3   0          2.46          5.40         1.78 o                         
   5   3   0          3.95          6.32         2.10 o                         
   6   3   0         47.13         50.09         3.03 o                         
   7   3   0         21.00         20.21         2.73 o                         
   8   3   0         55.75         56.10         2.88 o                         
   0   4   0        926.98        869.25        26.04 o                         
   1   4   0         61.28         64.51         2.26 o                         
   2   4   0         34.68         30.29         2.37 o                         
   3   4   0          2.59          7.21         1.93 o                         
   4   4   0          3.07         12.63         1.81 o                         
   5   4   0         30.57         29.06         2.17 o                         
   6   4   0          1.35          0.00         2.18 o                         
   7   4   0          3.57          2.20         2.87 o                         
   1   5   0         23.02         23.85         2.19 o                         
   2   5   0        547.62        597.96        13.04 o                         
   3   5   0         14.93         20.11         2.38 o                         
   4   5   0          4.22          3.78         2.11 o                         
   5   5   0         10.70          9.88         2.62 o                         
   6   5   0         39.64         37.00         2.71 o                         
   0   6   0          0.50          1.87         4.51 o                         
   1   6   0         11.84         11.25         2.06 o                         
   2   6   0        275.40        318.27        11.19 o                         
   3   6   0          0.56          3.01         2.35 o                         
   4   6   0          3.64          6.03         2.43 o                         
   5   6   0         31.93         28.91         3.08 o                         
   1   7   0         64.70         63.37         3.92 o                         
   2   0   1       2115.67       1960.36        63.33 o                         
   4   0   1        300.76        268.97         7.70 o                         
   6   0   1        140.04        143.16         3.95 o                         
   8   0   1          2.96          4.46         3.16 o                         
   0   1   1        338.93        239.49        24.16 o                         
   1   1   1       2582.93       2310.00       119.71 o                         
   2   1   1       4764.94       4497.14        43.82 o                         
   3   1   1        748.55        630.34         6.02 o                         
   4   1   1        206.60        223.53         3.75 o                         
   5   1   1        241.11        235.57         4.57 o                         
   6   1   1         27.05         28.55         2.57 o                         
   7   1   1         30.32         29.22         2.36 o                         
   8   1   1         11.76         13.44         2.19 o                         
   9   1   1          7.40          8.28         2.38 o                         
   1   2   1        220.43        182.06         3.71 o                         
   2   2   1        167.41        145.70         3.43 o                         
   3   2   1        340.57        381.12         4.80 o                         
   4   2   1        167.56        176.45         3.77 o                         
   5   2   1          1.38          6.50         1.86 o                         
   6   2   1        131.75        131.45         3.49 o                         
   7   2   1          7.98          9.11         2.31 o                         
   8   2   1         30.54         28.25         2.65 o                         
   9   2   1          2.48          3.16         2.20 o                         
   0   3   1        531.45        559.40        22.70 o                         
   1   3   1        331.77        375.38         4.54 o                         
   2   3   1        141.77        142.21         6.75 o                         
   3   3   1        497.75        550.77         5.37 o                         
   4   3   1         80.57         77.96         2.43 o                         
   5   3   1         73.47         81.33         2.42 o                         
   6   3   1         11.50          9.84         2.43 o                         
   7   3   1         13.32         14.49         2.37 o                         
   8   3   1         30.02         29.57         2.83 o                         
   1   4   1         24.51         24.42         1.67 o                         
   2   4   1         28.99         30.42         2.04 o                         
   3   4   1        127.73        143.07         5.52 o                         
   4   4   1        227.01        229.54         3.94 o                         
   5   4   1         56.92         59.27         2.84 o                         
   6   4   1         29.90         28.81         2.12 o                         
   7   4   1          0.67          0.97         2.33 o                         
   0   5   1         21.92         20.56         2.79 o                         
   1   5   1        229.44        249.53         2.87 o                         
   2   5   1        144.15        161.44         5.53 o                         
   3   5   1         27.16         30.38         2.30 o                         
   4   5   1          5.38          6.52         2.43 o                         
   5   5   1         69.33         69.16         2.81 o                         
   6   5   1         23.09         23.94         2.66 o                         
   1   6   1         42.94         39.69         2.15 o                         
   2   6   1         71.54         72.67         3.51 o                         
   3   6   1         17.09         19.74         2.15 o                         
   4   6   1         45.73         46.89         3.21 o                         
   5   6   1         26.34         23.93         2.64 o                         
   0   7   1         17.85         22.51         5.07 o                         
   1   7   1          3.27          3.34         2.34 o                         
   2   0   2       3957.49       3879.73        34.14 o                         
   4   0   2        211.42        222.47         5.20 o                         
   6   0   2         90.20        100.02         3.62 o                         
   8   0   2        124.36        130.28         5.58 o                         
   1   1   2      16786.82      20984.50        97.35 o                         
   2   1   2       1581.13       1423.68        12.06 o                         
   3   1   2       2599.31       2461.21        33.71 o                         
   4   1   2        807.65        805.02        14.15 o                         
   5   1   2        105.31        111.43         3.50 o                         
   6   1   2         52.57         55.17         3.02 o                         
   7   1   2         10.74         10.88         2.17 o                         
   8   1   2         20.08         19.82         2.33 o                         
   9   1   2         27.03         23.12         3.14 o                         
   0   2   2       5687.68       6104.28       138.59 o                         
   1   2   2       1939.54       1782.37        91.47 o                         
   2   2   2        184.29        170.79         9.90 o                         
   3   2   2       1408.94       1521.73        22.39 o                         
   4   2   2        330.00        321.83         4.15 o                         
   5   2   2         66.15         61.19         2.78 o                         
   6   2   2         23.13         26.77         2.46 o                         
   7   2   2          7.91          9.14         2.37 o                         
   8   2   2          3.53          5.28         2.61 o                         
   9   2   2         25.72         26.12         2.77 o                         
   1   3   2        977.77       1062.59        46.10 o                         
   2   3   2        581.43        471.51        12.26 o                         
   3   3   2       1030.28       1057.33        20.21 o                         
   4   3   2         51.75         56.16         2.30 o                         
   5   3   2         84.77         87.50         3.07 o                         
   6   3   2         23.05         20.12         2.65 o                         
   7   3   2          1.56          3.58         2.26 o                         
   8   3   2          0.51          2.16         2.47 o                         
   0   4   2        485.00        372.14         5.51 o                         
   1   4   2        987.16        988.84        42.66 o                         
   2   4   2         38.15         40.27         2.26 o                         
   3   4   2         62.34         67.39         2.72 o                         
   4   4   2          0.36          1.40         2.09 o                         
   5   4   2         39.50         44.78         2.73 o                         
   6   4   2         41.31         33.83         2.32 o                         
   7   4   2          4.17          5.68         2.29 o                         
   1   5   2         61.56         62.38         3.80 o                         
   2   5   2         78.13         85.24         3.28 o                         
   3   5   2        123.90        119.47         6.46 o                         
   4   5   2          2.56          3.93         2.08 o                         
   5   5   2         23.14         27.46         2.63 o                         
   6   5   2         28.34         26.58         3.07 o                         
   0   6   2         96.34         99.24         4.37 o                         
   1   6   2         70.92         84.49         5.13 o                         
   2   6   2         67.06         70.31         2.71 o                         
   3   6   2        270.61        284.18         5.59 o                         
   4   6   2         12.40         13.87         2.41 o                         
   5   6   2         54.87         46.36         3.39 o                         
   1   7   2         16.73         17.76         2.42 o                         
   2   0   3        249.54        238.87         8.22 o                         
   4   0   3        506.65        450.29         8.38 o                         
   6   0   3        329.17        348.58         8.21 o                         
   8   0   3        109.38        113.58         4.71 o                         
   0   1   3        105.77        104.11         5.98 o                         
   2   1   3        113.03         95.13         3.35 o                         
   3   1   3        410.10        423.18         5.06 o                         
   4   1   3         77.36         89.12         2.78 o                         
   5   1   3         40.16         45.00         2.17 o                         
   6   1   3         46.42         50.49         2.32 o                         
   7   1   3        145.36        150.87         4.04 o                         
   8   1   3         46.39         46.06         2.89 o                         
   9   1   3         27.21         26.23         2.74 o                         
   1   2   3       1148.11       1164.54         8.94 o                         
   2   2   3       1854.91       1717.00        37.28 o                         
   3   2   3       1124.45       1150.51        10.37 o                         
   4   2   3         47.52         51.80         2.18 o                         
   5   2   3         91.68         96.47         3.33 o                         
   6   2   3        111.08        112.54         2.76 o                         
   7   2   3         11.99         10.62         2.39 o                         
   8   2   3         27.18         24.93         2.75 o                         
   9   2   3          6.19          4.43         2.39 o                         
   0   3   3         25.71         22.45         2.55 o                         
   1   3   3        172.02        165.87        11.69 o                         
   2   3   3         14.20         12.99         2.11 o                         
   3   3   3         82.29         97.68         2.96 o                         
   4   3   3        331.56        327.31         6.70 o                         
   5   3   3          6.11          5.62         2.00 o                         
   6   3   3         42.61         44.39         2.20 o                         
   7   3   3          7.47          9.09         2.43 o                         
   8   3   3          9.61          7.36         2.58 o                         
   1   4   3        188.43        199.83         2.94 o                         
   2   4   3         65.42         61.26         2.22 o                         
   3   4   3         57.25         59.33         2.54 o                         
   4   4   3         43.07         40.38         2.08 o                         
   5   4   3         27.72         32.72         2.37 o                         
   6   4   3         35.58         36.44         2.60 o                         
   7   4   3         17.02         14.69         2.55 o                         
   0   5   3         45.84         51.45         2.89 o                         
   1   5   3        403.08        437.83         4.15 o                         
   2   5   3         38.18         36.51         2.55 o                         
   3   5   3         84.79        100.05         3.63 o                         
   4   5   3         23.20         18.21         2.62 o                         
   5   5   3         14.81         13.64         2.63 o                         
   6   5   3          8.59         10.95         2.46 o                         
   1   6   3        119.32        127.84         3.68 o                         
   2   6   3         32.51         33.35         2.17 o                         
   3   6   3        146.92        160.16         3.34 o                         
   4   6   3          1.43          2.26         2.40 o                         
   5   6   3         13.14         10.14         2.45 o                         
   0   7   3         19.04         18.47         3.79 o                         
   1   7   3          9.13         12.75         2.77 o                         
   0   0   4       1764.26       1761.70        99.60 o                         
   2   0   4      11881.77      12506.91        60.84 o                         
   4   0   4        166.52        170.97         5.08 o                         
   6   0   4         18.32         19.14         2.92 o                         
   8   0   4          0.55          3.42         2.53 o                         
   1   1   4        264.31        206.66         3.89 o                         
   2   1   4        770.28        692.34         8.06 o                         
   3   1   4       2396.52       2215.33        23.81 o                         
   4   1   4        381.99        358.38         7.00 o                         
   5   1   4         55.90         57.15         2.12 o                         
   6   1   4          6.20          7.65         1.88 o                         
   7   1   4         17.27         19.80         2.94 o                         
   8   1   4         12.64         12.23         2.66 o                         
   9   1   4         19.04         19.74         2.93 o                         
   0   2   4       4513.34       4690.97        68.78 o                         
   1   2   4        591.07        565.71         6.18 o                         
   2   2   4       2846.01       2981.93        18.62 o                         
   3   2   4        343.03        340.14         8.15 o                         
   4   2   4        634.07        637.85        11.94 o                         
   5   2   4        202.47        218.68         4.69 o                         
   6   2   4          0.96          3.63         2.18 o                         
   7   2   4          9.75         10.27         2.72 o                         
   8   2   4         30.47         27.22         2.74 o                         
   9   2   4          2.17          2.81         2.69 o                         
   1   3   4          3.69          3.04         1.72 o                         
   2   3   4        420.20        340.06        14.67 o                         
   3   3   4         67.05         72.32         2.86 o                         
   4   3   4        211.20        235.34         3.97 o                         
   5   3   4          8.81          8.31         1.93 o                         
   6   3   4         80.75         82.43         2.96 o                         
   7   3   4         19.23         20.77         2.33 o                         
   8   3   4          4.42          4.61         2.70 o                         
   0   4   4        386.94        393.36        77.55 o                         
   1   4   4         61.63         69.14         2.54 o                         
   2   4   4         55.88         54.70         2.96 o                         
   3   4   4         75.85         73.98         4.10 o                         
   4   4   4         52.13         55.51         3.81 o                         
   5   4   4         90.32         78.58         2.92 o                         
   6   4   4        136.96        146.40         4.04 o                         
   7   4   4         20.45         16.81         2.74 o                         
   1   5   4         86.22         84.55         2.63 o                         
   2   5   4         85.28         89.34         2.47 o                         
   3   5   4          2.08          3.50         1.82 o                         
   4   5   4          0.45          3.77         2.15 o                         
   5   5   4          0.13         -0.33         2.22 o                         
   6   5   4         10.28          9.99         2.47 o                         
   0   6   4        125.04        128.81         6.16 o                         
   1   6   4         48.87         49.13         2.23 o                         
   2   6   4         17.30         17.05         2.19 o                         
   3   6   4         26.81         30.44         2.83 o                         
   4   6   4         30.04         31.00         2.42 o                         
   5   6   4          0.36          0.53         2.99 o                         
   1   7   4          7.05          8.55         2.35 o                         
   4   0   5        259.49        254.29         7.14 o                         
   6   0   5        107.35        115.47         4.22 o                         
   8   0   5        181.95        197.59         6.09 o                         
   0   1   5       3018.53       2334.57       190.83 o                         
   1   1   5        483.77        410.35         6.08 o                         
   2   1   5       2786.78       2741.88        25.16 o                         
   3   1   5       1711.12       1597.93        27.16 o                         
   4   1   5       1655.40       1617.91        12.75 o                         
   5   1   5         28.62         32.85         1.92 o                         
   6   1   5         43.11         46.03         2.22 o                         
   7   1   5          5.07          6.24         2.40 o                         
   8   1   5          7.01          7.57         2.42 o                         
   9   1   5         44.56         40.88         2.87 o                         
   1   2   5        150.39        149.89         3.19 o                         
   2   2   5        780.67        783.68        34.88 o                         
   3   2   5        367.67        345.96         7.06 o                         
   4   2   5        374.59        398.24         4.58 o                         
   5   2   5        288.28        270.44         3.29 o                         
   6   2   5         46.26         45.61         2.47 o                         
   7   2   5         39.61         42.80         3.88 o                         
   8   2   5         72.93         68.57         4.84 o                         
   9   2   5         18.91         16.66         2.50 o                         
   0   3   5       1425.13       1244.24       113.79 o                         
   1   3   5        631.76        629.84        22.48 o                         
   2   3   5        225.79        195.08         3.86 o                         
   3   3   5         64.98         60.70         2.71 o                         
   4   3   5         92.21         88.87         2.83 o                         
   5   3   5         30.67         29.97         2.33 o                         
   6   3   5         11.88         11.97         2.12 o                         
   7   3   5         17.38         14.28         2.68 o                         
   8   3   5          9.74          9.59         2.37 o                         
   1   4   5         39.18         34.44         4.76 o                         
   2   4   5        142.54        110.91        11.17 o                         
   3   4   5          6.78          2.48         2.15 o                         
   4   4   5         17.46         15.61         2.11 o                         
   5   4   5         46.60         45.97         2.92 o                         
   6   4   5         50.17         58.14         2.45 o                         
   7   4   5          0.93          1.11         2.58 o                         
   0   5   5       1339.31       1548.87       102.55 o                         
   1   5   5        168.96        165.24        11.15 o                         
   2   5   5        130.94        131.45         2.73 o                         
   3   5   5         16.58         15.21         1.98 o                         
   4   5   5          9.73         15.01         2.19 o                         
   5   5   5          7.63          8.88         2.59 o                         
   6   5   5         14.37         11.98         2.44 o                         
   1   6   5          9.83         12.64         1.99 o                         
   2   6   5         52.51         57.47         2.31 o                         
   3   6   5         59.13         56.69         3.63 o                         
   4   6   5         84.03         83.17         3.86 o                         
   5   6   5         33.58         28.50         3.87 o                         
   0   7   5         12.56         14.50         3.24 o                         
   1   7   5          5.31          4.59         3.06 o                         
   0   0   6       6500.29       8816.49       364.40 o                         
   2   0   6       7841.29       9327.36        46.56 o                         
   4   0   6        218.58        233.11         6.43 o                         
   6   0   6        419.32        460.10         6.37 o                         
   8   0   6         14.83         17.46         3.64 o                         
   1   1   6        531.14        489.07         7.05 o                         
   2   1   6       1544.51       1533.01        23.68 o                         
   3   1   6       1172.58       1105.20        13.08 o                         
   4   1   6       1330.32       1343.52        26.83 o                         
   5   1   6        128.98        137.59         2.95 o                         
   6   1   6         12.16         14.89         1.94 o                         
   7   1   6        103.09        112.20         3.27 o                         
   8   1   6          8.05          7.14         2.58 o                         
   9   1   6         10.41          8.28         2.46 o                         
   0   2   6        417.99        399.33         7.61 o                         
   1   2   6         56.11         45.26         2.46 o                         
   2   2   6         36.58         52.69         2.35 o                         
   3   2   6         32.36         39.13         2.48 o                         
   4   2   6        958.64        846.12         7.96 o                         
   5   2   6         32.84         37.90         1.94 o                         
   6   2   6          8.72          9.68         2.25 o                         
   7   2   6          9.48          9.61         2.25 o                         
   8   2   6          0.06          0.04         2.36 o                         
   9   2   6         27.70         21.41         3.19 o                         
   1   3   6         64.39         73.03         4.16 o                         
   2   3   6        129.96        115.27         2.48 o                         
   3   3   6         17.31         28.01         2.15 o                         
   4   3   6         58.94         70.35         2.78 o                         
   5   3   6         37.09         42.86         2.57 o                         
   6   3   6         50.17         49.51         2.57 o                         
   7   3   6         10.93         12.55         2.40 o                         
   8   3   6         24.29         23.17         3.33 o                         
   0   4   6        189.35        165.00         3.51 o                         
   1   4   6         43.41         52.86         3.34 o                         
   2   4   6        222.39        227.43         3.26 o                         
   3   4   6        207.15        198.06        12.22 o                         
   4   4   6          1.50          2.26         1.95 o                         
   5   4   6          9.20          8.88         2.33 o                         
   6   4   6         20.90         19.84         1.99 o                         
   7   4   6          4.74          2.95         2.32 o                         
   1   5   6         58.90         69.55         2.65 o                         
   2   5   6         78.22         81.37         3.17 o                         
   3   5   6          7.52          7.93         1.99 o                         
   4   5   6         49.28         47.25         2.93 o                         
   5   5   6         40.01         38.50         2.36 o                         
   6   5   6          4.80          3.22         2.21 o                         
   0   6   6        234.83        254.33         4.32 o                         
   1   6   6         11.11          8.71         1.99 o                         
   2   6   6         26.88         26.67         2.05 o                         
   3   6   6         26.98         24.55         2.29 o                         
   4   6   6         10.53         10.80         2.59 o                         
   1   7   6          1.17          1.18         4.32 o                         
   2   0   7       3627.42       4058.15       129.17 o                         
   4   0   7       1000.72       1041.50        10.02 o                         
   6   0   7        510.70        554.79         5.84 o                         
   8   0   7         70.88         77.62         5.48 o                         
   0   1   7       1319.28       1269.28        52.06 o                         
   1   1   7        447.84        343.99         8.22 o                         
   2   1   7        743.68        754.00        10.04 o                         
   3   1   7       2996.84       3089.83        30.35 o                         
   4   1   7        873.74        834.45         6.62 o                         
   5   1   7        746.08        736.47        10.25 o                         
   6   1   7        121.88        139.62         3.61 o                         
   7   1   7         44.79         49.17         2.45 o                         
   8   1   7         29.91         32.16         2.71 o                         
   9   1   7         10.90         11.09         2.60 o                         
   1   2   7         60.37         54.53         2.41 o                         
   2   2   7        292.16        296.46         4.57 o                         
   3   2   7       1176.15       1153.45        12.20 o                         
   4   2   7        220.83        223.72         5.27 o                         
   5   2   7        265.20        273.11         8.07 o                         
   6   2   7        103.20        102.14         3.22 o                         
   7   2   7         22.23         26.89         2.36 o                         
   8   2   7         21.53         24.39         3.65 o                         
   9   2   7          3.80          5.91         2.66 o                         
   0   3   7         78.47         86.45         3.34 o                         
   1   3   7       1834.61       1974.81        28.12 o                         
   2   3   7        384.28        414.05         4.92 o                         
   3   3   7        435.08        451.34         4.82 o                         
   4   3   7         37.92         37.28         2.03 o                         
   5   3   7        231.10        251.39         7.14 o                         
   6   3   7         53.07         59.67         2.40 o                         
   7   3   7         49.32         45.26         2.74 o                         
   8   3   7          6.99          8.53         2.46 o                         
   1   4   7        401.77        348.53         9.42 o                         
   2   4   7        357.47        331.65         9.73 o                         
   3   4   7         98.56        106.78         3.13 o                         
   4   4   7         57.94         60.61         2.64 o                         
   5   4   7         17.41         18.19         2.14 o                         
   6   4   7          6.18          6.48         1.96 o                         
   7   4   7          9.94          9.94         2.51 o                         
   0   5   7        881.06        805.70        54.55 o                         
   1   5   7        168.37        196.24         5.70 o                         
   2   5   7        243.03        244.18         3.38 o                         
   3   5   7         23.58         21.80         2.03 o                         
   4   5   7         63.91         61.51         3.59 o                         
   5   5   7         19.49         19.54         2.66 o                         
   6   5   7          1.28          1.78         2.62 o                         
   1   6   7         75.07         77.77         3.25 o                         
   2   6   7         20.45         24.32         2.44 o                         
   3   6   7          5.82          6.39         2.19 o                         
   4   6   7         28.67         40.36         2.87 o                         
   0   0   8       1239.04       1375.56        55.76 o                         
   2   0   8        511.84        438.74        16.54 o                         
   4   0   8         92.24        108.96         4.84 o                         
   6   0   8        140.60        163.86         3.96 o                         
   8   0   8        103.79        110.25         4.67 o                         
   1   1   8        775.04        697.13        14.16 o                         
   2   1   8        156.64        156.43         3.34 o                         
   3   1   8        731.41        708.55        24.30 o                         
   4   1   8        132.89        129.14         2.47 o                         
   5   1   8        288.99        284.12         3.68 o                         
   6   1   8        121.12        138.59         3.74 o                         
   7   1   8        100.38        103.76         3.07 o                         
   8   1   8         82.90         92.75         3.26 o                         
   9   1   8          1.07          0.43         2.55 o                         
   0   2   8       3406.05       3572.48        49.40 o                         
   1   2   8        182.06        166.52         4.44 o                         
   2   2   8        113.96        104.45         2.93 o                         
   3   2   8        281.96        316.64         4.15 o                         
   4   2   8        199.52        174.62         3.48 o                         
   5   2   8        455.22        500.11         3.81 o                         
   6   2   8        134.73        135.71         3.44 o                         
   7   2   8         85.27         83.53         3.22 o                         
   8   2   8         36.31         37.45         3.18 o                         
   9   2   8         31.24         23.05         2.93 o                         
   1   3   8        414.01        431.23        12.32 o                         
   2   3   8         84.98         86.51         2.93 o                         
   3   3   8         18.97         19.68         2.17 o                         
   4   3   8         17.56         18.12         1.88 o                         
   5   3   8        167.78        154.84         3.87 o                         
   6   3   8         52.27         50.96         2.18 o                         
   7   3   8          1.07          3.45         2.07 o                         
   8   3   8         20.48         18.47         2.82 o                         
   0   4   8        121.51        126.47         6.04 o                         
   1   4   8        583.69        610.72         4.71 o                         
   2   4   8        318.42        310.75         4.58 o                         
   3   4   8        504.35        558.78        14.40 o                         
   4   4   8         63.37         70.03         3.05 o                         
   5   4   8          5.18          6.74         2.08 o                         
   6   4   8         31.85         33.18         2.01 o                         
   7   4   8         16.24         14.34         2.38 o                         
   1   5   8        118.04        122.48         2.96 o                         
   2   5   8         68.21         68.22         2.53 o                         
   3   5   8          8.27          9.25         1.87 o                         
   4   5   8         51.96         51.53         2.51 o                         
   5   5   8         12.97          9.53         2.48 o                         
   6   5   8          4.59          4.62         2.23 o                         
   0   6   8         17.42         22.54         3.10 o                         
   1   6   8        183.57        194.59         3.29 o                         
   2   6   8         19.47         23.66         2.62 o                         
   3   6   8         14.73         17.07         2.18 o                         
   4   6   8          4.54          4.25         2.51 o                         
   2   0   9       1111.49        873.93        40.12 o                         
   4   0   9        347.19        354.40         9.50 o                         
   6   0   9        190.22        198.38         5.21 o                         
   8   0   9          1.22          1.91         2.81 o                         
   0   1   9       3945.50       3904.81        75.27 o                         
   1   1   9        381.62        367.40         5.86 o                         
   2   1   9        122.87        122.17         5.06 o                         
   3   1   9        412.20        415.64         8.64 o                         
   4   1   9        238.15        237.98         4.78 o                         
   5   1   9        342.40        370.55         5.30 o                         
   6   1   9        120.38        140.15         2.66 o                         
   7   1   9         59.48         63.02         2.75 o                         
   8   1   9          1.00          2.38         2.19 o                         
   9   1   9         85.59         74.85         5.35 o                         
   1   2   9        135.80        136.01         3.50 o                         
   2   2   9        381.65        324.09         6.56 o                         
   3   2   9         17.24         18.36         2.05 o                         
   4   2   9        370.91        382.82         8.24 o                         
   5   2   9        176.32        179.21         2.97 o                         
   6   2   9        172.87        181.79         5.86 o                         
   7   2   9        199.81        211.56         4.54 o                         
   8   2   9          7.38          9.31         2.32 o                         
   9   2   9          1.81         -0.02         4.05 o                         
   0   3   9        774.15        796.76        19.77 o                         
   1   3   9        364.43        330.75        14.74 o                         
   2   3   9        838.06        920.54        17.36 o                         
   3   3   9         19.67         24.56         2.21 o                         
   4   3   9         64.46         63.80         2.47 o                         
   5   3   9        153.56        149.20         6.33 o                         
   6   3   9          6.53          6.47         1.84 o                         
   7   3   9         41.98         39.32         2.61 o                         
   8   3   9          0.81          2.70         2.73 o                         
   1   4   9        605.79        561.99         9.44 o                         
   2   4   9        215.43        224.76         3.45 o                         
   3   4   9        448.95        439.45         7.14 o                         
   4   4   9         56.91         51.69         2.72 o                         
   5   4   9          8.48         10.83         2.48 o                         
   6   4   9          4.36          9.55         2.23 o                         
   7   4   9          7.31          9.66         2.24 o                         
   0   5   9        219.61        241.21         8.06 o                         
   1   5   9        248.20        241.60         8.10 o                         
   2   5   9        146.78        166.61         8.37 o                         
   3   5   9         23.17         21.73         2.18 o                         
   4   5   9         20.15         25.60         2.64 o                         
   5   5   9         31.48         35.50         2.82 o                         
   6   5   9          2.87          0.57         2.64 o                         
   1   6   9         42.68         37.51         2.60 o                         
   2   6   9          9.27         10.09         2.09 o                         
   3   6   9         14.51         14.51         2.14 o                         
   4   6   9          6.85          6.21         2.32 o                         
   0   0  10       1325.68       1245.51        27.35 o                         
   2   0  10       1000.35        981.90         8.55 o                         
   4   0  10       1468.00       1709.26        11.36 o                         
   6   0  10        158.46        164.65         4.22 o                         
   8   0  10         26.53         28.07         3.97 o                         
   1   1  10        540.49        499.35        10.11 o                         
   2   1  10        372.53        348.22         4.86 o                         
   3   1  10        896.17        850.73        32.55 o                         
   4   1  10        283.69        288.45         4.71 o                         
   5   1  10        486.45        512.11         3.99 o                         
   6   1  10        157.68        168.27         3.65 o                         
   7   1  10         66.79         71.96         2.33 o                         
   8   1  10          7.01          8.87         2.32 o                         
   9   1  10         19.95         16.87         2.89 o                         
   0   2  10       2705.47       2879.05       110.02 o                         
   1   2  10         31.86         25.61         1.75 o                         
   2   2  10         37.58         36.80         2.33 o                         
   3   2  10          5.64          5.91         1.68 o                         
   4   2  10         76.16         85.86         2.62 o                         
   5   2  10         13.98         17.60         1.88 o                         
   6   2  10        631.43        665.72         6.29 o                         
   7   2  10         80.51         89.58         3.93 o                         
   8   2  10         22.65         24.60         2.51 o                         
   1   3  10        110.52        101.43         3.27 o                         
   2   3  10        650.23        726.82         7.07 o                         
   3   3  10        406.25        394.39        10.67 o                         
   4   3  10         79.01         75.70         2.71 o                         
   5   3  10         89.30         94.40         2.61 o                         
   6   3  10          4.04          5.35         1.80 o                         
   7   3  10         70.61         68.28         3.12 o                         
   8   3  10        105.89         90.64         3.77 o                         
   0   4  10         12.86          8.10         2.53 o                         
   1   4  10         23.39         22.37         2.61 o                         
   2   4  10         27.05         22.76         2.80 o                         
   3   4  10        127.05        112.64        11.02 o                         
   4   4  10         81.93         86.01        11.15 o                         
   5   4  10         83.67         84.14         4.02 o                         
   6   4  10         10.03          9.34         2.04 o                         
   7   4  10          9.50          9.71         2.12 o                         
   1   5  10         25.23         30.69         2.24 o                         
   2   5  10        165.12        185.62         3.86 o                         
   3   5  10        185.58        182.64         3.33 o                         
   4   5  10         51.18         49.68         2.85 o                         
   5   5  10         19.38         21.76         2.90 o                         
   6   5  10         17.46         18.73         2.81 o                         
   0   6  10         87.71         94.54         6.28 o                         
   1   6  10         44.64         46.82         2.67 o                         
   2   6  10          9.14         11.24         2.14 o                         
   3   6  10         14.38          9.98         2.24 o                         
   4   6  10         17.40         15.95         2.40 o                         
   2   0  11        870.49        669.98        50.29 o                         
   4   0  11        538.57        589.34         9.23 o                         
   6   0  11         34.30         31.94         3.38 o                         
   8   0  11          5.27          6.93         3.67 o                         
   0   1  11       4857.25       5238.14       250.82 o                         
   1   1  11        571.72        547.52        13.81 o                         
   2   1  11        260.48        254.95         4.73 o                         
   3   1  11        602.15        547.75        10.75 o                         
   4   1  11        292.43        292.78         5.10 o                         
   5   1  11         64.66         66.29         2.56 o                         
   6   1  11        157.22        167.93         3.21 o                         
   7   1  11         42.76         46.23         2.24 o                         
   8   1  11         46.32         47.58         3.22 o                         
   9   1  11          9.02         10.60         2.58 o                         
   1   2  11        242.71        253.19         3.83 o                         
   2   2  11        110.22        109.74         3.25 o                         
   3   2  11         10.44         13.45         1.83 o                         
   4   2  11        447.44        406.90         4.31 o                         
   5   2  11        154.74        160.73         6.47 o                         
   6   2  11        313.47        342.26         4.22 o                         
   7   2  11         34.43         35.65         2.40 o                         
   8   2  11        137.41        120.96         3.50 o                         
   0   3  11        805.91        888.71        15.37 o                         
   1   3  11        125.90        140.26         3.71 o                         
   2   3  11        126.01        124.47         3.42 o                         
   3   3  11        109.70         97.94         3.02 o                         
   4   3  11        217.82        211.00         5.02 o                         
   5   3  11         33.64         34.94         2.25 o                         
   6   3  11         22.78         17.69         2.06 o                         
   7   3  11         18.62         20.50         2.33 o                         
   8   3  11         62.24         51.91         3.03 o                         
   1   4  11        112.47        110.99         4.81 o                         
   2   4  11        220.04        207.99         3.81 o                         
   3   4  11         37.07         36.53         2.07 o                         
   4   4  11        103.39        105.48         3.08 o                         
   5   4  11         47.94         43.49         3.69 o                         
   6   4  11          3.05          3.04         1.96 o                         
   7   4  11          3.54          3.82         2.27 o                         
   0   5  11         46.62         53.15         3.21 o                         
   1   5  11          9.08         10.70         2.25 o                         
   2   5  11        128.76        145.23         4.00 o                         
   3   5  11         22.81         26.54         2.46 o                         
   4   5  11         25.28         23.76         2.47 o                         
   5   5  11          9.06         10.07         3.81 o                         
   6   5  11          8.89         10.51         2.42 o                         
   1   6  11          4.79          8.16         2.06 o                         
   2   6  11         25.49         26.02         2.22 o                         
   3   6  11          3.62          3.82         2.21 o                         
   4   6  11         10.95         15.57         2.64 o                         
   0   0  12       4153.32       3482.77       275.19 o                         
   2   0  12        583.80        534.14        16.98 o                         
   4   0  12        646.46        677.59         8.23 o                         
   6   0  12        353.09        363.26        12.68 o                         
   8   0  12        187.22        182.43        28.88 o                         
   1   1  12        356.61        314.84        11.24 o                         
   2   1  12         42.00         43.50         1.73 o                         
   3   1  12        949.53        978.22        24.94 o                         
   4   1  12         45.77         47.26         2.08 o                         
   5   1  12         72.37         76.59         2.43 o                         
   6   1  12        212.65        225.43         3.35 o                         
   7   1  12        131.90        142.53         3.42 o                         
   8   1  12         33.78         33.52         2.39 o                         
   9   1  12         24.50         20.50         2.93 o                         
   0   2  12       1478.81       1714.18        10.74 o                         
   1   2  12        642.28        674.74         5.44 o                         
   2   2  12        618.96        574.88        10.45 o                         
   3   2  12        218.99        211.73         3.66 o                         
   4   2  12         80.33         78.69         3.73 o                         
   5   2  12        319.74        303.98         5.34 o                         
   6   2  12         65.47         66.99         2.37 o                         
   7   2  12         12.64         14.84         2.30 o                         
   8   2  12         13.73         14.63         2.30 o                         
   1   3  12         38.53         42.03         2.00 o                         
   2   3  12         72.31         72.66         2.21 o                         
   3   3  12        116.22        124.42         5.04 o                         
   4   3  12         27.83         24.34         3.39 o                         
   5   3  12         40.56         38.39         2.13 o                         
   6   3  12        221.17        222.15         4.13 o                         
   7   3  12         32.24         27.14         2.89 o                         
   8   3  12          5.11          4.10         2.47 o                         
   0   4  12        305.83        271.75        14.89 o                         
   1   4  12        159.13        137.83         4.39 o                         
   2   4  12          4.02          2.54         2.01 o                         
   3   4  12        179.61        176.72         7.14 o                         
   4   4  12        106.55        120.59         4.23 o                         
   5   4  12        148.03        150.52         8.62 o                         
   6   4  12          0.73          0.72         1.87 o                         
   7   4  12         16.31         18.07         2.59 o                         
   1   5  12        102.67        111.77         2.85 o                         
   2   5  12        207.75        238.19         4.36 o                         
   3   5  12         10.42          9.40         2.06 o                         
   4   5  12          2.63          4.90         2.11 o                         
   5   5  12         21.05         22.91         2.39 o                         
   6   5  12          7.31          5.18         3.03 o                         
   0   6  12         60.58         77.83         5.81 o                         
   1   6  12         40.18         42.90         2.20 o                         
   2   6  12         21.82         17.32         2.30 o                         
   3   6  12          5.72          4.98         2.09 o                         
   4   6  12         25.12         19.02         2.94 o                         
   2   0  13       1545.72       1688.57        27.87 o                         
   4   0  13       2031.39       2292.00        24.40 o                         
   6   0  13         43.64         43.39         3.17 o                         
   8   0  13         12.18         12.88         4.01 o                         
   0   1  13        111.24        123.69         4.84 o                         
   1   1  13         49.43         53.54         2.12 o                         
   2   1  13        225.43        213.72         2.92 o                         
   3   1  13        491.88        496.87        10.92 o                         
   4   1  13        128.46        119.23         2.95 o                         
   5   1  13        148.76        155.30         2.97 o                         
   6   1  13        247.90        267.46         3.79 o                         
   7   1  13         52.91         57.97         2.49 o                         
   8   1  13         49.11         44.76         2.74 o                         
   9   1  13          0.48          1.90         2.33 o                         
   1   2  13        556.40        571.32         4.94 o                         
   2   2  13        103.06        103.27         3.06 o                         
   3   2  13        103.20        111.29         4.13 o                         
   4   2  13        100.29         96.58         2.42 o                         
   5   2  13          2.43          1.19         1.71 o                         
   6   2  13         62.68         74.85         2.66 o                         
   7   2  13        123.16        125.01         5.41 o                         
   8   2  13         41.35         38.51         3.23 o                         
   0   3  13        708.09        722.62        10.52 o                         
   1   3  13        106.40        121.74         2.67 o                         
   2   3  13        210.27        185.88         4.27 o                         
   3   3  13          9.37          7.32         1.89 o                         
   4   3  13         53.42         47.97         2.91 o                         
   5   3  13        170.79        201.56         3.89 o                         
   6   3  13        171.85        177.59         6.77 o                         
   7   3  13        140.05        145.12         5.37 o                         
   8   3  13         17.31         11.91         2.85 o                         
   1   4  13          5.48          7.38         1.72 o                         
   2   4  13         37.82         44.23         2.23 o                         
   3   4  13        420.83        440.49        20.58 o                         
   4   4  13        264.92        273.38         8.10 o                         
   5   4  13        214.75        244.71         4.10 o                         
   6   4  13          0.21          2.35         1.97 o                         
   7   4  13         13.60         13.78         2.24 o                         
   0   5  13         15.18         13.41         3.55 o                         
   1   5  13         21.13         19.27         1.98 o                         
   2   5  13         28.32         28.91         3.40 o                         
   3   5  13         36.43         37.58         2.54 o                         
   4   5  13         14.78         22.57         2.35 o                         
   5   5  13         38.92         37.47         3.02 o                         
   6   5  13          3.47          6.77         2.91 o                         
   1   6  13         16.56         17.23         2.13 o                         
   2   6  13          1.05          3.34         2.02 o                         
   3   6  13         12.66         16.22         2.25 o                         
   4   6  13         15.16         14.05         2.33 o                         
   0   0  14        618.86        580.91         7.58 o                         
   2   0  14       7499.13       9504.18       390.93 o                         
   4   0  14        348.70        367.49         5.53 o                         
   6   0  14        228.01        263.74         5.25 o                         
   8   0  14         22.60         24.54         3.59 o                         
   1   1  14        403.14        384.87         5.64 o                         
   2   1  14       1061.45       1105.44        11.79 o                         
   3   1  14       1204.48       1234.28        21.49 o                         
   4   1  14        851.73        893.28         5.36 o                         
   5   1  14        189.41        209.38         3.82 o                         
   6   1  14         42.22         41.29         2.20 o                         
   7   1  14        179.88        194.94         3.82 o                         
   8   1  14          0.30          1.35         2.00 o                         
   9   1  14         16.15         15.34         2.73 o                         
   0   2  14       1665.90       1755.21        27.07 o                         
   1   2  14        414.17        427.14        10.28 o                         
   2   2  14        296.94        305.57         4.81 o                         
   3   2  14        259.60        275.34         5.38 o                         
   4   2  14         21.38         24.02         1.68 o                         
   5   2  14        412.09        425.87        10.22 o                         
   6   2  14         92.25         92.56         2.68 o                         
   7   2  14         10.70         11.27         1.98 o                         
   8   2  14         11.38         11.54         2.21 o                         
   1   3  14        251.81        273.16         9.34 o                         
   2   3  14        227.79        221.27         5.62 o                         
   3   3  14        272.90        271.29         4.39 o                         
   4   3  14        113.26        117.53         2.76 o                         
   5   3  14        120.76        139.24         3.58 o                         
   6   3  14         95.99        101.35         4.21 o                         
   7   3  14        156.14        155.03         2.97 o                         
   8   3  14          2.39          2.95         2.60 o                         
   0   4  14         74.35         81.11         5.78 o                         
   1   4  14         92.81        108.61         4.40 o                         
   2   4  14         22.67         23.31         2.04 o                         
   3   4  14        338.13        374.80         8.01 o                         
   4   4  14         91.22         92.39         4.76 o                         
   5   4  14         34.65         39.94         2.43 o                         
   6   4  14          4.27          4.09         2.05 o                         
   7   4  14         42.44         33.38         2.30 o                         
   1   5  14         85.02         89.39         4.49 o                         
   2   5  14         73.22         78.91         2.48 o                         
   3   5  14        101.70        111.34         4.15 o                         
   4   5  14         22.52         22.79         2.84 o                         
   5   5  14          2.30          4.13         2.35 o                         
   6   5  14         22.77         16.48         2.50 o                         
   0   6  14        178.65        198.88         7.36 o                         
   1   6  14        104.15        116.29         3.25 o                         
   2   6  14          8.17         10.93         2.37 o                         
   3   6  14          6.94          8.52         2.57 o                         
   4   6  14          4.04          6.47         2.41 o                         
   2   0  15       1012.55       1078.72         8.08 o                         
   4   0  15       1557.92       1718.32        32.11 o                         
   6   0  15         62.93         71.14         3.45 o                         
   8   0  15         50.29         46.69         3.44 o                         
   0   1  15        641.57        591.97        12.84 o                         
   1   1  15        264.66        225.35         6.04 o                         
   2   1  15        974.92        997.76         5.88 o                         
   3   1  15        583.94        638.43        13.18 o                         
   4   1  15          1.84          0.42         1.64 o                         
   5   1  15        215.33        236.03         3.08 o                         
   6   1  15         18.35         21.05         1.96 o                         
   7   1  15         44.39         44.22         2.10 o                         
   8   1  15          2.98          4.12         2.07 o                         
   1   2  15         27.51         28.23         1.76 o                         
   2   2  15        208.09        222.78         3.08 o                         
   3   2  15         82.60         96.80         2.65 o                         
   4   2  15        182.34        191.43         3.05 o                         
   5   2  15        158.44        174.07         4.14 o                         
   6   2  15         83.69         87.07         2.38 o                         
   7   2  15          5.61          5.05         2.01 o                         
   8   2  15         17.27         16.52         2.52 o                         
   0   3  15        214.90        247.18        34.18 o                         
   1   3  15         97.74         94.94         3.01 o                         
   2   3  15        171.46        162.19         3.64 o                         
   3   3  15         28.13         28.43         2.00 o                         
   4   3  15         63.41         75.45         3.84 o                         
   5   3  15        537.49        535.24         8.11 o                         
   6   3  15        103.49        109.68         3.56 o                         
   7   3  15         46.55         46.57         2.32 o                         
   8   3  15         24.96         14.55         2.59 o                         
   1   4  15          5.76          3.49         1.81 o                         
   2   4  15         33.32         35.92         2.08 o                         
   3   4  15         99.32        108.73         3.95 o                         
   4   4  15         18.60         20.65         2.49 o                         
   5   4  15         78.58         82.52         3.37 o                         
   6   4  15          6.40          5.04         2.02 o                         
   7   4  15         36.01         28.93         2.27 o                         
   0   5  15        129.49        134.14        15.28 o                         
   1   5  15          2.46          5.10         2.19 o                         
   2   5  15         42.52         48.96         3.24 o                         
   3   5  15         40.81         41.64         2.58 o                         
   4   5  15        105.54        104.26         3.48 o                         
   5   5  15         14.57         16.81         2.57 o                         
   6   5  15         20.87         17.48         2.53 o                         
   1   6  15         43.25         46.15         2.94 o                         
   2   6  15          7.18          8.92         2.19 o                         
   3   6  15          9.26         10.58         2.24 o                         
   4   6  15         13.11         15.10         5.31 o                         
   0   0  16       1030.34       1031.17        11.79 o                         
   2   0  16       1170.48       1386.97        29.11 o                         
   4   0  16        653.06        673.85         7.19 o                         
   6   0  16        121.44        123.53         6.07 o                         
   8   0  16         47.38         52.42         3.88 o                         
   1   1  16        713.21        736.48        24.44 o                         
   2   1  16        642.46        688.65        12.62 o                         
   3   1  16         61.80         65.29         2.50 o                         
   4   1  16         23.34         25.04         1.69 o                         
   5   1  16        219.76        229.99         4.31 o                         
   6   1  16         65.58         74.91         2.52 o                         
   7   1  16         34.47         33.94         2.44 o                         
   8   1  16          9.80         10.76         2.02 o                         
   0   2  16        198.82        213.94         4.22 o                         
   1   2  16        115.81        115.33         2.68 o                         
   2   2  16        881.13        859.72        25.46 o                         
   3   2  16        606.58        623.25         6.60 o                         
   4   2  16        129.58        127.01         2.91 o                         
   5   2  16         86.62         87.34         2.56 o                         
   6   2  16        624.87        679.42         5.46 o                         
   7   2  16         99.51        100.70         2.51 o                         
   8   2  16         61.27         63.36         2.86 o                         
   1   3  16          5.00          4.57         1.61 o                         
   2   3  16        110.89        106.49         2.67 o                         
   3   3  16        270.25        269.30         6.01 o                         
   4   3  16        919.49       1025.89         7.27 o                         
   5   3  16         52.49         51.63         2.32 o                         
   6   3  16          7.18          7.71         2.06 o                         
   7   3  16         67.33         55.95         2.60 o                         
   8   3  16         16.05         14.21         2.58 o                         
   0   4  16        379.29        366.78        14.79 o                         
   1   4  16          8.19          7.37         1.79 o                         
   2   4  16          3.27          5.68         1.91 o                         
   3   4  16        501.57        552.21        25.59 o                         
   4   4  16        118.74        123.91         3.22 o                         
   5   4  16         31.47         33.36         2.30 o                         
   6   4  16         47.77         51.03         3.37 o                         
   7   4  16         11.00          9.63         2.21 o                         
   1   5  16         23.58         29.85         2.09 o                         
   2   5  16         32.88         39.76         2.62 o                         
   3   5  16          6.32          6.69         2.06 o                         
   4   5  16         94.93         88.86         3.69 o                         
   5   5  16         61.61         65.26         3.83 o                         
   0   6  16         10.53         17.84         3.65 o                         
   1   6  16          2.51          3.00         2.23 o                         
   2   6  16          7.36         11.01         2.18 o                         
   3   6  16          9.42         11.14         2.22 o                         
   2   0  17       1149.03       1257.61         9.99 o                         
   4   0  17        562.29        593.31        14.81 o                         
   6   0  17         39.49         44.79         3.46 o                         
   8   0  17          5.00          6.08         2.92 o                         
   0   1  17         93.44         88.16         3.69 o                         
   1   1  17       1432.88       1453.12        38.00 o                         
   2   1  17        426.04        417.98         7.87 o                         
   3   1  17        604.95        645.59        14.97 o                         
   4   1  17         53.94         62.77         2.12 o                         
   5   1  17         33.82         38.14         2.21 o                         
   6   1  17        134.47        147.20         3.58 o                         
   7   1  17         75.11         80.61         2.79 o                         
   8   1  17         45.89         46.09         2.33 o                         
   1   2  17        354.11        350.67        12.13 o                         
   2   2  17        409.11        423.72         4.07 o                         
   3   2  17        258.83        249.78         3.20 o                         
   4   2  17        363.57        378.17         7.58 o                         
   5   2  17         91.54         95.98         3.13 o                         
   6   2  17        164.75        178.77         2.80 o                         
   7   2  17         18.54         18.24         2.29 o                         
   8   2  17         57.52         56.35         3.11 o                         
   0   3  17         69.46         82.57         3.71 o                         
   1   3  17         63.28         67.39         2.84 o                         
   2   3  17         76.57         76.18         2.16 o                         
   3   3  17          8.01          9.51         2.09 o                         
   4   3  17        165.20        157.13         4.02 o                         
   5   3  17         32.34         36.33         2.09 o                         
   6   3  17         27.67         30.82         2.02 o                         
   7   3  17         21.64         17.91         2.54 o                         
   1   4  17          5.89          7.28         1.94 o                         
   2   4  17         67.81         70.22         2.35 o                         
   3   4  17         84.07         91.06         2.92 o                         
   4   4  17         31.69         33.23         2.35 o                         
   5   4  17          4.92          6.02         1.97 o                         
   6   4  17         41.16         41.66         2.26 o                         
   7   4  17          0.54          0.11         1.83 o                         
   0   5  17         42.03         36.78         2.98 o                         
   1   5  17          9.36          9.99         1.97 o                         
   2   5  17         36.50         40.49         2.26 o                         
   3   5  17         11.39         13.03         2.48 o                         
   4   5  17          8.83          8.72         2.02 o                         
   5   5  17         10.36         11.12         2.94 o                         
   1   6  17          6.34          3.97         2.40 o                         
   2   6  17         44.03         47.62         3.34 o                         
   3   6  17         10.39         11.65         2.35 o                         
   0   0  18       2737.59       3245.44        15.54 o                         
   2   0  18         33.09         40.63         2.29 o                         
   4   0  18        122.94        126.40         4.00 o                         
   6   0  18         43.28         40.07         3.06 o                         
   8   0  18         14.94         16.50         3.03 o                         
   1   1  18         20.80         32.54         2.32 o                         
   2   1  18        115.69        117.80         2.26 o                         
   3   1  18        817.27        913.72         7.52 o                         
   4   1  18         66.71         72.91         2.24 o                         
   5   1  18        652.72        734.97         5.57 o                         
   6   1  18          5.31          7.55         1.90 o                         
   7   1  18         15.82         16.95         2.04 o                         
   8   1  18         13.33         12.58         2.18 o                         
   0   2  18        188.79        205.88         8.67 o                         
   1   2  18         25.47         22.72         1.64 o                         
   2   2  18         69.18         65.82         2.12 o                         
   3   2  18        460.49        476.54         7.80 o                         
   4   2  18        231.70        248.79         4.17 o                         
   5   2  18        197.78        215.44         3.53 o                         
   6   2  18        194.38        200.08         3.36 o                         
   7   2  18         15.01         18.28         2.67 o                         
   8   2  18         43.23         39.90         2.45 o                         
   1   3  18         24.08         26.08         1.79 o                         
   2   3  18        191.99        211.64         5.83 o                         
   3   3  18        113.43        122.52         3.74 o                         
   4   3  18        142.59        144.73         2.93 o                         
   5   3  18         11.28         11.17         1.83 o                         
   6   3  18        114.41        125.13         3.87 o                         
   7   3  18         36.42         30.63         2.49 o                         
   0   4  18         34.15         34.58         3.61 o                         
   1   4  18         25.10         30.63         2.46 o                         
   2   4  18         28.08         30.02         2.37 o                         
   3   4  18         74.65         66.78         4.56 o                         
   4   4  18          2.40          3.48         2.10 o                         
   5   4  18        143.46        152.43         3.45 o                         
   6   4  18         21.96         21.85         1.98 o                         
   1   5  18         16.15         19.23         2.29 o                         
   2   5  18         17.93         20.45         2.08 o                         
   3   5  18         48.27         49.68         2.22 o                         
   4   5  18         57.73         55.44         2.30 o                         
   5   5  18          1.31          2.04         2.02 o                         
   0   6  18          9.15         12.15         3.09 o                         
   1   6  18          9.19         10.62         2.35 o                         
   2   6  18         24.77         27.78         2.60 o                         
   3   6  18         13.28         12.30         3.43 o                         
   2   0  19        681.31        788.08        11.79 o                         
   4   0  19        233.10        270.73         4.27 o                         
   6   0  19          3.63          3.71         2.97 o                         
   8   0  19         44.95         47.52         3.62 o                         
   0   1  19       2754.56       2946.65        40.12 o                         
   1   1  19       1019.59        961.24        19.03 o                         
   2   1  19         29.66         31.34         1.59 o                         
   3   1  19         64.75         60.19         2.14 o                         
   4   1  19         65.10         75.54         2.37 o                         
   5   1  19         51.60         57.00         2.59 o                         
   6   1  19         17.08         18.29         1.89 o                         
   7   1  19          8.95         11.04         1.99 o                         
   8   1  19         13.65         12.17         2.18 o                         
   1   2  19        159.34        141.75         3.00 o                         
   2   2  19        228.71        233.84         4.00 o                         
   3   2  19        128.79        146.85         2.53 o                         
   4   2  19        137.87        146.07         3.21 o                         
   5   2  19         51.04         55.53         2.11 o                         
   6   2  19        157.46        172.04         2.89 o                         
   7   2  19          6.48          8.18         1.97 o                         
   8   2  19         22.89         22.68         2.40 o                         
   0   3  19        124.23        129.14         3.50 o                         
   1   3  19        195.80        208.39         4.23 o                         
   2   3  19        296.91        329.55         6.16 o                         
   3   3  19        141.78        151.81         2.79 o                         
   4   3  19        205.29        231.94         5.30 o                         
   5   3  19        136.93        144.20         2.76 o                         
   6   3  19         36.08         34.42         2.14 o                         
   7   3  19         58.69         57.18         2.46 o                         
   1   4  19         68.13         70.45         2.49 o                         
   2   4  19         70.43         79.25         2.34 o                         
   3   4  19         92.22         93.76         3.28 o                         
   4   4  19          4.87          6.11         2.00 o                         
   5   4  19         38.77         47.73         2.73 o                         
   6   4  19         20.11         17.97         2.02 o                         
   0   5  19         27.63         29.66         2.86 o                         
   1   5  19         51.26         49.41         2.99 o                         
   2   5  19         84.98         86.19         2.44 o                         
   3   5  19         17.79         21.61         2.72 o                         
   4   5  19          9.68         10.15         2.30 o                         
   5   5  19         33.50         31.54         2.35 o                         
   1   6  19          7.32         11.05         2.50 o                         
   2   6  19         48.88         50.37         3.73 o                         
   3   6  19         18.16         17.58         2.35 o                         
   0   0  20       2077.01       2487.14       199.08 o                         
   2   0  20        872.28        966.68         6.36 o                         
   4   0  20          2.44          4.64         2.00 o                         
   6   0  20        330.82        388.65         7.24 o                         
   8   0  20         16.69         20.39         3.04 o                         
   1   1  20         51.32         53.52         2.63 o                         
   2   1  20         82.74         83.75         2.04 o                         
   3   1  20          0.89          2.59         1.45 o                         
   4   1  20        118.09        134.38         3.18 o                         
   5   1  20         32.57         41.14         2.17 o                         
   6   1  20          8.94         10.48         1.80 o                         
   7   1  20          6.53          7.06         2.04 o                         
   8   1  20         12.47         13.85         2.08 o                         
   0   2  20         17.12         17.39         3.14 o                         
   1   2  20        105.75        109.68         2.66 o                         
   2   2  20         88.55         92.45         2.24 o                         
   3   2  20         51.21         57.84         2.23 o                         
   4   2  20         29.70         29.64         1.92 o                         
   5   2  20         19.97         25.26         1.79 o                         
   6   2  20         36.92         41.27         2.12 o                         
   7   2  20         38.97         40.88         2.31 o                         
   8   2  20         16.90         15.09         2.27 o                         
   1   3  20         81.78         90.69         2.20 o                         
   2   3  20          7.60         10.15         1.71 o                         
   3   3  20        285.01        304.97         3.98 o                         
   4   3  20         88.95         92.96         2.85 o                         
   5   3  20        139.85        149.42         3.55 o                         
   6   3  20         40.52         41.26         2.43 o                         
   7   3  20        108.26         99.75         3.01 o                         
   0   4  20         43.73         47.09         2.71 o                         
   1   4  20         61.35         61.84         2.01 o                         
   2   4  20         68.29         68.66         2.38 o                         
   3   4  20         33.10         37.87         2.05 o                         
   4   4  20          7.83         10.51         2.23 o                         
   5   4  20        115.95        122.71         2.98 o                         
   6   4  20         23.68         27.02         2.53 o                         
   1   5  20          4.23          7.34         2.21 o                         
   2   5  20         60.90         65.92         3.16 o                         
   3   5  20          1.43          1.23         1.96 o                         
   4   5  20         52.82         65.44         3.37 o                         
   5   5  20          2.02          4.77         2.05 o                         
   0   6  20         12.41         11.72         3.34 o                         
   1   6  20         19.90         24.82         2.63 o                         
   2   6  20         28.55         30.46         2.37 o                         
   2   0  21        309.84        327.30         5.58 o                         
   4   0  21        202.11        223.35         5.30 o                         
   6   0  21        287.73        299.57         5.28 o                         
   8   0  21          4.38          5.37         3.06 o                         
   0   1  21         87.25         82.83         3.48 o                         
   1   1  21        577.85        661.18         9.36 o                         
   2   1  21         79.22         74.61         1.97 o                         
   3   1  21        155.41        171.72         2.87 o                         
   4   1  21        283.41        310.19         4.20 o                         
   5   1  21        133.54        149.67         2.59 o                         
   6   1  21         12.64         16.60         1.94 o                         
   7   1  21          8.66          8.55         2.21 o                         
   8   1  21         24.54         26.72         2.28 o                         
   1   2  21        419.84        459.52         5.80 o                         
   2   2  21        347.73        371.09         5.86 o                         
   3   2  21         45.78         47.78         1.92 o                         
   4   2  21        381.92        400.20         4.56 o                         
   5   2  21         50.46         58.56         2.14 o                         
   6   2  21         35.71         36.14         2.24 o                         
   7   2  21         17.43         16.04         1.92 o                         
   8   2  21         45.36         43.96         2.62 o                         
   0   3  21        244.80        254.32         3.87 o                         
   1   3  21        115.08        122.56         4.78 o                         
   2   3  21         77.22         68.25         2.55 o                         
   3   3  21        293.45        320.18         6.29 o                         
   4   3  21          2.60          3.35         1.62 o                         
   5   3  21        295.93        334.39         3.98 o                         
   6   3  21         18.46         20.20         2.15 o                         
   7   3  21         50.52         43.32         2.24 o                         
   1   4  21        238.11        254.08         6.52 o                         
   2   4  21        226.09        208.16         3.19 o                         
   3   4  21         50.99         57.26         2.11 o                         
   4   4  21         14.82         16.32         2.10 o                         
   5   4  21         64.64         65.78         3.93 o                         
   6   4  21         12.88         11.68         2.25 o                         
   0   5  21        110.39        140.44         5.74 o                         
   1   5  21         19.24         19.88         2.02 o                         
   2   5  21          0.88          5.00         2.08 o                         
   3   5  21         62.42         70.12         3.01 o                         
   4   5  21         12.54         16.99         2.52 o                         
   5   5  21          3.87          4.23         2.18 o                         
   1   6  21         14.84         18.10         2.20 o                         
   2   6  21          4.56          4.36         3.21 o                         
   0   0  22         74.52        106.66         4.22 o                         
   2   0  22          8.80          8.45         1.78 o                         
   4   0  22        145.75        151.55         4.42 o                         
   6   0  22        115.79        129.32         4.21 o                         
   8   0  22          9.89         10.05         3.22 o                         
   1   1  22        236.82        266.30         3.63 o                         
   2   1  22         46.75         43.11         1.86 o                         
   3   1  22         22.13         24.01         1.49 o                         
   4   1  22         17.22         20.47         1.74 o                         
   5   1  22         54.58         56.69         2.62 o                         
   6   1  22         21.74         23.99         1.93 o                         
   7   1  22          1.86          2.26         1.94 o                         
   8   1  22         10.63         11.07         2.51 o                         
   0   2  22        237.80        252.01         4.58 o                         
   1   2  22        101.79        107.33         2.97 o                         
   2   2  22        124.76        122.20         3.40 o                         
   3   2  22         19.05         24.00         1.69 o                         
   4   2  22        191.81        200.03         3.15 o                         
   5   2  22          1.44          2.44         1.68 o                         
   6   2  22         17.74         18.16         2.11 o                         
   7   2  22         18.87         19.25         2.05 o                         
   1   3  22         38.84         38.96         2.14 o                         
   2   3  22        426.15        463.21         5.01 o                         
   3   3  22         22.57         25.32         2.19 o                         
   4   3  22          5.04          3.72         1.64 o                         
   5   3  22         80.16         92.73         3.38 o                         
   6   3  22         34.08         34.76         2.35 o                         
   7   3  22          9.86          9.89         2.10 o                         
   0   4  22        234.88        273.10         4.74 o                         
   1   4  22        340.52        371.28         7.46 o                         
   2   4  22         72.57         82.30         2.68 o                         
   3   4  22         67.13         72.62         3.24 o                         
   4   4  22          3.98          7.42         1.79 o                         
   5   4  22          6.91          9.25         1.97 o                         
   6   4  22         19.60         19.07         2.10 o                         
   1   5  22         18.56         22.97         2.22 o                         
   2   5  22          4.18          3.90         1.85 o                         
   3   5  22         35.50         41.11         2.57 o                         
   4   5  22         18.99         20.95         2.32 o                         
   0   6  22          8.42         11.78         3.09 o                         
   1   6  22          7.28          5.73         2.75 o                         
   2   6  22          2.66          5.43         2.13 o                         
   2   0  23        136.44        150.36         3.36 o                         
   4   0  23         92.67        118.88         3.40 o                         
   6   0  23         49.44         52.66         4.68 o                         
   8   0  23         57.71         46.42         4.36 o                         
   0   1  23         79.68         92.92         4.69 o                         
   1   1  23        291.87        319.97         8.81 o                         
   2   1  23        143.37        153.95         2.64 o                         
   3   1  23          1.81          3.33         1.32 o                         
   4   1  23         34.13         42.74         2.62 o                         
   5   1  23        109.11        133.96         3.20 o                         
   6   1  23          0.57          0.99         1.76 o                         
   7   1  23         28.10         26.24         2.22 o                         
   8   1  23          5.30          5.94         2.42 o                         
   1   2  23          0.54          1.55         1.63 o                         
   2   2  23        247.34        279.64         3.34 o                         
   3   2  23        165.42        168.09         2.62 o                         
   4   2  23        352.19        396.87         9.90 o                         
   5   2  23         14.07         14.33         1.79 o                         
   6   2  23         14.41         16.28         1.99 o                         
   7   2  23         17.78         18.36         2.23 o                         
   0   3  23        458.82        534.46         5.32 o                         
   1   3  23        141.15        137.91         3.04 o                         
   2   3  23        321.88        325.51         5.58 o                         
   3   3  23          8.80          8.87         1.73 o                         
   4   3  23        169.21        198.82         3.36 o                         
   5   3  23         28.09         25.61         2.13 o                         
   6   3  23         87.08         90.06         2.55 o                         
   7   3  23          7.38          8.60         2.00 o                         
   1   4  23         72.80         81.14         2.29 o                         
   2   4  23          7.03          6.94         1.87 o                         
   3   4  23         15.41         14.56         1.94 o                         
   4   4  23          8.49          9.21         1.80 o                         
   5   4  23         11.43          9.87         2.02 o                         
   6   4  23         19.34         17.90         2.25 o                         
   0   5  23        416.34        419.09        10.60 o                         
   1   5  23        107.49        108.96         3.84 o                         
   2   5  23         35.21         37.09         2.21 o                         
   3   5  23          2.15          2.99         2.09 o                         
   4   5  23          1.09          1.55         2.54 o                         
   1   6  23         14.07         12.05         2.18 o                         
   0   0  24        290.79        380.58         5.66 o                         
   2   0  24        384.52        399.75         8.52 o                         
   4   0  24         51.18         59.23         2.50 o                         
   6   0  24         87.78         73.76         3.25 o                         
   8   0  24          4.39          4.41         3.02 o                         
   1   1  24        109.35        114.03         2.26 o                         
   2   1  24        329.36        319.78         4.48 o                         
   3   1  24          3.10          4.16         1.39 o                         
   4   1  24         98.58        104.05         2.86 o                         
   5   1  24         11.06         12.49         1.81 o                         
   6   1  24          6.82         11.79         1.80 o                         
   7   1  24         71.73         70.01         3.59 o                         
   8   1  24          5.12          6.95         2.26 o                         
   0   2  24        288.61        318.12         4.22 o                         
   1   2  24         35.33         35.02         2.66 o                         
   2   2  24        418.36        436.52         8.71 o                         
   3   2  24         84.00         86.69         2.16 o                         
   4   2  24        825.16        946.32        10.50 o                         
   5   2  24         25.23         26.26         2.05 o                         
   6   2  24         11.03         12.35         1.88 o                         
   7   2  24         39.12         34.85         2.43 o                         
   1   3  24         54.05         53.35         2.26 o                         
   2   3  24         37.77         38.14         2.06 o                         
   3   3  24         60.66         67.31         2.84 o                         
   4   3  24        214.85        244.19         3.37 o                         
   5   3  24         25.86         27.05         1.96 o                         
   6   3  24         81.82         88.33         2.99 o                         
   7   3  24          5.20          6.20         2.05 o                         
   0   4  24         74.63         97.06         4.01 o                         
   1   4  24        102.81        118.53         2.87 o                         
   2   4  24          2.61          2.98         1.75 o                         
   3   4  24         26.19         31.08         2.21 o                         
   4   4  24         19.65         21.74         2.13 o                         
   5   4  24         27.44         26.26         2.25 o                         
   6   4  24         56.69         42.13         2.92 o                         
   1   5  24          2.15          1.57         1.93 o                         
   2   5  24         53.39         60.76         2.84 o                         
   3   5  24         16.52         19.58         2.28 o                         
   4   5  24          9.37         11.47         2.24 o                         
   0   6  24         26.21         25.64         3.28 o                         
   2   0  25        100.15        116.99         3.51 o                         
   4   0  25          2.23          2.53         1.97 o                         
   6   0  25        175.42        215.68         5.84 o                         
   8   0  25         55.81         50.31         4.02 o                         
   0   1  25         74.47         73.26         2.78 o                         
   1   1  25        135.05        146.00         2.54 o                         
   2   1  25        256.69        259.82         2.81 o                         
   3   1  25        123.35        136.01         2.19 o                         
   4   1  25         20.61         24.69         1.73 o                         
   5   1  25        110.02        114.55         3.41 o                         
   6   1  25          2.63          4.49         1.85 o                         
   7   1  25         14.49         14.82         2.11 o                         
   1   2  25         24.59         25.56         1.79 o                         
   2   2  25         97.19         87.29         2.68 o                         
   3   2  25        294.21        312.81         3.59 o                         
   4   2  25          6.46         10.04         1.82 o                         
   5   2  25         14.75         16.32         1.79 o                         
   6   2  25          6.13          7.79         1.73 o                         
   7   2  25         12.98         10.30         2.28 o                         
   0   3  25        132.92        143.90         3.68 o                         
   1   3  25        184.70        202.91         3.45 o                         
   2   3  25         15.91         17.79         2.00 o                         
   3   3  25        312.63        325.85         3.59 o                         
   4   3  25         17.25         17.84         1.75 o                         
   5   3  25         72.34         81.51         2.30 o                         
   6   3  25          5.57          4.48         1.96 o                         
   1   4  25         42.13         42.70         2.06 o                         
   2   4  25         18.63         22.23         1.85 o                         
   3   4  25         25.50         27.80         1.97 o                         
   4   4  25          0.94          2.07         1.81 o                         
   5   4  25         29.79         26.43         1.95 o                         
   0   5  25        141.16        153.49         3.73 o                         
   1   5  25         37.73         36.53         2.46 o                         
   2   5  25          7.83         10.65         1.85 o                         
   3   5  25          3.75          5.02         2.28 o                         
   4   5  25          6.51          5.63         2.29 o                         
   0   0  26         89.92        108.08         8.86 o                         
   2   0  26         38.70         57.24         2.43 o                         
   4   0  26         48.49         48.37         2.32 o                         
   6   0  26         83.29         77.66         4.17 o                         
   1   1  26        328.53        373.22         4.67 o                         
   2   1  26         32.87         37.63         1.66 o                         
   3   1  26        230.97        274.05         2.92 o                         
   4   1  26         32.18         37.51         2.16 o                         
   5   1  26         75.19         74.75         2.32 o                         
   6   1  26         18.49         20.69         1.84 o                         
   7   1  26          3.85          2.97         2.13 o                         
   0   2  26        133.07        141.33         3.43 o                         
   1   2  26         32.90         38.29         2.04 o                         
   2   2  26          2.91          3.16         1.44 o                         
   3   2  26        139.72        152.80         2.83 o                         
   4   2  26         21.89         26.49         1.88 o                         
   5   2  26         18.75         23.94         2.07 o                         
   6   2  26          7.07          9.72         1.85 o                         
   7   2  26          8.01          9.15         1.98 o                         
   1   3  26        183.28        196.48         5.68 o                         
   2   3  26          2.42          5.28         1.76 o                         
   3   3  26        218.24        239.64         6.14 o                         
   4   3  26        131.55        129.89         2.60 o                         
   5   3  26          6.64         10.47         1.86 o                         
   6   3  26         18.68         21.21         2.10 o                         
   0   4  26        213.56        210.46         8.47 o                         
   1   4  26        622.87        653.51        13.08 o                         
   2   4  26         45.93         46.03         2.04 o                         
   3   4  26         98.60        110.99         3.56 o                         
   4   4  26         26.27         29.55         2.21 o                         
   5   4  26          9.88          7.37         2.01 o                         
   1   5  26         12.73         13.67         1.92 o                         
   2   5  26         22.62         21.60         2.00 o                         
   3   5  26         19.45         21.44         2.10 o                         
   2   0  27        156.89        168.54         3.79 o                         
   4   0  27        128.01        136.74         4.55 o                         
   6   0  27         30.71         31.49         3.00 o                         
   0   1  27        382.94        441.78         4.99 o                         
   1   1  27         20.03         22.73         1.89 o                         
   2   1  27         54.14         59.28         1.63 o                         
   3   1  27        154.21        177.43         2.63 o                         
   4   1  27         19.63         22.34         1.79 o                         
   5   1  27          6.47          7.18         1.80 o                         
   6   1  27          1.05         -0.37         1.87 o                         
   7   1  27         13.30         11.97         2.08 o                         
   1   2  27        111.32        105.31         2.61 o                         
   2   2  27         89.68         92.65         2.25 o                         
   3   2  27        115.81        136.09         2.14 o                         
   4   2  27         15.72         17.10         1.85 o                         
   5   2  27         26.89         32.17         2.11 o                         
   6   2  27          1.97          4.38         1.82 o                         
   7   2  27          1.68          2.41         1.97 o                         
   0   3  27        322.37        325.49         4.69 o                         
   1   3  27         56.15         58.33         2.22 o                         
   2   3  27         30.66         35.85         2.19 o                         
   3   3  27        153.02        174.40         2.95 o                         
   4   3  27          4.47          6.49         1.74 o                         
   5   3  27         54.13         61.93         2.64 o                         
   6   3  27          1.79          1.56         2.18 o                         
   1   4  27        218.68        225.65         5.24 o                         
   2   4  27         82.79         94.36         2.74 o                         
   3   4  27         36.75         42.23         2.59 o                         
   4   4  27          1.90          3.37         2.08 o                         
   5   4  27         12.81         12.24         1.88 o                         
   0   5  27         16.36         15.13         2.77 o                         
   1   5  27         12.20         11.12         2.14 o                         
   2   5  27          6.63          6.53         2.02 o                         
   3   5  27         27.46         25.23         2.34 o                         
   0   0  28       1765.38       2100.35        43.46 o                         
   2   0  28        473.18        488.36         4.30 o                         
   4   0  28        152.64        143.32         3.62 o                         
   6   0  28         80.28         84.72         3.80 o                         
   1   1  28        168.37        183.74         2.46 o                         
   2   1  28        355.55        403.20         7.42 o                         
   3   1  28         25.25         23.01         1.58 o                         
   4   1  28         40.54         51.29         2.10 o                         
   5   1  28         43.44         46.79         2.20 o                         
   6   1  28         13.59         16.71         1.89 o                         
   7   1  28         15.16         14.17         2.08 o                         
   0   2  28        411.13        432.98        10.04 o                         
   1   2  28        105.60        108.20         3.75 o                         
   2   2  28        508.59        615.95         4.63 o                         
   3   2  28        129.67        145.46         3.02 o                         
   4   2  28          8.20          9.28         1.74 o                         
   5   2  28         28.42         29.91         2.08 o                         
   6   2  28          2.83          5.10         1.89 o                         
   7   2  28          5.19          3.38         2.17 o                         
   1   3  28         47.86         47.10         2.03 o                         
   2   3  28        130.14        137.93         2.55 o                         
   3   3  28         91.58         97.70         2.45 o                         
   4   3  28         91.14        100.24         3.12 o                         
   5   3  28         16.37         16.21         1.85 o                         
   6   3  28          5.88          5.69         2.00 o                         
   0   4  28        100.25        124.76         3.74 o                         
   1   4  28         35.84         37.26         2.51 o                         
   2   4  28         13.14         17.23         1.88 o                         
   3   4  28         28.54         31.96         2.09 o                         
   4   4  28         11.15         13.11         1.96 o                         
   5   4  28          6.44          6.03         1.85 o                         
   1   5  28          0.03         -2.06         2.06 o                         
   2   5  28         49.17         49.46         2.60 o                         
   3   5  28         17.93         16.33         2.28 o                         
   2   0  29        224.02        260.05         3.51 o                         
   4   0  29        107.23        109.24         3.61 o                         
   6   0  29          2.13          4.48         2.59 o                         
   0   1  29       1263.43       1434.13         6.50 o                         
   1   1  29         11.01          9.86         1.30 o                         
   2   1  29        136.81        155.54         2.57 o                         
   3   1  29          6.35          9.19         1.41 o                         
   4   1  29         12.85         13.51         1.62 o                         
   5   1  29         67.84         65.94         2.30 o                         
   6   1  29          3.52          5.59         1.75 o                         
   7   1  29          0.07         -0.84         1.92 o                         
   1   2  29         36.31         40.33         3.27 o                         
   2   2  29        628.79        750.81         6.33 o                         
   3   2  29         93.20         99.66         2.63 o                         
   4   2  29         40.17         42.15         2.02 o                         
   5   2  29          0.35          1.56         1.89 o                         
   6   2  29          4.28          4.67         2.04 o                         
   0   3  29        480.81        513.85        10.48 o                         
   1   3  29         12.40         12.95         1.74 o                         
   2   3  29        114.17        120.07         2.59 o                         
   3   3  29          8.81          8.33         1.64 o                         
   4   3  29         20.69         21.45         1.95 o                         
   5   3  29          4.30          4.33         1.93 o                         
   6   3  29          7.31          9.20         2.01 o                         
   1   4  29         63.83         68.54         2.67 o                         
   2   4  29          4.99          3.58         1.84 o                         
   3   4  29          1.76          3.31         1.83 o                         
   4   4  29          8.37          5.89         2.06 o                         
   5   4  29          4.54          4.54         2.54 o                         
   0   5  29        108.76        113.05         3.99 o                         
   1   5  29         11.15         12.24         2.38 o                         
   2   5  29         67.05         61.68         2.49 o                         
   0   0  30       1622.32       1938.21       120.24 o                         
   2   0  30        136.43        167.17         3.23 o                         
   4   0  30         86.19         80.65         2.97 o                         
   6   0  30          0.78          2.87         2.99 o                         
   1   1  30         45.00         54.57         2.65 o                         
   2   1  30          7.61          7.98         1.38 o                         
   3   1  30        231.80        238.10         4.53 o                         
   4   1  30         10.22         13.96         1.67 o                         
   5   1  30         35.61         35.33         1.92 o                         
   6   1  30          6.04          8.90         1.76 o                         
   7   1  30          0.24          0.00         2.16 o                         
   0   2  30        329.43        337.31         5.57 o                         
   1   2  30        460.13        488.50         6.88 o                         
   2   2  30         89.20        100.68         2.21 o                         
   3   2  30         18.20         20.42         1.69 o                         
   4   2  30         47.03         47.24         2.15 o                         
   5   2  30         29.51         33.29         1.93 o                         
   6   2  30         11.79         12.02         2.12 o                         
   1   3  30         17.61         16.27         1.96 o                         
   2   3  30        127.79        137.56         2.38 o                         
   3   3  30          0.10          0.97         1.54 o                         
   4   3  30         33.63         42.00         2.23 o                         
   5   3  30         12.44         14.13         2.48 o                         
   0   4  30         32.89         36.17         3.39 o                         
   1   4  30         68.45         63.84         2.99 o                         
   2   4  30          2.70          4.22         1.93 o                         
   3   4  30          3.32          2.34         2.00 o                         
   4   4  30         10.57         10.66         1.85 o                         
   1   5  30         38.48         39.25         2.57 o                         
   2   5  30         35.82         26.34         3.17 o                         
   2   0  31        114.14        120.15         3.06 o                         
   4   0  31         66.72         68.55         3.03 o                         
   6   0  31         17.87         21.91         2.69 o                         
   0   1  31        184.22        192.92         2.90 o                         
   1   1  31       1295.17       1503.67        17.56 o                         
   2   1  31         25.16         23.34         1.35 o                         
   3   1  31        131.92        135.26         3.13 o                         
   4   1  31          8.18          9.96         1.54 o                         
   5   1  31          2.69          3.92         1.67 o                         
   6   1  31          7.66         10.86         1.75 o                         
   1   2  31        366.10        392.78         6.50 o                         
   2   2  31          5.03          6.48         1.44 o                         
   3   2  31         46.75         47.50         1.71 o                         
   4   2  31         35.43         45.42         2.17 o                         
   5   2  31          8.39         10.59         1.88 o                         
   6   2  31         23.26         22.39         2.16 o                         
   0   3  31         10.10         11.23         2.97 o                         
   1   3  31        131.56        142.12         3.37 o                         
   2   3  31          6.28          7.96         1.73 o                         
   3   3  31         25.41         25.16         1.82 o                         
   4   3  31         40.59         48.51         2.15 o                         
   5   3  31          0.36         -0.17         1.95 o                         
   1   4  31         67.71         66.13         2.69 o                         
   2   4  31         26.20         31.04         2.34 o                         
   3   4  31         24.47         27.18         1.95 o                         
   4   4  31         18.62         16.51         2.12 o                         
   0   5  31         34.37         28.87         3.46 o                         
   1   5  31         37.67         37.63         2.43 o                         
   0   0  32        494.89        528.94         6.66 o                         
   2   0  32         16.83         17.81         1.91 o                         
   4   0  32        126.23        134.28         3.30 o                         
   6   0  32          5.90          7.15         2.77 o                         
   1   1  32        485.24        568.35        10.60 o                         
   2   1  32         14.78         13.89         1.45 o                         
   3   1  32         42.33         46.80         1.63 o                         
   4   1  32         21.18         23.04         1.64 o                         
   5   1  32         10.71         12.81         1.72 o                         
   6   1  32         18.27         20.17         1.99 o                         
   0   2  32        116.86        112.56         4.19 o                         
   1   2  32        224.04        259.93         7.43 o                         
   2   2  32         23.65         24.80         1.75 o                         
   3   2  32         79.22         84.99         1.97 o                         
   4   2  32          0.76          1.82         1.80 o                         
   5   2  32          1.57          3.08         2.09 o                         
   6   2  32          2.49          2.98         2.13 o                         
   1   3  32          0.36          3.76         1.71 o                         
   2   3  32         45.42         48.64         2.24 o                         
   3   3  32         27.70         31.73         1.70 o                         
   4   3  32          1.62          2.13         1.90 o                         
   5   3  32         12.89         13.10         1.95 o                         
   0   4  32          2.58          2.38         2.55 o                         
   1   4  32        104.78        115.36         2.96 o                         
   2   4  32         25.92         27.96         2.54 o                         
   3   4  32         42.69         42.41         2.05 o                         
   4   4  32         47.99         46.20         2.40 o                         
   2   0  33        809.30        925.26        19.37 o                         
   4   0  33         43.31         52.21         2.58 o                         
   6   0  33         23.87         28.07         3.00 o                         
   0   1  33        747.62        867.26        12.65 o                         
   1   1  33        116.41        145.06         2.31 o                         
   2   1  33         76.84         74.95         1.88 o                         
   3   1  33         14.00         14.21         1.37 o                         
   4   1  33         32.74         33.57         1.59 o                         
   5   1  33          0.89          2.13         1.66 o                         
   6   1  33          4.45          7.84         1.77 o                         
   1   2  33         27.11         26.39         1.80 o                         
   2   2  33        207.76        214.02         3.70 o                         
   3   2  33         10.08         10.89         1.66 o                         
   4   2  33         22.00         26.77         2.15 o                         
   5   2  33          9.48          9.15         2.09 o                         
   6   2  33          0.54          1.58         3.01 o                         
   0   3  33        237.57        241.99        10.93 o                         
   1   3  33          3.51          4.26         1.80 o                         
   2   3  33         24.54         26.04         1.74 o                         
   3   3  33          7.08          7.38         1.65 o                         
   4   3  33          8.39          8.91         1.89 o                         
   5   3  33         44.61         47.08         2.74 o                         
   1   4  33          2.73          2.78         2.24 o                         
   2   4  33         25.56         29.83         1.97 o                         
   3   4  33         44.30         42.52         2.49 o                         
   0   0  34        180.67        248.85        11.98 o                         
   2   0  34        565.57        688.95         6.58 o                         
   4   0  34        192.37        219.87         7.17 o                         
   6   0  34          6.30         10.32         2.69 o                         
   1   1  34         15.65         16.70         1.46 o                         
   2   1  34        125.95        145.11         2.43 o                         
   3   1  34         40.17         35.03         1.56 o                         
   4   1  34          2.97          4.58         1.39 o                         
   5   1  34          7.46         10.98         1.74 o                         
   6   1  34         21.23         18.91         1.79 o                         
   0   2  34        120.35        139.27         3.26 o                         
   1   2  34         36.20         41.33         1.54 o                         
   2   2  34         10.51         13.25         1.49 o                         
   3   2  34          0.59          2.60         1.61 o                         
   4   2  34         24.66         29.90         2.07 o                         
   5   2  34         22.34         24.91         2.72 o                         
   1   3  34          1.19          2.08         1.70 o                         
   2   3  34         23.59         23.27         1.68 o                         
   3   3  34          2.64          3.13         1.54 o                         
   4   3  34          4.78          1.47         1.84 o                         
   0   4  34          8.06          5.57         2.69 o                         
   1   4  34          9.22          8.67         2.14 o                         
   2   4  34          5.85          7.29         1.91 o                         
   3   4  34          3.39          4.76         1.74 o                         
   2   0  35        548.35        655.94         5.61 o                         
   4   0  35        175.18        185.46         3.91 o                         
   6   0  35          3.13          4.51         2.67 o                         
   0   1  35         65.43         72.93         2.33 o                         
   1   1  35        249.93        296.67         3.06 o                         
   2   1  35         66.63         72.76         1.75 o                         
   3   1  35         69.04         77.38         1.90 o                         
   4   1  35         46.46         53.05         1.84 o                         
   5   1  35          5.39          6.87         1.75 o                         
   1   2  35         19.63         24.07         1.48 o                         
   2   2  35         15.96         15.11         1.52 o                         
   3   2  35          1.18          2.44         1.53 o                         
   4   2  35          2.24          1.24         1.88 o                         
   5   2  35          7.48          7.21         2.04 o                         
   0   3  35         19.32         21.52         2.44 o                         
   1   3  35         90.20        103.97         3.83 o                         
   2   3  35          1.69          1.01         1.57 o                         
   3   3  35          2.46          3.71         1.63 o                         
   4   3  35          0.13          2.75         1.80 o                         
   1   4  35         26.93         30.82         2.36 o                         
   2   4  35          5.24          4.79         1.85 o                         
   0   0  36         25.62         35.04         2.82 o                         
   2   0  36         90.18         98.92         3.36 o                         
   4   0  36        127.09        151.04         6.73 o                         
   1   1  36        110.26        120.26         2.31 o                         
   2   1  36         32.78         35.32         1.72 o                         
   3   1  36        103.64        123.98         2.23 o                         
   4   1  36          4.02          5.16         1.46 o                         
   5   1  36         17.00         19.10         1.80 o                         
   0   2  36         74.93         87.10         2.95 o                         
   1   2  36        106.91        106.35         1.91 o                         
   2   2  36          7.89          9.06         1.47 o                         
   3   2  36          2.68          3.15         1.60 o                         
   4   2  36          4.62          4.46         1.78 o                         
   5   2  36          3.93          5.44         2.01 o                         
   1   3  36          4.54          5.32         1.89 o                         
   2   3  36         26.39         30.85         1.96 o                         
   3   3  36         23.39         26.72         2.02 o                         
   4   3  36         38.50         41.16         2.92 o                         
   0   4  36          5.67         10.44         2.94 o                         
   1   4  36          7.89          7.79         2.10 o                         
   2   4  36          2.91          4.14         1.95 o                         
   2   0  37        100.95        116.30         3.51 o                         
   4   0  37         19.36         20.97         2.26 o                         
   0   1  37         99.71        115.68         2.67 o                         
   1   1  37         33.51         36.35         1.52 o                         
   2   1  37          9.44          9.38         1.37 o                         
   3   1  37        146.79        150.32         2.45 o                         
   4   1  37          2.36          4.77         1.54 o                         
   5   1  37         23.97         23.19         1.93 o                         
   1   2  37         26.06         33.34         1.42 o                         
   2   2  37         42.06         47.28         1.82 o                         
   3   2  37          4.40          4.95         1.64 o                         
   4   2  37         24.38         25.26         2.27 o                         
   0   3  37         16.71         26.24         3.00 o                         
   1   3  37         31.54         35.36         2.19 o                         
   2   3  37         21.92         21.47         1.97 o                         
   3   3  37          5.94          5.81         1.74 o                         
   1   4  37          0.57          2.21         1.92 o                         
   0   0  38         18.82         22.56         2.84 o                         
   2   0  38        172.65        187.19         3.79 o                         
   4   0  38        112.61        123.56         3.76 o                         
   1   1  38         40.14         44.40         1.61 o                         
   2   1  38         32.69         33.80         1.52 o                         
   3   1  38         33.43         36.90         1.55 o                         
   4   1  38         15.89         20.32         1.52 o                         
   5   1  38         35.56         38.86         2.22 o                         
   0   2  38        236.31        289.62         6.77 o                         
   1   2  38          6.24          7.90         1.36 o                         
   2   2  38          8.96          8.77         1.58 o                         
   3   2  38         10.29         10.50         1.72 o                         
   4   2  38          7.42          8.64         1.96 o                         
   1   3  38         10.91          9.50         1.57 o                         
   2   3  38         13.36         11.84         2.03 o                         
   3   3  38          4.90          3.27         1.72 o                         
   2   0  39         21.73         23.48         2.20 o                         
   4   0  39        133.05        119.88         5.85 o                         
   0   1  39         25.62         23.71         1.99 o                         
   1   1  39         19.70         20.48         1.47 o                         
   2   1  39          7.87          9.97         1.41 o                         
   3   1  39         26.81         27.30         1.63 o                         
   4   1  39          2.40          2.94         1.52 o                         
   1   2  39          6.35          6.62         1.46 o                         
   2   2  39         15.32         16.42         1.50 o                         
   3   2  39          2.96          4.51         1.51 o                         
   4   2  39          7.09          6.01         2.00 o                         
   0   3  39         33.97         44.05         3.49 o                         
   1   3  39         16.48         16.88         1.64 o                         
   2   3  39         16.09         15.20         1.84 o                         
   0   0  40         27.02         38.60         3.00 o                         
   2   0  40         22.42         24.69         2.34 o                         
   4   0  40        101.43        101.07         5.65 o                         
   1   1  40         13.84         14.68         1.46 o                         
   2   1  40          4.37          4.53         1.51 o                         
   3   1  40         43.30         42.96         1.83 o                         
   4   1  40          0.67          1.66         1.54 o                         
   0   2  40        105.18        105.49         6.31 o                         
   1   2  40          9.52          8.27         1.38 o                         
   2   2  40         10.13         10.11         1.47 o                         
   3   2  40          4.21          5.64         1.51 o                         
   1   3  40         17.35         13.41         1.88 o                         
   2   3  40         37.00         40.98         3.17 o                         
   2   0  41         29.23         29.31         2.12 o                         
   4   0  41         43.54         42.81         3.20 o                         
   0   1  41          2.53          4.83         1.90 o                         
   1   1  41          4.22          5.73         1.41 o                         
   2   1  41          9.09         11.74         1.50 o                         
   3   1  41          7.34          6.76         1.47 o                         
   1   2  41          2.65          4.51         1.49 o                         
   2   2  41          9.68          9.45         1.69 o                         
   3   2  41          0.45          2.47         1.55 o                         
   0   3  41          3.82          2.72         2.70 o                         
   0   0  42         28.28         41.00         4.44 o                         
   2   0  42         15.14         17.13         2.72 o                         
   1   1  42         19.87         19.24         1.76 o                         
   2   1  42          4.76          7.41         1.46 o                         
   3   1  42         18.22         17.14         1.65 o                         
   0   2  42          3.78          3.74         1.93 o                         
   1   2  42         16.03         18.46         1.53 o                         
   2   2  42         12.93         13.59         1.63 o                         
   2   0  43         58.07         57.60         3.25 o                         
   0   1  43         32.39         29.67         2.33 o                         
   1   1  43         26.67         30.76         1.64 o                         
   2   1  43          4.40          6.62         1.52 o                         
   1   2  43          2.44          2.25         1.46 o                         
   0   0  44         14.65         12.11         3.11 o                         
   2   0  44          2.58          3.99         2.21 o                         
   1   1  44          3.68          4.87         1.43 o                         
   2   1  44          3.63          2.52         6.14 o                         
   0   1  45          2.28          8.65         6.15 o                         
                                                                                
